# Supplementary material for: A one-dimensional coordination polymer, catena-poly[[[[N-ethyl-N-(pyridin-4-ylmeth­yl)di­thio­carbamato-κ2 S,S′]zinc(II)]-μ2-N-ethyl-N-(pyridin-4-ylmeth­yl)di­thio­carbamato-κ3 S,S′:N] 4-methyl­pyridine hemisolvate]
Source: Acta Crystallogr E Crystallogr Commun. 2017 Jul 13;73(Pt 8):1162–6. doi: 10.1107/S2056989017010179 (PMC5598840; doi:10.1107/S2056989017010179)
Supplement: Supplementary file 1 [file e-73-01162-sup1.cif]

##############################################################################
#                                                                            #
# This CIF contains the data in a paper accepted for publication in          #
# Acta Crystallographica Section E. It conforms to the requirements of       #
# Notes for Authors for Acta Crystallographica Section E, and has been       #
# peer reviewed under the auspices of the IUCr Commission on Journals.       #
#                                                                            #
# Full details of the Crystallographic Information File format               #
# are given in the paper "The Crystallographic Information File (CIF):       #
# a New Standard Archive File for Crystallography" by S. R. Hall, F. H.      #
# Allen and I. D. Brown [Acta Cryst. (1991), A47, 655-685].                  #
#                                                                            #
# The current version of the core CIF dictionary is obtainable from          #
# ftp://ftp.iucr.org/pub/cif_core.dic.                                       #
#                                                                            #
# Software is freely available for graphical display of the structure(s)     #
# in this CIF. For information consult the CIF software page                 #
# http://www.iucr.org/resources/cif/software.                                #
#                                                                            #
# This file may be used for bona fide research purposes within the           #
# scientific community so long as proper attribution is given to the journal # 
# article from which it was obtained.                                        #
#                                                                            #
##############################################################################
data_I
_database_code_depnum_ccdc_archive 'CCDC 1561011'
_audit_creation_method     'SHELXL-2014/7'
_chemical_name_systematic
;\
<i>catena</i>-Poly[[[[<i>N</i>-ethyl-<i>N</i>-(pyridin-4-ylmethyl)\
dithiocarbamato-\k^2^<i>S</i>,<i>S</i>']zinc(II)]-\m-~2~-<i>N</i>-ethyl-\
<i>N</i>-(pyridin-4-ylmethyl)dithiocarbamato-\k^3^<i>S</i>,<i>S</i>':<i>N</i>]
4-methylpyridine hemisolvate]
;
_chemical_name_common     ?
_chemical_formula_moiety     'C18 H22 N4 S4 Zn1, 0.5(C6 H7 N)'
_chemical_formula_sum     'C21 H25.5 N4.5 S4 Zn1'
_chemical_formula_iupac     '[Zn (C9 H11 N2 S2)2], 0.5C6 H7 N'
_chemical_formula_weight     534.57
_chemical_melting_point     ?
_shelx_space_group_comment
;
The symmetry employed for this shelxl refinement is uniquely defined
by the following loop, which should always be used as a source of
symmetry information in preference to the above space-group names.
They are only intended as comments.
;
_space_group_crystal_system     triclinic
_space_group_name_H-M_alt     'P -1'
_space_group_name_Hall     '-P 1'
loop_
    _space_group_symop_operation_xyz
    'x, y, z'
    '-x, -y, -z'
_cell_length_a     9.419(2)
_cell_length_b     15.299(4)
_cell_length_c     17.149(4)
_cell_angle_alpha     88.871(9)
_cell_angle_beta     83.914(8)
_cell_angle_gamma     75.766(6)
_cell_volume     2381.8(10)
_cell_formula_units_Z     4
_cell_measurement_reflns_used     10781
_cell_measurement_theta_min     2.2
_cell_measurement_theta_max     40.7
_cell_measurement_temperature     98(2)
_exptl_crystal_description     'block'
_exptl_crystal_colour     'colourless'
_exptl_crystal_size_max     0.300
_exptl_crystal_size_mid     0.200
_exptl_crystal_size_min     0.080
_exptl_crystal_density_diffrn     1.491
_exptl_crystal_density_meas     ?
_exptl_crystal_density_method     ?
_exptl_crystal_F_000     1108
_exptl_absorpt_coefficient_mu     1.400
_exptl_absorpt_correction_type     multi-scan
_exptl_absorpt_process_details
;
(ABSCOR; Higashi, 1995)
;
_shelx_estimated_absorpt_T_min     0.679
_shelx_estimated_absorpt_T_max     0.896
_exptl_absorpt_correction_T_min     0.549
_exptl_absorpt_correction_T_max     1
_diffrn_ambient_temperature     98(2)
_diffrn_radiation_type     MoK\a
_diffrn_radiation_wavelength     0.71069
_diffrn_radiation_source     'fine-focus sealed tube'
_diffrn_radiation_monochromator     graphite
_diffrn_measurement_device_type     'AFC12K/SATURN724'
_diffrn_measurement_method     \w
_diffrn_detector_area_resol_mean     ?
_diffrn_reflns_number     13748
_diffrn_reflns_av_R_equivalents     0.0372
_diffrn_reflns_theta_min     2.243
_diffrn_reflns_theta_max     26.500
_diffrn_reflns_theta_full     26.500
_diffrn_measured_fraction_theta_max     0.996
_diffrn_measured_fraction_theta_full     0.996
_diffrn_reflns_limit_h_min     -11
_diffrn_reflns_limit_h_max     11
_diffrn_reflns_limit_k_min     -19
_diffrn_reflns_limit_k_max     18
_diffrn_reflns_limit_l_min     -21
_diffrn_reflns_limit_l_max     21
_diffrn_standards_number     0
_diffrn_standards_interval_count     0
_diffrn_standards_interval_time     ?
_diffrn_standards_decay_%     0
_refine_special_details     ?
_reflns_number_total     9827
_reflns_number_gt     8634
_reflns_threshold_expression     'I > 2\s(I)'
_refine_ls_structure_factor_coef     Fsqd
_refine_ls_matrix_type     full
_refine_ls_R_factor_all     0.0622
_refine_ls_R_factor_gt     0.0529
_refine_ls_wR_factor_gt     0.1134
_refine_ls_wR_factor_ref     0.1198
_refine_ls_goodness_of_fit_ref     1.137
_refine_ls_restrained_S_all     1.137
_refine_ls_number_reflns     9827
_refine_ls_number_parameters     555
_refine_ls_number_restraints     0
_refine_ls_hydrogen_treatment     constr
_refine_ls_weighting_scheme     calc
_refine_ls_weighting_details
              'w=1/[\s^2^(Fo^2^)+(0.0424P)^2^+1.2440P] where P=(Fo^2^+2Fc^2^)/3'
_atom_sites_solution_hydrogens     geom
_atom_sites_solution_primary     ?
_atom_sites_solution_secondary     ?
_refine_ls_shift/su_max     0.001
_refine_ls_shift/su_mean     0.000
_refine_diff_density_max     0.551
_refine_diff_density_min     -0.812
_refine_ls_extinction_method     none
_refine_ls_extinction_coef     .
loop_
    _atom_type_symbol
    _atom_type_description
    _atom_type_scat_dispersion_real
    _atom_type_scat_dispersion_imag
    _atom_type_scat_source
    'C' 'C' 0.0033 0.0016
                         'International Tables Vol C Tables 4.2.6.8 and 6.1.1.4'
    'H' 'H' 0.0000 0.0000
                         'International Tables Vol C Tables 4.2.6.8 and 6.1.1.4'
    'N' 'N' 0.0061 0.0033
                         'International Tables Vol C Tables 4.2.6.8 and 6.1.1.4'
    'S' 'S' 0.1246 0.1234
                         'International Tables Vol C Tables 4.2.6.8 and 6.1.1.4'
    'Zn' 'Zn' 0.2839 1.4301
                         'International Tables Vol C Tables 4.2.6.8 and 6.1.1.4'
_computing_data_collection
;
CrystalClear (Molecular Structure Corporation & Rigaku, 2005)
;
_computing_cell_refinement
;
CrystalClear (Molecular Structure Corporation & Rigaku, 2005)
;
_computing_data_reduction
;
CrystalClear (Molecular Structure Corporation & Rigaku, 2005)
;
_computing_structure_solution
;
SHELXS (Sheldrick, 2008)
;
_computing_structure_refinement
;
SHELXL2014 (Sheldrick, 2015)
;
_computing_molecular_graphics
;
ORTEP-3 for Windows (Farrugia, 2012) and DIAMOND (Brandenburg,
2006)
;
_computing_publication_material
;
publCIF (Westrip, 2010)
;
loop_
    _atom_site_type_symbol
    _atom_site_label
    _atom_site_fract_x
    _atom_site_fract_y
    _atom_site_fract_z
    _atom_site_U_iso_or_equiv
    _atom_site_adp_type
    _atom_site_calc_flag
    _atom_site_occupancy
    _atom_site_disorder_assembly
    _atom_site_disorder_group
    Zn Zn1 0.54704(5) 0.72964(3) 0.93393(2) 0.01760(11) Uani d 1 . .
    Zn Zn2 0.43549(5) 0.25774(3) 0.57576(2) 0.01760(11) Uani d 1 . .
    S S1 0.32468(10) 0.83898(6) 0.96346(5) 0.01963(19) Uani d 1 . .
    S S2 0.58234(10) 0.88714(6) 0.87543(5) 0.01821(18) Uani d 1 . .
    S S3 0.78618(10) 0.68982(6) 0.97969(5) 0.01919(19) Uani d 1 . .
    S S4 0.53708(10) 0.61206(6) 1.03606(5) 0.01912(19) Uani d 1 . .
    S S5 0.67047(10) 0.28992(6) 0.55549(5) 0.0212(2) Uani d 1 . .
    S S6 0.40191(10) 0.42263(6) 0.61908(5) 0.01971(19) Uani d 1 . .
    S S7 0.20336(10) 0.27671(6) 0.52307(5) 0.02089(19) Uani d 1 . .
    S S8 0.46521(10) 0.12755(6) 0.48528(5) 0.0217(2) Uani d 1 . .
    N N1 0.3378(3) 1.0087(2) 0.92953(16) 0.0176(6) Uani d 1 . .
    N N2 0.4298(3) 1.19659(19) 0.68468(17) 0.0187(6) Uani d 1 . .
    N N3 0.8009(3) 0.56341(19) 1.09051(17) 0.0173(6) Uani d 1 . .
    N N4 1.0896(4) 0.7366(3) 1.2448(2) 0.0345(8) Uani d 1 . .
    N N5 0.6620(3) 0.46253(19) 0.58467(17) 0.0178(6) Uani d 1 . .
    N N6 0.5447(3) 0.66729(19) 0.82948(16) 0.0162(6) Uani d 1 . .
    N N7 0.2023(3) 0.1338(2) 0.43693(17) 0.0198(6) Uani d 1 . .
    N N8 -0.0182(4) 0.3770(2) 0.24530(18) 0.0260(7) Uani d 1 . .
    N N9 0.7781(4) 0.1256(2) 0.2852(2) 0.0318(8) Uani d 1 . .
    C C1 0.4081(4) 0.9211(2) 0.92226(19) 0.0175(7) Uani d 1 . .
    C C2 0.1861(4) 1.0407(3) 0.9680(2) 0.0258(8) Uani d 1 . .
    H H2A 0.1900 1.0664 1.0200 0.031 Uiso calc 1 . .
    H H2B 0.1414 0.9886 0.9764 0.031 Uiso calc 1 . .
    C C3 0.0895(4) 1.1112(3) 0.9207(2) 0.0242(8) Uani d 1 . .
    H H3A -0.0104 1.1283 0.9479 0.036 Uiso calc 1 . .
    H H3B 0.0862 1.0865 0.8688 0.036 Uiso calc 1 . .
    H H3C 0.1299 1.1644 0.9148 0.036 Uiso calc 1 . .
    C C4 0.4188(4) 1.0786(2) 0.91370(19) 0.0186(7) Uani d 1 . .
    H H4A 0.5225 1.0528 0.9235 0.022 Uiso calc 1 . .
    H H4B 0.3775 1.1282 0.9520 0.022 Uiso calc 1 . .
    C C5 0.4183(4) 1.1186(2) 0.8325(2) 0.0183(7) Uani d 1 . .
    C C6 0.4609(4) 1.1986(2) 0.8213(2) 0.0187(7) Uani d 1 . .
    H H6 0.4855 1.2282 0.8643 0.022 Uiso calc 1 . .
    C C7 0.4674(4) 1.2355(2) 0.7466(2) 0.0194(7) Uani d 1 . .
    H H7 0.4992 1.2897 0.7391 0.023 Uiso calc 1 . .
    C C8 0.3872(4) 1.1200(2) 0.6959(2) 0.0192(7) Uani d 1 . .
    H H8 0.3598 1.0928 0.6525 0.023 Uiso calc 1 . .
    C C9 0.3813(4) 1.0782(2) 0.76892(19) 0.0185(7) Uani d 1 . .
    H H9 0.3522 1.0230 0.7747 0.022 Uiso calc 1 . .
    C C10 0.7165(4) 0.6157(2) 1.04110(19) 0.0151(7) Uani d 1 . .
    C C11 0.7438(4) 0.4998(2) 1.1437(2) 0.0212(8) Uani d 1 . .
    H H11A 0.6378 0.5255 1.1596 0.025 Uiso calc 1 . .
    H H11B 0.7957 0.4922 1.1916 0.025 Uiso calc 1 . .
    C C12 0.7640(4) 0.4080(3) 1.1055(2) 0.0248(8) Uani d 1 . .
    H H12A 0.7334 0.3664 1.1441 0.037 Uiso calc 1 . .
    H H12B 0.8678 0.3843 1.0861 0.037 Uiso calc 1 . .
    H H12C 0.7036 0.4143 1.0615 0.037 Uiso calc 1 . .
    C C13 0.9591(4) 0.5577(2) 1.0897(2) 0.0185(7) Uani d 1 . .
    H H13A 0.9985 0.5688 1.0355 0.022 Uiso calc 1 . .
    H H13B 1.0092 0.4955 1.1036 0.022 Uiso calc 1 . .
    C C14 0.9978(4) 0.6223(2) 1.1441(2) 0.0185(7) Uani d 1 . .
    C C15 1.1310(4) 0.6461(3) 1.1276(2) 0.0277(9) Uani d 1 . .
    H H15 1.1941 0.6238 1.0816 0.033 Uiso calc 1 . .
    C C16 1.1711(5) 0.7026(3) 1.1786(3) 0.0359(10) Uani d 1 . .
    H H16 1.2623 0.7183 1.1658 0.043 Uiso calc 1 . .
    C C17 0.9631(5) 0.7129(3) 1.2598(2) 0.0283(9) Uani d 1 . .
    H H17 0.9029 0.7356 1.3066 0.034 Uiso calc 1 . .
    C C18 0.9122(4) 0.6575(3) 1.2122(2) 0.0249(8) Uani d 1 . .
    H H18 0.8197 0.6438 1.2261 0.030 Uiso calc 1 . .
    C C19 0.5864(4) 0.3983(2) 0.58684(19) 0.0175(7) Uani d 1 . .
    C C20 0.8195(4) 0.4443(3) 0.5556(2) 0.0305(9) Uani d 1 . .
    H H20A 0.8293 0.4685 0.5018 0.037 Uiso calc 1 . .
    H H20B 0.8611 0.3783 0.5526 0.037 Uiso calc 1 . .
    C C21 0.9081(4) 0.4856(3) 0.6068(2) 0.0281(9) Uani d 1 . .
    H H21A 1.0129 0.4660 0.5879 0.042 Uiso calc 1 . .
    H H21B 0.8924 0.4660 0.6611 0.042 Uiso calc 1 . .
    H H21C 0.8761 0.5515 0.6044 0.042 Uiso calc 1 . .
    C C22 0.5849(4) 0.5575(2) 0.5968(2) 0.0202(8) Uani d 1 . .
    H H22A 0.4857 0.5667 0.5789 0.024 Uiso calc 1 . .
    H H22B 0.6388 0.5945 0.5629 0.024 Uiso calc 1 . .
    C C23 0.5673(4) 0.5923(2) 0.68008(19) 0.0170(7) Uani d 1 . .
    C C24 0.6113(4) 0.5384(2) 0.7445(2) 0.0181(7) Uani d 1 . .
    H H24 0.6492 0.4751 0.7381 0.022 Uiso calc 1 . .
    C C25 0.5989(4) 0.5782(2) 0.8170(2) 0.0184(7) Uani d 1 . .
    H H25 0.6300 0.5411 0.8601 0.022 Uiso calc 1 . .
    C C26 0.4962(4) 0.7180(2) 0.7679(2) 0.0189(7) Uani d 1 . .
    H H26 0.4533 0.7806 0.7762 0.023 Uiso calc 1 . .
    C C27 0.5060(4) 0.6832(2) 0.6938(2) 0.0205(8) Uani d 1 . .
    H H27 0.4707 0.7215 0.6521 0.025 Uiso calc 1 . .
    C C28 0.2825(4) 0.1734(2) 0.4770(2) 0.0182(7) Uani d 1 . .
    C C29 0.2630(4) 0.0457(2) 0.3968(2) 0.0241(8) Uani d 1 . .
    H H29A 0.3719 0.0314 0.3930 0.029 Uiso calc 1 . .
    H H29B 0.2337 0.0499 0.3428 0.029 Uiso calc 1 . .
    C C30 0.2093(5) -0.0302(3) 0.4398(3) 0.0323(10) Uani d 1 . .
    H H30A 0.2525 -0.0872 0.4115 0.048 Uiso calc 1 . .
    H H30B 0.1016 -0.0172 0.4423 0.048 Uiso calc 1 . .
    H H30C 0.2390 -0.0351 0.4930 0.048 Uiso calc 1 . .
    C C31 0.0470(4) 0.1766(2) 0.4283(2) 0.0213(8) Uani d 1 . .
    H H31A -0.0014 0.2049 0.4788 0.026 Uiso calc 1 . .
    H H31B -0.0031 0.1296 0.4156 0.026 Uiso calc 1 . .
    C C32 0.0291(4) 0.2475(2) 0.36478(19) 0.0167(7) Uani d 1 . .
    C C33 0.1391(4) 0.2508(3) 0.3047(2) 0.0229(8) Uani d 1 . .
    H H33 0.2329 0.2094 0.3032 0.027 Uiso calc 1 . .
    C C34 0.1093(4) 0.3154(3) 0.2470(2) 0.0264(9) Uani d 1 . .
    H H34 0.1849 0.3159 0.2058 0.032 Uiso calc 1 . .
    C C35 -0.1227(4) 0.3728(3) 0.3038(2) 0.0275(9) Uani d 1 . .
    H H35 -0.2148 0.4157 0.3042 0.033 Uiso calc 1 . .
    C C36 -0.1056(4) 0.3105(3) 0.3632(2) 0.0231(8) Uani d 1 . .
    H H36 -0.1845 0.3105 0.4027 0.028 Uiso calc 1 . .
    C C37 0.8173(4) 0.0465(3) 0.3202(2) 0.0282(9) Uani d 1 . .
    H H37 0.7525 0.0328 0.3624 0.034 Uiso calc 1 . .
    C C38 0.9486(4) -0.0178(3) 0.2986(2) 0.0288(9) Uani d 1 . .
    H H38 0.9703 -0.0742 0.3245 0.035 Uiso calc 1 . .
    C C39 1.0473(4) 0.0021(3) 0.2383(2) 0.0269(8) Uani d 1 . .
    C C40 1.0051(5) 0.0859(3) 0.2018(2) 0.0322(9) Uani d 1 . .
    H H40 1.0677 0.1027 0.1602 0.039 Uiso calc 1 . .
    C C41 0.8712(5) 0.1440(3) 0.2271(3) 0.0353(10) Uani d 1 . .
    H H41 0.8444 0.2004 0.2015 0.042 Uiso calc 1 . .
    C C42 1.1917(5) -0.0633(3) 0.2133(3) 0.0387(11) Uani d 1 . .
    H H42A 1.2049 -0.1155 0.2482 0.058 Uiso calc 1 . .
    H H42B 1.2722 -0.0337 0.2161 0.058 Uiso calc 1 . .
    H H42C 1.1921 -0.0833 0.1593 0.058 Uiso calc 1 . .
loop_
    _atom_site_aniso_label
    _atom_site_aniso_U_11
    _atom_site_aniso_U_22
    _atom_site_aniso_U_33
    _atom_site_aniso_U_12
    _atom_site_aniso_U_13
    _atom_site_aniso_U_23
    Zn1 0.0182(2) 0.0187(2) 0.0157(2) -0.00322(16) -0.00350(16) -0.00183(16)
    Zn2 0.0214(2) 0.0196(2) 0.0143(2) -0.00902(17) -0.00376(16) 0.00265(16)
    S1 0.0195(5) 0.0172(4) 0.0221(5) -0.0057(3) 0.0010(3) 0.0019(3)
    S2 0.0184(4) 0.0189(4) 0.0176(4) -0.0056(3) -0.0010(3) 0.0013(3)
    S3 0.0194(5) 0.0199(4) 0.0201(4) -0.0077(4) -0.0040(3) 0.0040(3)
    S4 0.0170(4) 0.0214(5) 0.0211(4) -0.0079(3) -0.0044(3) 0.0017(3)
    S5 0.0227(5) 0.0166(4) 0.0240(5) -0.0072(4) 0.0047(4) -0.0042(3)
    S6 0.0192(5) 0.0188(4) 0.0213(4) -0.0052(3) -0.0014(3) -0.0017(3)
    S7 0.0222(5) 0.0199(4) 0.0208(5) -0.0040(4) -0.0051(4) -0.0024(3)
    S8 0.0195(5) 0.0237(5) 0.0222(5) -0.0039(4) -0.0059(3) -0.0023(4)
    N1 0.0176(16) 0.0186(15) 0.0157(15) -0.0037(12) -0.0003(11) 0.0021(12)
    N2 0.0240(17) 0.0169(15) 0.0171(15) -0.0075(12) -0.0049(12) 0.0042(12)
    N3 0.0167(15) 0.0166(15) 0.0200(15) -0.0055(12) -0.0051(12) 0.0022(12)
    N4 0.038(2) 0.038(2) 0.032(2) -0.0151(17) -0.0091(16) -0.0055(16)
    N5 0.0215(16) 0.0153(15) 0.0185(15) -0.0095(12) 0.0012(12) -0.0023(12)
    N6 0.0150(15) 0.0174(15) 0.0168(15) -0.0042(12) -0.0038(11) -0.0019(11)
    N7 0.0173(16) 0.0196(16) 0.0224(16) -0.0027(12) -0.0062(12) -0.0001(12)
    N8 0.0211(17) 0.0340(19) 0.0215(17) -0.0042(14) -0.0028(13) 0.0042(14)
    N9 0.028(2) 0.0290(19) 0.039(2) -0.0058(15) -0.0105(16) -0.0053(16)
    C1 0.0194(18) 0.0211(18) 0.0123(16) -0.0049(14) -0.0026(13) -0.0005(13)
    C2 0.022(2) 0.024(2) 0.028(2) -0.0031(16) 0.0052(16) 0.0058(16)
    C3 0.020(2) 0.027(2) 0.026(2) -0.0041(15) -0.0064(15) 0.0005(16)
    C4 0.0234(19) 0.0183(18) 0.0155(17) -0.0070(14) -0.0042(14) -0.0003(14)
    C5 0.0152(18) 0.0196(18) 0.0203(18) -0.0050(14) -0.0009(13) 0.0013(14)
    C6 0.0215(19) 0.0168(17) 0.0190(18) -0.0061(14) -0.0036(14) -0.0003(14)
    C7 0.0222(19) 0.0175(18) 0.0207(18) -0.0092(14) -0.0030(14) 0.0022(14)
    C8 0.0225(19) 0.0207(18) 0.0153(17) -0.0064(15) -0.0033(14) -0.0001(14)
    C9 0.025(2) 0.0180(17) 0.0153(17) -0.0103(15) -0.0035(14) -0.0002(14)
    C10 0.0172(17) 0.0121(16) 0.0164(17) -0.0040(13) -0.0016(13) -0.0030(13)
    C11 0.0202(19) 0.0246(19) 0.0213(19) -0.0107(15) -0.0034(14) 0.0083(15)
    C12 0.024(2) 0.024(2) 0.031(2) -0.0141(16) -0.0082(16) 0.0081(16)
    C13 0.0141(17) 0.0193(18) 0.0216(18) -0.0024(14) -0.0031(14) -0.0004(14)
    C14 0.0183(18) 0.0182(17) 0.0200(18) -0.0044(14) -0.0076(14) 0.0041(14)
    C15 0.023(2) 0.030(2) 0.030(2) -0.0088(17) 0.0029(16) -0.0066(17)
    C16 0.028(2) 0.045(3) 0.041(3) -0.020(2) -0.0033(19) -0.008(2)
    C17 0.031(2) 0.031(2) 0.023(2) -0.0057(17) -0.0042(16) -0.0016(16)
    C18 0.023(2) 0.024(2) 0.028(2) -0.0068(16) -0.0029(16) 0.0010(16)
    C19 0.0235(19) 0.0225(18) 0.0086(16) -0.0096(15) -0.0014(13) 0.0000(13)
    C20 0.026(2) 0.034(2) 0.034(2) -0.0154(18) 0.0086(17) -0.0108(18)
    C21 0.028(2) 0.029(2) 0.030(2) -0.0108(17) -0.0022(17) -0.0037(17)
    C22 0.032(2) 0.0171(18) 0.0138(17) -0.0101(15) -0.0033(14) 0.0015(14)
    C23 0.0177(18) 0.0224(18) 0.0141(17) -0.0111(14) -0.0007(13) -0.0010(14)
    C24 0.0208(19) 0.0135(17) 0.0199(18) -0.0041(14) -0.0019(14) 0.0006(14)
    C25 0.0225(19) 0.0192(18) 0.0159(17) -0.0096(15) -0.0020(14) 0.0034(14)
    C26 0.0204(19) 0.0157(17) 0.0208(18) -0.0033(14) -0.0068(14) 0.0010(14)
    C27 0.0215(19) 0.0202(18) 0.0210(18) -0.0057(15) -0.0072(14) 0.0039(15)
    C28 0.0196(18) 0.0202(18) 0.0166(17) -0.0076(14) -0.0043(14) 0.0049(14)
    C29 0.025(2) 0.0213(19) 0.028(2) -0.0065(16) -0.0086(16) -0.0061(16)
    C30 0.033(2) 0.020(2) 0.047(3) -0.0070(17) -0.0152(19) 0.0016(18)
    C31 0.0170(18) 0.0229(19) 0.0258(19) -0.0067(15) -0.0058(14) 0.0007(15)
    C32 0.0191(18) 0.0188(17) 0.0133(16) -0.0059(14) -0.0041(13) -0.0020(13)
    C33 0.0158(18) 0.028(2) 0.026(2) -0.0065(15) -0.0048(14) 0.0016(16)
    C34 0.020(2) 0.038(2) 0.023(2) -0.0103(17) -0.0006(15) 0.0019(17)
    C35 0.023(2) 0.030(2) 0.024(2) 0.0010(16) 0.0029(16) 0.0011(16)
    C36 0.022(2) 0.028(2) 0.0168(18) -0.0025(16) -0.0002(14) -0.0025(15)
    C37 0.024(2) 0.040(2) 0.025(2) -0.0143(18) -0.0054(16) -0.0079(17)
    C38 0.025(2) 0.033(2) 0.034(2) -0.0124(17) -0.0104(17) -0.0052(18)
    C39 0.021(2) 0.030(2) 0.033(2) -0.0088(16) -0.0095(16) -0.0062(17)
    C40 0.033(2) 0.036(2) 0.028(2) -0.0092(19) -0.0010(17) -0.0058(18)
    C41 0.040(3) 0.032(2) 0.036(2) -0.009(2) -0.014(2) 0.0038(19)
    C42 0.028(2) 0.034(2) 0.054(3) -0.0081(19) -0.001(2) -0.013(2)
_geom_special_details
;
 All esds (except the esd in the dihedral angle between two l.s. planes)
 are estimated using the full covariance matrix.  The cell esds are taken
 into account individually in the estimation of esds in distances, angles
 and torsion angles; correlations between esds in cell parameters are only
 used when they are defined by crystal symmetry.  An approximate (isotropic)
 treatment of cell esds is used for estimating esds involving l.s. planes.
;
loop_
    _geom_bond_atom_site_label_1
    _geom_bond_atom_site_label_2
    _geom_bond_site_symmetry_2
    _geom_bond_distance
    _geom_bond_publ_flag
    Zn1 N6 . 2.050(3) y
    Zn1 S1 . 2.3510(11) y
    Zn1 S2 . 2.6741(11) y
    Zn1 S3 . 2.3962(11) y
    Zn1 S4 . 2.4972(11) y
    Zn2 N2 1_545 2.074(3) y
    Zn2 S5 . 2.3723(11) y
    Zn2 S6 . 2.5783(12) y
    Zn2 S7 . 2.4036(11) y
    Zn2 S8 . 2.4917(12) y
    S1 C1 . 1.740(4) ?
    S2 C1 . 1.710(4) ?
    S3 C10 . 1.732(3) ?
    S4 C10 . 1.715(3) ?
    S5 C19 . 1.721(4) ?
    S6 C19 . 1.718(4) ?
    S7 C28 . 1.738(4) ?
    S8 C28 . 1.711(4) ?
    N1 C1 . 1.342(4) ?
    N1 C4 . 1.465(4) ?
    N1 C2 . 1.478(5) ?
    N2 C8 . 1.333(4) ?
    N2 C7 . 1.348(5) ?
    N2 Zn2 1_565 2.074(3) ?
    N3 C10 . 1.339(4) ?
    N3 C13 . 1.469(4) ?
    N3 C11 . 1.479(4) ?
    N4 C17 . 1.328(5) ?
    N4 C16 . 1.339(6) ?
    N5 C19 . 1.345(4) ?
    N5 C22 . 1.463(4) ?
    N5 C20 . 1.475(5) ?
    N6 C26 . 1.350(4) ?
    N6 C25 . 1.345(4) ?
    N7 C28 . 1.327(4) ?
    N7 C31 . 1.469(4) ?
    N7 C29 . 1.481(5) ?
    N8 C34 . 1.335(5) ?
    N8 C35 . 1.341(5) ?
    N9 C37 . 1.327(5) ?
    N9 C41 . 1.329(6) ?
    C2 C3 . 1.513(5) ?
    C2 H2A . 0.9900 ?
    C2 H2B . 0.9900 ?
    C3 H3A . 0.9800 ?
    C3 H3B . 0.9800 ?
    C3 H3C . 0.9800 ?
    C4 C5 . 1.510(5) ?
    C4 H4A . 0.9900 ?
    C4 H4B . 0.9900 ?
    C5 C9 . 1.381(5) ?
    C5 C6 . 1.383(5) ?
    C6 C7 . 1.391(5) ?
    C6 H6 . 0.9500 ?
    C7 H7 . 0.9500 ?
    C8 C9 . 1.397(5) ?
    C8 H8 . 0.9500 ?
    C9 H9 . 0.9500 ?
    C11 C12 . 1.521(5) ?
    C11 H11A . 0.9900 ?
    C11 H11B . 0.9900 ?
    C12 H12A . 0.9800 ?
    C12 H12B . 0.9800 ?
    C12 H12C . 0.9800 ?
    C13 C14 . 1.505(5) ?
    C13 H13A . 0.9900 ?
    C13 H13B . 0.9900 ?
    C14 C18 . 1.384(5) ?
    C14 C15 . 1.391(5) ?
    C15 C16 . 1.384(6) ?
    C15 H15 . 0.9500 ?
    C16 H16 . 0.9500 ?
    C17 C18 . 1.389(5) ?
    C17 H17 . 0.9500 ?
    C18 H18 . 0.9500 ?
    C20 C21 . 1.518(5) ?
    C20 H20A . 0.9900 ?
    C20 H20B . 0.9900 ?
    C21 H21A . 0.9800 ?
    C21 H21B . 0.9800 ?
    C21 H21C . 0.9800 ?
    C22 C23 . 1.513(5) ?
    C22 H22A . 0.9900 ?
    C22 H22B . 0.9900 ?
    C23 C27 . 1.383(5) ?
    C23 C24 . 1.402(5) ?
    C24 C25 . 1.377(5) ?
    C24 H24 . 0.9500 ?
    C25 H25 . 0.9500 ?
    C26 C27 . 1.372(5) ?
    C26 H26 . 0.9500 ?
    C27 H27 . 0.9500 ?
    C29 C30 . 1.525(5) ?
    C29 H29A . 0.9900 ?
    C29 H29B . 0.9900 ?
    C30 H30A . 0.9800 ?
    C30 H30B . 0.9800 ?
    C30 H30C . 0.9800 ?
    C31 C32 . 1.515(5) ?
    C31 H31A . 0.9900 ?
    C31 H31B . 0.9900 ?
    C32 C33 . 1.391(5) ?
    C32 C36 . 1.394(5) ?
    C33 C34 . 1.384(5) ?
    C33 H33 . 0.9500 ?
    C34 H34 . 0.9500 ?
    C35 C36 . 1.376(5) ?
    C35 H35 . 0.9500 ?
    C36 H36 . 0.9500 ?
    C37 C38 . 1.398(6) ?
    C37 H37 . 0.9500 ?
    C38 C39 . 1.396(6) ?
    C38 H38 . 0.9500 ?
    C39 C40 . 1.401(6) ?
    C39 C42 . 1.503(6) ?
    C40 C41 . 1.384(6) ?
    C40 H40 . 0.9500 ?
    C41 H41 . 0.9500 ?
    C42 H42A . 0.9800 ?
    C42 H42B . 0.9800 ?
    C42 H42C . 0.9800 ?
loop_
    _geom_angle_atom_site_label_1
    _geom_angle_atom_site_label_2
    _geom_angle_atom_site_label_3
    _geom_angle_site_symmetry_1
    _geom_angle_site_symmetry_3
    _geom_angle
    _geom_angle_publ_flag
    N6 Zn1 S1 . . 109.98(8) ?
    N6 Zn1 S3 . . 111.76(9) ?
    S1 Zn1 S3 . . 137.18(4) ?
    N6 Zn1 S4 . . 105.21(8) ?
    S1 Zn1 S4 . . 103.71(4) ?
    S3 Zn1 S4 . . 74.11(3) ?
    N6 Zn1 S2 . . 97.62(8) ?
    S1 Zn1 S2 . . 71.89(3) ?
    S3 Zn1 S2 . . 93.44(3) ?
    S4 Zn1 S2 . . 156.73(3) ?
    N2 Zn2 S5 1_545 . 105.06(9) ?
    N2 Zn2 S7 1_545 . 110.48(9) ?
    S5 Zn2 S7 . . 144.31(4) ?
    N2 Zn2 S8 1_545 . 101.93(9) ?
    S5 Zn2 S8 . . 102.19(4) ?
    S7 Zn2 S8 . . 73.89(3) ?
    N2 Zn2 S6 1_545 . 99.72(9) ?
    S5 Zn2 S6 . . 72.94(3) ?
    S7 Zn2 S6 . . 97.50(3) ?
    S8 Zn2 S6 . . 158.31(3) ?
    C1 S1 Zn1 . . 89.47(13) ?
    C1 S2 Zn1 . . 79.95(12) ?
    C10 S3 Zn1 . . 85.51(12) ?
    C10 S4 Zn1 . . 82.71(11) ?
    C19 S5 Zn2 . . 87.66(12) ?
    C19 S6 Zn2 . . 81.29(12) ?
    C28 S7 Zn2 . . 85.37(12) ?
    C28 S8 Zn2 . . 83.19(13) ?
    C1 N1 C4 . . 120.4(3) ?
    C1 N1 C2 . . 123.2(3) ?
    C4 N1 C2 . . 115.2(3) ?
    C8 N2 C7 . . 118.4(3) ?
    C8 N2 Zn2 . 1_565 121.8(2) ?
    C7 N2 Zn2 . 1_565 119.7(2) ?
    C10 N3 C13 . . 122.7(3) ?
    C10 N3 C11 . . 121.6(3) ?
    C13 N3 C11 . . 115.4(3) ?
    C17 N4 C16 . . 115.5(4) ?
    C19 N5 C22 . . 120.7(3) ?
    C19 N5 C20 . . 122.2(3) ?
    C22 N5 C20 . . 116.1(3) ?
    C26 N6 C25 . . 117.4(3) ?
    C26 N6 Zn1 . . 119.1(2) ?
    C25 N6 Zn1 . . 123.3(2) ?
    C28 N7 C31 . . 121.5(3) ?
    C28 N7 C29 . . 122.7(3) ?
    C31 N7 C29 . . 115.8(3) ?
    C34 N8 C35 . . 115.7(3) ?
    C37 N9 C41 . . 117.2(4) ?
    N1 C1 S2 . . 121.6(3) ?
    N1 C1 S1 . . 120.2(3) ?
    S2 C1 S1 . . 118.2(2) ?
    N1 C2 C3 . . 112.9(3) ?
    N1 C2 H2A . . 109.0 ?
    C3 C2 H2A . . 109.0 ?
    N1 C2 H2B . . 109.0 ?
    C3 C2 H2B . . 109.0 ?
    H2A C2 H2B . . 107.8 ?
    C2 C3 H3A . . 109.5 ?
    C2 C3 H3B . . 109.5 ?
    H3A C3 H3B . . 109.5 ?
    C2 C3 H3C . . 109.5 ?
    H3A C3 H3C . . 109.5 ?
    H3B C3 H3C . . 109.5 ?
    N1 C4 C5 . . 116.8(3) ?
    N1 C4 H4A . . 108.1 ?
    C5 C4 H4A . . 108.1 ?
    N1 C4 H4B . . 108.1 ?
    C5 C4 H4B . . 108.1 ?
    H4A C4 H4B . . 107.3 ?
    C9 C5 C6 . . 118.7(3) ?
    C9 C5 C4 . . 123.3(3) ?
    C6 C5 C4 . . 117.9(3) ?
    C5 C6 C7 . . 119.4(3) ?
    C5 C6 H6 . . 120.3 ?
    C7 C6 H6 . . 120.3 ?
    N2 C7 C6 . . 121.9(3) ?
    N2 C7 H7 . . 119.1 ?
    C6 C7 H7 . . 119.1 ?
    N2 C8 C9 . . 122.8(3) ?
    N2 C8 H8 . . 118.6 ?
    C9 C8 H8 . . 118.6 ?
    C5 C9 C8 . . 118.7(3) ?
    C5 C9 H9 . . 120.6 ?
    C8 C9 H9 . . 120.6 ?
    N3 C10 S4 . . 121.8(2) ?
    N3 C10 S3 . . 120.5(3) ?
    S4 C10 S3 . . 117.67(19) ?
    N3 C11 C12 . . 112.2(3) ?
    N3 C11 H11A . . 109.2 ?
    C12 C11 H11A . . 109.2 ?
    N3 C11 H11B . . 109.2 ?
    C12 C11 H11B . . 109.2 ?
    H11A C11 H11B . . 107.9 ?
    C11 C12 H12A . . 109.5 ?
    C11 C12 H12B . . 109.5 ?
    H12A C12 H12B . . 109.5 ?
    C11 C12 H12C . . 109.5 ?
    H12A C12 H12C . . 109.5 ?
    H12B C12 H12C . . 109.5 ?
    N3 C13 C14 . . 115.2(3) ?
    N3 C13 H13A . . 108.5 ?
    C14 C13 H13A . . 108.5 ?
    N3 C13 H13B . . 108.5 ?
    C14 C13 H13B . . 108.5 ?
    H13A C13 H13B . . 107.5 ?
    C18 C14 C15 . . 116.8(4) ?
    C18 C14 C13 . . 124.4(3) ?
    C15 C14 C13 . . 118.7(3) ?
    C16 C15 C14 . . 119.5(4) ?
    C16 C15 H15 . . 120.2 ?
    C14 C15 H15 . . 120.2 ?
    N4 C16 C15 . . 124.2(4) ?
    N4 C16 H16 . . 117.9 ?
    C15 C16 H16 . . 117.9 ?
    N4 C17 C18 . . 124.8(4) ?
    N4 C17 H17 . . 117.6 ?
    C18 C17 H17 . . 117.6 ?
    C14 C18 C17 . . 119.2(4) ?
    C14 C18 H18 . . 120.4 ?
    C17 C18 H18 . . 120.4 ?
    N5 C19 S6 . . 120.9(3) ?
    N5 C19 S5 . . 121.2(3) ?
    S6 C19 S5 . . 117.9(2) ?
    N5 C20 C21 . . 113.1(3) ?
    N5 C20 H20A . . 108.9 ?
    C21 C20 H20A . . 108.9 ?
    N5 C20 H20B . . 108.9 ?
    C21 C20 H20B . . 108.9 ?
    H20A C20 H20B . . 107.8 ?
    C20 C21 H21A . . 109.5 ?
    C20 C21 H21B . . 109.5 ?
    H21A C21 H21B . . 109.5 ?
    C20 C21 H21C . . 109.5 ?
    H21A C21 H21C . . 109.5 ?
    H21B C21 H21C . . 109.5 ?
    N5 C22 C23 . . 115.9(3) ?
    N5 C22 H22A . . 108.3 ?
    C23 C22 H22A . . 108.3 ?
    N5 C22 H22B . . 108.3 ?
    C23 C22 H22B . . 108.3 ?
    H22A C22 H22B . . 107.4 ?
    C27 C23 C24 . . 117.7(3) ?
    C27 C23 C22 . . 118.3(3) ?
    C24 C23 C22 . . 124.1(3) ?
    C25 C24 C23 . . 119.2(3) ?
    C25 C24 H24 . . 120.4 ?
    C23 C24 H24 . . 120.4 ?
    N6 C25 C24 . . 123.0(3) ?
    N6 C25 H25 . . 118.5 ?
    C24 C25 H25 . . 118.5 ?
    N6 C26 C27 . . 122.9(3) ?
    N6 C26 H26 . . 118.5 ?
    C27 C26 H26 . . 118.5 ?
    C26 C27 C23 . . 119.8(3) ?
    C26 C27 H27 . . 120.1 ?
    C23 C27 H27 . . 120.1 ?
    N7 C28 S8 . . 122.7(3) ?
    N7 C28 S7 . . 120.1(3) ?
    S8 C28 S7 . . 117.1(2) ?
    N7 C29 C30 . . 112.2(3) ?
    N7 C29 H29A . . 109.2 ?
    C30 C29 H29A . . 109.2 ?
    N7 C29 H29B . . 109.2 ?
    C30 C29 H29B . . 109.2 ?
    H29A C29 H29B . . 107.9 ?
    C29 C30 H30A . . 109.5 ?
    C29 C30 H30B . . 109.5 ?
    H30A C30 H30B . . 109.5 ?
    C29 C30 H30C . . 109.5 ?
    H30A C30 H30C . . 109.5 ?
    H30B C30 H30C . . 109.5 ?
    N7 C31 C32 . . 112.6(3) ?
    N7 C31 H31A . . 109.1 ?
    C32 C31 H31A . . 109.1 ?
    N7 C31 H31B . . 109.1 ?
    C32 C31 H31B . . 109.1 ?
    H31A C31 H31B . . 107.8 ?
    C33 C32 C36 . . 117.4(3) ?
    C33 C32 C31 . . 123.1(3) ?
    C36 C32 C31 . . 119.4(3) ?
    C34 C33 C32 . . 118.8(4) ?
    C34 C33 H33 . . 120.6 ?
    C32 C33 H33 . . 120.6 ?
    N8 C34 C33 . . 124.6(4) ?
    N8 C34 H34 . . 117.7 ?
    C33 C34 H34 . . 117.7 ?
    N8 C35 C36 . . 124.5(4) ?
    N8 C35 H35 . . 117.8 ?
    C36 C35 H35 . . 117.8 ?
    C35 C36 C32 . . 119.0(3) ?
    C35 C36 H36 . . 120.5 ?
    C32 C36 H36 . . 120.5 ?
    N9 C37 C38 . . 123.7(4) ?
    N9 C37 H37 . . 118.1 ?
    C38 C37 H37 . . 118.1 ?
    C39 C38 C37 . . 119.0(4) ?
    C39 C38 H38 . . 120.5 ?
    C37 C38 H38 . . 120.5 ?
    C38 C39 C40 . . 116.8(4) ?
    C38 C39 C42 . . 121.7(4) ?
    C40 C39 C42 . . 121.5(4) ?
    C41 C40 C39 . . 119.4(4) ?
    C41 C40 H40 . . 120.3 ?
    C39 C40 H40 . . 120.3 ?
    N9 C41 C40 . . 123.9(4) ?
    N9 C41 H41 . . 118.1 ?
    C40 C41 H41 . . 118.1 ?
    C39 C42 H42A . . 109.5 ?
    C39 C42 H42B . . 109.5 ?
    H42A C42 H42B . . 109.5 ?
    C39 C42 H42C . . 109.5 ?
    H42A C42 H42C . . 109.5 ?
    H42B C42 H42C . . 109.5 ?
loop_
    _geom_torsion_atom_site_label_1
    _geom_torsion_atom_site_label_2
    _geom_torsion_atom_site_label_3
    _geom_torsion_atom_site_label_4
    _geom_torsion_site_symmetry_1
    _geom_torsion_site_symmetry_2
    _geom_torsion_site_symmetry_3
    _geom_torsion_site_symmetry_4
    _geom_torsion
    _geom_torsion_publ_flag
    C4 N1 C1 S2 . . . . -14.0(4) ?
    C2 N1 C1 S2 . . . . 178.6(3) ?
    C4 N1 C1 S1 . . . . 164.1(2) ?
    C2 N1 C1 S1 . . . . -3.4(5) ?
    Zn1 S2 C1 N1 . . . . 172.1(3) ?
    Zn1 S2 C1 S1 . . . . -5.99(17) ?
    Zn1 S1 C1 N1 . . . . -171.4(3) ?
    Zn1 S1 C1 S2 . . . . 6.71(19) ?
    C1 N1 C2 C3 . . . . -132.8(4) ?
    C4 N1 C2 C3 . . . . 59.1(4) ?
    C1 N1 C4 C5 . . . . 95.4(4) ?
    C2 N1 C4 C5 . . . . -96.2(4) ?
    N1 C4 C5 C9 . . . . -17.5(5) ?
    N1 C4 C5 C6 . . . . 164.2(3) ?
    C9 C5 C6 C7 . . . . -1.0(5) ?
    C4 C5 C6 C7 . . . . 177.4(3) ?
    C8 N2 C7 C6 . . . . -0.9(5) ?
    Zn2 N2 C7 C6 1_565 . . . 177.9(3) ?
    C5 C6 C7 N2 . . . . 1.7(6) ?
    C7 N2 C8 C9 . . . . -0.6(5) ?
    Zn2 N2 C8 C9 1_565 . . . -179.4(3) ?
    C6 C5 C9 C8 . . . . -0.4(5) ?
    C4 C5 C9 C8 . . . . -178.7(3) ?
    N2 C8 C9 C5 . . . . 1.3(6) ?
    C13 N3 C10 S4 . . . . 172.8(3) ?
    C11 N3 C10 S4 . . . . -0.2(5) ?
    C13 N3 C10 S3 . . . . -7.2(5) ?
    C11 N3 C10 S3 . . . . 179.8(3) ?
    Zn1 S4 C10 N3 . . . . -180.0(3) ?
    Zn1 S4 C10 S3 . . . . 0.04(18) ?
    Zn1 S3 C10 N3 . . . . 180.0(3) ?
    Zn1 S3 C10 S4 . . . . -0.04(18) ?
    C10 N3 C11 C12 . . . . 88.3(4) ?
    C13 N3 C11 C12 . . . . -85.2(4) ?
    C10 N3 C13 C14 . . . . 92.3(4) ?
    C11 N3 C13 C14 . . . . -94.3(4) ?
    N3 C13 C14 C18 . . . . 26.5(5) ?
    N3 C13 C14 C15 . . . . -156.3(3) ?
    C18 C14 C15 C16 . . . . -0.1(6) ?
    C13 C14 C15 C16 . . . . -177.5(4) ?
    C17 N4 C16 C15 . . . . -0.2(7) ?
    C14 C15 C16 N4 . . . . 0.5(7) ?
    C16 N4 C17 C18 . . . . -0.5(6) ?
    C15 C14 C18 C17 . . . . -0.5(5) ?
    C13 C14 C18 C17 . . . . 176.7(3) ?
    N4 C17 C18 C14 . . . . 0.8(6) ?
    C22 N5 C19 S6 . . . . -10.5(4) ?
    C20 N5 C19 S6 . . . . -178.5(3) ?
    C22 N5 C19 S5 . . . . 168.1(2) ?
    C20 N5 C19 S5 . . . . 0.1(5) ?
    Zn2 S6 C19 N5 . . . . 175.0(3) ?
    Zn2 S6 C19 S5 . . . . -3.67(17) ?
    Zn2 S5 C19 N5 . . . . -174.7(3) ?
    Zn2 S5 C19 S6 . . . . 3.94(18) ?
    C19 N5 C20 C21 . . . . -136.1(4) ?
    C22 N5 C20 C21 . . . . 55.4(4) ?
    C19 N5 C22 C23 . . . . 93.2(4) ?
    C20 N5 C22 C23 . . . . -98.1(4) ?
    N5 C22 C23 C27 . . . . 174.9(3) ?
    N5 C22 C23 C24 . . . . -4.2(5) ?
    C27 C23 C24 C25 . . . . -3.3(5) ?
    C22 C23 C24 C25 . . . . 175.8(3) ?
    C26 N6 C25 C24 . . . . 2.4(5) ?
    Zn1 N6 C25 C24 . . . . -172.9(3) ?
    C23 C24 C25 N6 . . . . 0.7(5) ?
    C25 N6 C26 C27 . . . . -2.9(5) ?
    Zn1 N6 C26 C27 . . . . 172.6(3) ?
    N6 C26 C27 C23 . . . . 0.3(5) ?
    C24 C23 C27 C26 . . . . 2.8(5) ?
    C22 C23 C27 C26 . . . . -176.3(3) ?
    C31 N7 C28 S8 . . . . -177.6(2) ?
    C29 N7 C28 S8 . . . . 1.0(5) ?
    C31 N7 C28 S7 . . . . 1.8(4) ?
    C29 N7 C28 S7 . . . . -179.7(3) ?
    Zn2 S8 C28 N7 . . . . -174.7(3) ?
    Zn2 S8 C28 S7 . . . . 5.98(17) ?
    Zn2 S7 C28 N7 . . . . 174.5(3) ?
    Zn2 S7 C28 S8 . . . . -6.17(18) ?
    C28 N7 C29 C30 . . . . 106.3(4) ?
    C31 N7 C29 C30 . . . . -75.1(4) ?
    C28 N7 C31 C32 . . . . 80.4(4) ?
    C29 N7 C31 C32 . . . . -98.2(4) ?
    N7 C31 C32 C33 . . . . 20.6(5) ?
    N7 C31 C32 C36 . . . . -162.7(3) ?
    C36 C32 C33 C34 . . . . -0.2(5) ?
    C31 C32 C33 C34 . . . . 176.6(4) ?
    C35 N8 C34 C33 . . . . -1.2(6) ?
    C32 C33 C34 N8 . . . . 1.3(6) ?
    C34 N8 C35 C36 . . . . 0.0(6) ?
    N8 C35 C36 C32 . . . . 0.9(6) ?
    C33 C32 C36 C35 . . . . -0.8(5) ?
    C31 C32 C36 C35 . . . . -177.8(4) ?
    C41 N9 C37 C38 . . . . -1.0(6) ?
    N9 C37 C38 C39 . . . . 1.9(6) ?
    C37 C38 C39 C40 . . . . -1.5(5) ?
    C37 C38 C39 C42 . . . . 178.7(4) ?
    C38 C39 C40 C41 . . . . 0.5(6) ?
    C42 C39 C40 C41 . . . . -179.7(4) ?
    C37 N9 C41 C40 . . . . -0.1(6) ?
    C39 C40 C41 N9 . . . . 0.3(7) ?
loop_
    _geom_hbond_atom_site_label_D
    _geom_hbond_atom_site_label_H
    _geom_hbond_atom_site_label_A
    _geom_hbond_site_symmetry_A
    _geom_hbond_distance_DH
    _geom_hbond_distance_HA
    _geom_hbond_distance_DA
    _geom_hbond_angle_DHA
    C11 H11B N8 1_656 0.99 2.41 3.197(5) 136
    C30 H30C S8 2_656 0.98 2.86 3.433(5) 118
    C36 H36 S5 1_455 0.95 2.87 3.773(4) 158
    C6 H6 Cg1 2_677 0.95 2.91 3.708(4) 142
    C26 H26 N9 2_666 0.95 2.61 3.256(5) 126
_shelx_hkl_file
;
   1   0   0 214182. 1921.91   1
   1   1   0 57073.7 616.930   1
   0   0  -2 50305.2 500.980   1
  -1   0  -1 191.430 42.7300   1
   1   0   1 51.6300 28.6200   1
   1   1   1 6176.24 148.880   1
  -1  -1  -1 6077.62 147.690   1
   1   0  -1 7892.67 174.100   1
  -1   0   1 7637.57 159.580   1
   1   1  -1 9268.44 364.700   1
  -1  -1   1 9811.67 290.950   1
   1   1  -1 9442.57 177.260   1
  -1  -1   1 9165.31 163.420   1
   0  -2   0 74605.4 729.420   1
   0   2   0 73244.8 721.610   1
   0   1  -2 19450.5 328.650   1
   0  -1   2 19199.5 365.950   1
   0  -1   2 18888.4 330.130   1
   0  -1  -2 51473.7 561.880   1
   0   1   2 50806.5 562.660   1
  -1   1   0 91046.5 914.320   1
   1  -1   0 87511.6 893.410   1
   0  -2   1 15503.9 155.750   1
   0  -2   1 15251.2 290.370   1
   0   2  -1 15186.7 265.450   1
   0   2  -1 14995.9 245.830   1
   0  -2  -1 7027.82 151.860   1
   0   2   1 6441.04 145.610   1
  -1   1  -1 653.990 88.6600   1
  -1   1  -1 874.840 109.810   1
   1  -1   1 636.970 102.110   1
   1  -1   1 822.770 83.0400   1
   1   2   0 69276.8 767.080   1
  -1  -2   0 70830.8 781.120   1
  -1   0  -2 64894.2 695.620   1
   1   0   2 64594.2 690.340   1
  -1   0  -2 65803.1 735.810   1
   1   0   2 65989.9 739.760   1
   1   1   2 44048.5 656.710   1
  -1  -1  -2 45578.8 677.940   1
   1  -1  -1 49690.3 575.880   1
  -1   1   1 49072.8 606.760   1
  -1  -2  -1 15071.7 245.630   1
  -1  -2  -1 15322.5 260.320   1
   1   2  -1 112846. 1086.21   1
   1   2  -1 113285. 994.100   1
  -1  -2   1 113284. 1165.49   1
   1   2  -1 114400. 1171.92   1
   0   0  -3 239.710 59.5200   1
   0   0   3 408.330 67.2100   1
   1  -1   2 114098. 1190.76   1
  -1   1  -2 112939. 1165.33   1
   0  -2   2 36825.4 575.290   1
   0   2  -2 35598.8 555.180   1
   0   2   2 8819.74 201.560   1
   0  -2  -2 8798.50 207.290   1
  -1  -2  -2 84595.2 987.670   1
   0   1  -3 19781.8 287.300   1
   0  -1   3 19899.8 289.660   1
   0  -1   3 20604.2 386.910   1
   0  -1  -3 126.040 40.5700   1
   0   1   3 245.380 77.5400   1
  -1   2   0 42545.6 641.120   1
   1  -2   0 42476.4 635.600   1
  -1   0  -3 917.140 166.020   1
   1   0   3 1118.12 155.360   1
   1   2  -2 260.690 62.4400   1
  -1  -2   2 253.470 74.4200   1
  -1  -2   2 268.050 69.9800   1
  -1   2  -1 1897.02 230.830   1
   1  -2   1 1868.69 177.240   1
  -1   2  -1 1538.72 207.740   1
   1  -2   1 1674.03 227.670   1
  -1  -1  -3 7405.80 187.460   1
  -1  -1  -3 7349.29 215.280   1
   0  -3   0 39646.9 622.620   1
   0   3   0 38916.6 581.400   1
  -1  -3   0 39255.2 680.370   1
  -1  -3   0 39445.4 608.440   1
  -1   2   1 96112.6 1011.04   1
   1  -2  -1 100396. 1062.51   1
   0   3  -1 37262.6 533.180   1
   0  -3   1 36950.5 570.540   1
   0   3  -1 38974.3 693.040   1
   1   3   1 39460.8 647.480   1
  -1  -3  -1 38820.6 617.970   1
   0  -3  -1 7994.29 489.400   1
   0   3   1 8460.85 582.570   1
  -2  -1   0 50506.8 681.800   1
  -2  -1   0 49813.7 576.850   1
   2   1   0 49097.1 649.380   1
  -2  -1   0 49746.1 654.600   1
  -2  -1  -1 5767.42 349.780   1
   2   1   1 5763.17 334.970   1
   2   1   1 5334.56 352.530   1
  -2  -1  -1 5250.99 229.280   1
  -1  -3   1 7043.66 196.240   1
  -1  -3   1 6566.57 288.550   1
   1   3  -1 6343.77 155.930   1
  -1  -3   1 7305.75 419.900   1
  -1   1  -3 16562.1 402.090   1
   1  -1   3 17502.9 337.790   1
   1  -1   3 17891.7 756.680   1
   1  -1   3 17703.8 289.020   1
   1   0  -3 109.050 68.9400   1
  -1   0   3 368.150 107.320   1
   1   1  -3 53510.0 694.660   1
  -1  -1   3 51900.2 623.270   1
   1   1  -3 53028.5 597.450   1
  -1  -1   3 52655.2 733.970   1
   1  -2   2 205826. 2028.74   1
   2   0   0 147526. 1427.84   1
   2   0   0 145857. 1528.48   1
  -2   0   0 143999. 1537.04   1
  -2   0   0 146296. 1538.93   1
   0  -2   3 185305. 1833.52   1
   0   2  -3 182912. 1741.82   1
  -2   0  -1 382.070 216.540   1
  -2   0  -1 202.250 82.5800   1
   2   0   1 311.180 113.760   1
   2   0   1 131.860 56.4900   1
   2   0   1 362.320 173.460   1
   0   2   3 121236. 1259.25   1
   0  -2  -3 125236. 1298.92   1
  -1  -2  -3 166662. 1634.15   1
   1   2   3 168467. 1710.89   1
  -2  -1   1 28577.2 590.650   1
  -2  -1   1 28742.6 585.240   1
   2   1  -1 29373.4 601.230   1
   2   1  -1 28967.3 1141.32   1
   2   2   0 82033.7 1086.11   1
  -2  -2   0 83059.8 793.320   1
   2   2   0 83458.9 815.120   1
   1   3   2 184611. 1815.65   1
  -2  -1  -2 57962.9 635.430   1
  -1   2   2 27575.3 510.000   1
   0   3  -2 70822.7 872.000   1
   0  -3   2 70726.6 866.400   1
   0  -3   2 70065.9 668.540   1
   0   3  -2 69630.7 670.550   1
  -2   0   1 8923.98 433.090   1
   2   0  -1 8273.29 502.880   1
   0   3   2 29871.7 536.230   1
   0   0   4 9414.25 211.720   1
   0   0  -4 8545.15 210.840   1
  -1   1   3 47006.9 614.640   1
   1  -1  -3 46719.7 475.350   1
  -2   0  -2 15008.8 909.310   1
   2   0   2 15857.4 416.080   1
   2   0   2 16024.0 195.710   1
  -2   0  -2 17574.4 872.870   1
   1   2  -3 3413.69 217.690   1
  -1  -2   3 3192.76 281.550   1
  -1  -2   3 3550.76 444.590   1
  -2  -2   1 74006.6 947.650   1
  -2  -2   1 74869.6 929.410   1
   1   3  -2 23635.7 397.890   1
  -1  -3   2 24774.8 452.220   1
   0   1  -4 364134. 1235.59   1
   0   1   4 58393.8 709.590   1
   0  -1  -4 57663.7 693.080   1
  -2   1   0 132046. 1483.26   1
  -2  -2  -2 61444.0 919.970   1
  -2   1  -1 12168.4 898.670   1
   2  -1   1 10363.7 474.300   1
  -1   0  -4 238465. 1023.76   1
   1   1   4 107820. 1176.05   1
  -1  -1  -4 103149. 1104.51   1
   1  -3   0 9876.93 392.560   1
  -1   3   0 11906.1 771.390   1
   1  -2   3 141254. 1544.16   1
   1  -2   3 141926. 1342.94   1
  -2  -1   2 2357.14 324.240   1
  -2  -1   2 1696.33 201.820   1
   2   1  -2 1525.69 253.960   1
   1  -3   1 1616.88 258.410   1
  -1   3  -1 2307.19 298.380   1
  -2   1   1 20374.7 477.820   1
  -2  -3   0 51063.4 744.410   1
  -2  -3   0 52108.6 823.380   1
  -2   0   2 99202.6 1132.13   1
  -2  -3  -1 704.290 205.310   1
  -2  -3  -1 389.490 189.290   1
   2  -1   2 31948.8 697.260   1
   2  -1   2 32994.8 906.850   1
  -2   1  -2 32552.5 604.390   1
   2   1   3 50027.1 702.990   1
  -2  -1  -3 51528.9 775.280   1
  -1   3   1 17367.7 379.470   1
   1   3   3 11507.9 434.290   1
  -1   1  -4 1066.67 166.450   1
   1  -1   4 1221.27 129.380   1
  -1   1  -4 1390.03 185.500   1
   1  -1   4 1165.11 170.930   1
   1  -1   4 1235.47 180.310   1
   1   4   0 3138.59 334.440   1
  -1  -4   0 2663.68 347.400   1
  -2  -2   2 13227.7 395.920   1
   2   2  -2 13492.4 315.340   1
  -2  -2   2 13151.1 315.260   1
   2   0   3 775.680 175.030   1
   0   3  -3 2324.96 55.6900   1
   0   3  -3 2161.00 196.860   1
   0  -3   3 2924.24 306.970   1
   0  -3   3 2339.71 108.570   1
   0  -3   3 3059.82 399.850   1
   0   3   3 87591.1 1050.68   1
  -1   0   4 44723.8 691.700   1
   1   0  -4 44928.8 690.330   1
   1   4   1 44451.3 755.390   1
   0   4   0 1573.30 272.930   1
   0  -4   0 1272.64 191.170   1
   0   2  -4 196657. 1972.66   1
   0  -2   4 196415. 1958.94   1
   0   2  -4 199697. 1729.63   1
  -1   2   3 553.640 103.010   1
   2   3  -1 779.320 150.660   1
   0   2   4 4714.49 616.120   1
   1  -3   2 45782.8 1015.72   1
  -1   3  -2 46308.2 429.690   1
   1  -3   2 46704.3 413.250   1
   1   4  -1 46672.0 473.470   1
  -1  -4   1 44321.1 663.170   1
  -1  -4   1 45302.8 694.770   1
  -2  -2  -3 167099. 1758.85   1
   0   4  -1 49836.2 753.630   1
   0  -4   1 47367.7 558.740   1
   0   4  -1 47828.7 585.730   1
  -2  -3  -2 158221. 1674.68   1
   0   4   1 96006.8 1129.73   1
  -1  -3   3 45916.4 706.000   1
   1   3  -3 47014.0 514.100   1
  -1  -3   3 45400.7 806.790   1
  -1  -3   3 46888.3 506.440   1
  -2   1   2 8019.73 400.960   1
  -1   3   2 47428.6 839.340   1
  -1   1   4 46469.9 501.940   1
  -2   2   0 49936.3 905.470   1
   1   4   2 10060.2 331.190   1
  -2   2  -1 3195.58 316.580   1
  -1  -2   4 22659.8 380.280   1
   1   2  -4 24397.7 442.460   1
  -1  -2   4 23352.8 515.270   1
   2  -1   3 6326.98 482.280   1
  -2   1  -3 5609.39 438.260   1
  -2  -1   3 53452.7 711.210   1
  -2  -1   3 54811.0 782.420   1
   0   0  -5 2906.86 420.310   1
   0   0   5 3329.86 378.810   1
   0  -4   2 4782.85 783.920   1
   0  -4   2 3458.50 162.750   1
   0   4  -2 3691.28 158.550   1
  -1  -4   2 28943.6 505.240   1
  -1  -4   2 28028.7 599.920   1
  -1  -4   2 27280.0 448.890   1
  -2  -3   2 44457.1 591.820   1
  -2  -3   2 44591.9 724.350   1
  -2  -3   2 44181.5 804.840   1
   1  -2   4 1409.21 240.020   1
   1  -2   4 972.210 163.890   1
  -1   2  -4 1401.41 207.310   1
   1  -2   4 1587.63 224.530   1
   0   4   2 1756.67 223.250   1
  -2   2   1 3657.73 202.640   1
  -2   0   3 421.130 130.420   1
  -2   2  -2 29423.8 564.210   1
   2  -2   2 27296.0 663.390   1
  -2  -1  -4 19945.0 478.300   1
   0  -1   5 47697.7 546.970   1
   0   1  -5 47024.3 540.170   1
  -1   3  -3 36643.3 552.430   1
   1  -3   3 37241.4 731.230   1
   1  -3   3 36892.6 622.020   1
   0   1   5 17450.5 379.900   1
  -2  -2   3 2510.68 365.700   1
   2   2  -3 2134.55 253.270   1
  -2  -2   3 2526.06 339.000   1
  -2  -3  -3 63512.8 884.310   1
  -1   0  -5 2268.63 294.570   1
  -1   0  -5 2227.91 321.530   1
  -2  -4   0 4291.40 570.750   1
  -2  -4   0 5200.80 721.640   1
   1   3   4 1169.59 171.800   1
   1   1   5 130520. 1375.94   1
   2   0   4 2204.26 295.170   1
  -2  -4  -1 4281.29 607.700   1
   0  -3   4 92356.5 1106.21   1
   0  -3   4 88258.6 1047.50   1
   0   3   4 284567. 1324.62   1
  -2  -2  -4 68391.8 931.790   1
   1   4   3 572.650 112.220   1
   2   4  -1 152972. 1342.86   1
  -2  -4   1 157551. 1689.71   1
  -2  -4   1 155542. 1768.36   1
  -1   2   4 88118.9 1044.37   1
   1  -1   5 88584.2 1133.51   1
  -1   1  -5 89501.7 1085.50   1
  -1   1  -5 88814.3 923.740   1
  -1   3   3 2688.00 311.860   1
  -1   4   0 1634.86 218.030   1
  -2   1   3 47645.1 698.050   1
  -2   2   2 26128.9 610.650   1
  -2  -4  -2 9012.37 358.880   1
  -1   4  -1 4035.93 345.880   1
   1  -4   1 3713.24 303.110   1
  -1  -3   4 232267. 1346.31   1
  -1  -3   4 227667. 2185.82   1
  -3  -1  -1 108164. 1546.22   1
   3   1   1 104901. 1233.42   1
  -3  -1   0 159094. 1739.12   1
   1   2   5 44921.5 886.460   1
   0  -4   3 26136.0 552.070   1
   0  -4   3 26619.0 384.820   1
   0   4  -3 27152.0 391.590   1
   0  -4   3 27107.0 560.360   1
   0  -2   5 22348.0 336.740   1
   0  -2   5 23151.9 528.620   1
   0   2  -5 21963.4 336.400   1
  -2   2  -3 19604.7 446.070   1
   2  -2   3 19647.5 623.150   1
   0   4   3 2664.01 298.130   1
   2  -1   4 30058.3 636.790   1
  -1   4   1 105443. 1182.92   1
   0   2   5 22695.2 509.690   1
  -1  -4   3 12576.6 391.270   1
  -1  -4   3 12679.1 371.250   1
   1   4  -3 12015.4 260.070   1
  -1  -4   3 12366.2 177.100   1
  -1   0   5 53.9400 64.1100   1
   3   2   1 3585.95 317.510   1
   3   2   1 4609.95 577.310   1
  -3  -2  -1 4378.34 699.040   1
  -3  -2  -1 3414.75 420.440   1
   1   1  -5 20746.3 399.600   1
  -1  -1   5 20725.1 383.310   1
  -3  -2   0 33749.4 693.920   1
  -2  -3   3 28800.6 676.570   1
  -2  -3   3 29620.7 565.910   1
   1   5   0 4665.80 547.360   1
  -3  -1  -2 3103.54 391.760   1
  -3  -1  -2 2637.70 260.880   1
   3   1   2 2432.27 143.230   1
   3   1   2 2673.61 390.590   1
   3   0   1 68.6300 211.400   1
   3   0   1 140.460 42.2000   1
  -3   0  -1 69.7500 85.4400   1
  -3   0   0 85644.9 1228.97   1
   1   5   1 581.010 96.0200   1
   1  -4   2 6772.65 1076.32   1
   1  -4   2 6176.14 653.600   1
  -1   4  -2 6142.27 242.930   1
  -3  -1   1 7389.18 778.210   1
  -3  -1   1 8394.14 891.990   1
  -2  -4   2 68.2900 46.5600   1
   2   4  -2 202.380 72.7500   1
  -2   3   0 28994.3 575.830   1
   3   2   2 909.220 149.690   1
  -3  -2  -2 1009.19 140.800   1
   3   2   2 726.280 125.890   1
  -2  -1   4 36694.5 638.650   1
  -2   3  -1 46302.0 775.620   1
  -1  -5   1 17273.8 379.060   1
   1   5  -1 17910.3 377.710   1
   1   5  -1 16691.0 539.950   1
  -2  -3  -4 120084. 1470.64   1
  -3  -2   1 26469.4 446.120   1
  -3  -2   1 26989.4 590.690   1
  -3  -2   1 26574.5 572.220   1
   1  -3   4 42940.1 687.740   1
   1  -3   4 41624.5 807.350   1
  -1   3  -4 43664.9 633.080   1
  -1   1   5 6119.44 428.480   1
   0   5   0 73265.6 892.800   1
  -2   0   4 18754.5 423.080   1
   3   0   2 108614. 1122.06   1
   3   0   2 109414. 1308.76   1
  -1  -2   5 293.460 120.740   1
   1   2  -5 134.690 62.2800   1
  -1  -2   5 175.060 47.1900   1
  -2  -4  -3 39876.7 923.640   1
   1  -2   5 76588.4 847.950   1
  -1   2  -5 75976.1 863.190   1
   1  -2   5 75180.0 782.940   1
   1  -2   5 76427.2 1047.12   1
  -1   4   2 26048.2 606.500   1
  -3   0   1 4480.42 678.380   1
   3   3   1 36440.2 596.800   1
  -3  -3  -1 36390.9 742.800   1
   0   5  -1 22994.0 430.430   1
   0  -5   1 21478.5 415.340   1
   3   3   0 80567.6 832.810   1
  -3  -3   0 82349.9 1127.01   1
   0   5   1 30959.3 578.010   1
  -2  -2   4 32005.3 913.250   1
  -2  -2   4 34189.0 663.810   1
  -2   3   1 22073.4 539.570   1
  -2  -1  -5 77976.1 1898.90   1
   1   5   2 54814.2 791.540   1
  -2   3  -2 71110.7 942.580   1
   2  -3   2 69957.7 1082.62   1
  -2   2   3 25804.6 548.660   1
   1   4   4 44441.9 797.920   1
  -2   0  -5 4583.63 755.540   1
   2   0   5 5567.20 608.450   1
   3   1   3 15359.3 578.390   1
  -3  -1  -3 15743.3 237.890   1
   1   3   5 78747.3 1017.02   1
  -3  -3  -2 57292.4 936.320   1
   3   3   2 59639.3 734.090   1
  -3  -3  -2 58441.4 794.290   1
  -1  -5   2 46117.5 698.620   1
  -1  -5   2 46918.8 770.490   1
   1   5  -2 45630.6 751.000   1
  -1  -5   2 44460.3 668.670   1
   0   0   6 119408. 1247.72   1
  -3   1  -1 49854.7 846.270   1
  -3  -1   2 530.570 147.410   1
  -3  -2  -3 2390.46 316.460   1
   3   2   3 2351.03 457.450   1
  -3  -3   1 54521.0 836.440   1
  -3  -3   1 53371.5 536.420   1
  -3  -3   1 55828.6 855.780   1
  -3   1   0 217625. 2251.10   1
  -1   3   4 36864.9 688.930   1
  -2   2  -4 4821.06 367.790   1
   2  -2   4 4763.43 561.190   1
  -2  -2  -5 15286.4 731.750   1
   1  -4   3 28216.4 652.590   1
   1  -4   3 28471.7 515.060   1
  -2  -5   0 32083.3 626.350   1
   0  -3   5 6635.17 799.640   1
   0  -3   5 7244.89 776.330   1
  -2   1   4 12596.5 576.130   1
  -2  -5  -1 17415.2 447.400   1
   0  -4   4 53883.1 803.330   1
   0  -4   4 52074.0 785.950   1
  -3  -2   2 38272.3 1617.91   1
  -3  -2   2 34303.3 676.540   1
   0   3   5 7241.96 798.900   1
  -1   0  -6 36398.5 635.730   1
   1   0   6 37269.4 637.330   1
   0   5   2 71956.2 965.610   1
  -3   0  -3 3007.72 387.980   1
   3   0   3 2506.55 241.580   1
   3   0   3 2862.69 458.170   1
   0  -1   6 52101.6 620.050   1
   0   1  -6 53292.3 627.110   1
   0   4   4 57086.0 854.230   1
   0   1   6 8883.79 256.630   1
   1   1   6 291.940 68.7300   1
  -1  -4   4 1004.29 164.630   1
   1   4  -4 1042.39 110.240   1
  -1  -4   4 1412.59 231.460   1
  -1  -4   4 1023.46 130.160   1
  -3   1  -2 6160.85 742.220   1
   3  -1   2 5499.36 713.810   1
  -2  -4   3 27058.7 455.190   1
   2   4  -3 26892.0 487.380   1
  -2  -4   3 26731.5 642.890   1
  -2   3   2 27525.6 595.410   1
  -1   2   5 174.680 74.2500   1
  -3   0   2 25275.0 568.020   1
   2   5  -1 6954.53 169.670   1
  -2  -5   1 8533.43 832.300   1
  -2  -5   1 7263.19 356.260   1
  -3   1   1 9852.88 1159.40   1
   2  -1   5 77194.3 1097.90   1
  -2  -3   4 36241.7 606.780   1
   2   3  -4 34466.6 589.590   1
  -2  -3   4 35020.6 780.360   1
  -2   3  -3 1060.34 161.200   1
   2  -3   3 1175.93 193.880   1
  -1  -3   5 103.710 31.2400   1
   1   3  -5 253.270 47.9300   1
  -1  -3   5 246.730 161.550   1
  -2  -5  -2 19484.1 576.160   1
  -1   4   3 6250.00 661.350   1
   1   5   3 49738.8 764.270   1
  -1   1  -6 2881.35 269.090   1
  -1   1  -6 2859.61 248.300   1
  -1   1  -6 2604.48 255.320   1
  -3  -3  -3 1531.97 233.910   1
  -3  -3  -3 1275.60 275.370   1
   3   3   3 1844.49 310.970   1
  -2  -4  -4 1186.10 186.280   1
   3   4   1 2006.19 303.950   1
  -3  -4  -1 2362.26 307.960   1
  -3  -4  -1 1998.36 287.190   1
   3   4   0 95.6900 34.8900   1
  -3  -4   0 -14.270 172.460   1
  -3  -3   2 51843.1 921.800   1
  -3  -3   2 51353.7 829.670   1
   1   2   6 2193.21 317.950   1
  -2  -3  -5 16819.3 490.360   1
   0  -2   6 763.200 207.280   1
   0  -2   6 605.720 96.1000   1
   0   2  -6 497.000 70.8400   1
  -1  -5   3 90189.2 1082.12   1
  -1  -5   3 90008.0 1189.97   1
   3   1   4 70685.1 993.570   1
  -3  -1  -4 70965.4 752.090   1
   1  -3   5 11906.3 409.010   1
  -1   3  -5 12051.5 207.210   1
   1  -3   5 12186.4 283.320   1
   1  -3   5 11971.7 344.060   1
   0   2   6 4067.44 560.400   1
  -3   1  -3 13158.5 578.880   1
   3  -1   3 12646.9 545.900   1
   0  -5   3 2531.42 380.760   1
   0   5  -3 2535.50 273.290   1
   0  -5   3 2543.40 274.690   1
  -1   0   6 649.850 94.9400   1
  -1   5   0 39512.7 706.490   1
  -3  -4  -2 2377.55 364.090   1
  -3  -4  -2 2616.56 271.110   1
  -2  -5   2 42922.9 719.180   1
   2   5  -2 42635.1 615.770   1
  -2  -5   2 42208.1 1008.48   1
  -1  -1   6 12409.0 303.030   1
  -3  -2  -4 30766.1 939.370   1
   3   2   4 30826.8 624.540   1
  -3  -2  -4 30067.2 521.710   1
  -2  -1   5 255.530 117.990   1
   0   5   3 118605. 1378.35   1
  -3  -4   1 37346.8 776.450   1
  -3  -1   3 7217.96 860.260   1
  -1   5  -1 19516.8 424.640   1
  -3   1   2 1404.80 191.070   1
  -2   2   4 11281.2 365.390   1
  -2   0   5 1716.63 200.000   1
   3   0   4 45740.6 889.660   1
   1  -4   4 375.050 62.3600   1
   1  -4   4 721.240 164.120   1
  -1   4  -4 539.940 90.5900   1
  -3  -2   3 9544.91 518.290   1
  -3  -2   3 9734.69 789.610   1
  -3   2  -1 10692.0 733.660   1
  -1   5   1 299.590 95.1200   1
  -3   2   0 117000. 1432.23   1
   2   5   3 23905.9 561.270   1
  -2   4   0 3807.12 507.270   1
   1   4   5 68791.6 993.000   1
  -2   3   3 29201.5 620.190   1
  -2   4  -1 6492.81 326.670   1
  -2  -2   5 12968.6 280.310   1
  -2  -2   5 14485.7 513.310   1
  -3   0   3 165.920 72.6100   1
  -1   1   6 1653.51 223.770   1
  -1   2  -6 41127.3 641.170   1
   1  -2   6 41141.4 689.200   1
  -1   2  -6 41411.0 646.230   1
   1  -2   6 40450.7 808.210   1
  -1   2  -6 40518.3 672.450   1
   2  -2   5 111.920 45.0800   1
   2  -2   5 9.92000 99.4000   1
  -2   2  -5 254.510 86.4700   1
  -2  -1  -6 230.910 156.280   1
   1   6   0 186984. 1907.34   1
   1   2  -6 37110.4 603.200   1
  -1  -2   6 36183.8 705.770   1
  -1  -2   6 36606.3 608.550   1
  -1   5  -2 378.580 65.2200   1
   3  -2   2 9735.37 1191.33   1
  -3   2  -2 9846.44 696.210   1
  -2   3  -4 41111.8 847.840   1
   2  -3   4 38205.5 887.970   1
  -2   0  -6 159071. 1477.35   1
   2   0   6 153996. 1786.90   1
  -2   0  -6 156654. 1820.72   1
   1   6   1 24580.0 1252.97   1
  -2   4   1 11778.3 626.260   1
  -3  -3  -4 33534.5 845.780   1
  -3   2   1 10013.3 392.490   1
  -2  -4   4 70312.2 814.920   1
  -2  -4   4 70287.1 853.390   1
  -2  -4   4 72303.9 1071.73   1
  -1   3   5 4986.54 504.750   1
  -3  -4  -3 45834.3 937.830   1
   0  -4   5 5822.94 623.860   1
   0  -4   5 5711.42 639.210   1
   1   5   4 115974. 1515.75   1
  -2   4  -2 11951.1 563.700   1
   1   6  -1 18731.4 424.280   1
   1   3   6 45580.7 1117.65   1
  -3  -4   2 22163.7 533.740   1
  -3  -4   2 22667.5 736.360   1
   0   4   5 58937.6 864.790   1
  -3  -3   3 11562.9 773.150   1
  -3  -3   3 10696.0 322.410   1
  -2   1   5 88.5900 76.7500   1
  -2  -2  -6 14571.0 728.590   1
  -1   4   4 144182. 1639.68   1
  -1   5   2 13674.9 774.670   1
  -1  -4   5 188.760 42.6500   1
  -1  -4   5 27.6200 130.970   1
   1   4  -5 255.620 37.3800   1
  -1  -4   5 168.100 117.310   1
   3  -1   4 75611.5 704.590   1
  -3   1  -4 75527.4 1029.96   1
   3  -1   4 73476.7 1434.71   1
   0   6   0 92522.2 1099.01   1
   0   3  -6 192217. 1670.47   1
   0  -3   6 199043. 2168.42   1
   0   3  -6 196910. 1721.71   1
   2   5  -3 135745. 1373.34   1
  -2  -5   3 136758. 1666.70   1
  -2  -5   3 134389. 1335.57   1
   1   6   2 7932.89 871.660   1
   2   4   5 706.530 135.870   1
   0   3   6 129535. 1511.58   1
   2   3  -5 1862.57 225.840   1
  -2  -3   5 2661.36 340.200   1
  -2  -3   5 1981.67 277.200   1
   0   6  -1 94.5800 53.5300   1
  -1  -5   4 91801.0 868.890   1
   0   6   1 24272.2 517.560   1
  -2   1  -6 10366.6 190.780   1
   2  -1   6 11512.0 1196.34   1
   0   5  -4 57236.8 574.120   1
   0  -5   4 56616.3 902.520   1
   0  -5   4 56299.5 568.890   1
   0  -5   4 54312.4 954.010   1
  -3   2  -3 982.300 153.540   1
   3  -2   3 910.370 159.830   1
  -3  -5  -1 23701.0 665.860   1
  -3  -5  -1 23048.1 682.930   1
  -3   1   3 1581.85 206.320   1
  -3  -5   0 3485.16 353.880   1
  -3  -5   0 2842.01 450.910   1
   0   0   7 1782.69 284.480   1
  -2  -6   0 88045.1 1274.06   1
   3   1   5 3124.19 549.460   1
  -3  -1  -5 2811.34 199.830   1
  -2  -6  -1 932.140 166.710   1
   0   5   4 124722. 1472.89   1
  -2   4   2 55182.9 827.090   1
  -1   2   6 26491.7 566.980   1
  -1   5  -3 20708.2 410.490   1
   1  -5   3 22200.9 419.370   1
   1  -5   3 22653.9 643.120   1
   2   5   4 5044.89 400.330   1
   1   0   7 139.090 71.8900   1
  -3   2   2 39685.5 838.240   1
   3   2   5 42849.1 1117.48   1
  -3  -2  -5 40869.4 845.310   1
   1   1   7 42058.2 736.250   1
   2  -4   3 82211.8 1218.08   1
  -2   4  -3 80639.9 1038.38   1
   0  -1   7 1199.75 222.610   1
   0   1  -7 949.880 161.460   1
  -1  -3   6 237204. 1488.99   1
   0   1   7 24151.3 574.520   1
  -3  -1   4 6962.57 748.250   1
  -2  -6   1 84857.1 1365.10   1
  -2  -6   1 85902.9 1067.06   1
   2   6  -1 86328.1 976.080   1
  -3  -5  -2 8176.31 865.020   1
   3   0   5 29097.3 950.460   1
  -3  -5   1 7217.12 381.570   1
  -2  -3  -6 46440.0 1134.60   1
  -3  -2   4 26993.1 573.740   1
  -3  -2   4 27308.5 753.600   1
   0   6  -2 109282. 1160.11   1
   2   6   2 57728.4 892.510   1
  -1   4  -5 9298.78 190.000   1
   1  -4   5 11150.3 890.750   1
   1  -4   5 9604.71 388.600   1
  -2   3   4 21328.3 514.530   1
  -3  -4  -4 11279.8 417.790   1
   0   6   2 23805.1 679.830   1
  -1   3  -6 128644. 1244.95   1
   1  -3   6 125159. 1605.56   1
   1  -3   6 128028. 1382.06   1
  -1   3  -6 131029. 1261.46   1
  -1   1  -7 6082.07 306.250   1
  -1   1  -7 5321.03 486.730   1
  -1   5   3 52452.6 814.270   1
  -3   0   4 215.050 75.4100   1
  -3  -4   3 93.3500 100.150   1
  -3  -4   3 113.800 97.2600   1
  -2   2   5 14227.3 412.410   1
  -4  -2  -1 3138.71 470.120   1
   4   2   1 3339.05 474.730   1
  -4  -2  -1 2847.73 394.380   1
   1   6   3 31190.0 665.490   1
  -3   3  -1 4200.03 624.870   1
  -4  -1  -1 150487. 1825.72   1
   4   1   1 146080. 1640.28   1
   1   2   7 1983.23 245.200   1
  -3   3   0 4984.40 689.610   1
   2  -3   5 81.9400 46.0600   1
   2  -3   5 354.740 92.4700   1
  -2   3  -5 177.070 81.1800   1
  -4  -2   0 38790.8 833.830   1
  -4  -2   0 35932.4 645.760   1
  -4  -2   0 37937.0 733.980   1
  -3  -3  -5 18494.4 908.540   1
  -4  -1   0 282514. 1712.56   1
  -2  -1   6 90.9400 77.2500   1
   0  -2   7 1492.27 260.100   1
   0   2  -7 1375.61 206.450   1
   0  -2   7 1746.13 263.610   1
  -4  -2  -2 79693.2 1187.41   1
   4   2   2 77361.8 1075.00   1
  -4  -2  -2 81634.2 1019.46   1
  -2  -6   2 915.730 226.270   1
   2   6  -2 1246.25 182.640   1
  -2  -6   2 1348.99 172.020   1
  -4  -1  -2 91157.9 1075.98   1
   1   4   6 46334.3 756.760   1
   0   2   7 2488.37 421.730   1
  -3   2  -4 67235.9 965.010   1
   3  -2   4 65202.8 1067.48   1
  -3  -5  -3 2081.86 348.770   1
  -3  -3   4 6234.58 293.580   1
  -3  -3   4 6211.11 673.020   1
  -1  -6   3 16109.2 486.910   1
   1   5   5 1658.51 265.150   1
  -3   3  -2 8703.24 1030.48   1
  -2   0   6 515.930 123.320   1
  -4  -3  -1 59021.4 1399.58   1
   4   3   1 57018.8 788.740   1
  -4  -3  -1 56665.2 737.950   1
  -4  -3  -1 59893.8 938.920   1
  -3  -5   2 13970.5 474.030   1
  -1   0   7 2710.41 390.710   1
  -2   4   3 6407.97 823.400   1
  -3   1  -5 1166.95 162.410   1
   3  -1   5 955.650 132.220   1
  -3   3   1 17814.4 523.430   1
  -2  -5   4 53573.2 793.210   1
  -2  -5   4 54114.6 944.660   1
   2   5  -4 53833.3 656.040   1
  -2  -5   4 54824.3 694.850   1
  -2  -4   5 146.440 62.5100   1
  -2  -4   5 288.000 64.3400   1
  -2  -4   5 89.9300 168.510   1
  -1  -1   7 1642.43 236.540   1
  -4  -3   0 12338.0 323.000   1
  -4  -3   0 13699.2 1037.70   1
  -4  -3   0 12388.9 1112.99   1
  -4  -2   1 257.420 95.6600   1
  -4  -2   1 551.330 144.880   1
  -4  -2   1 293.520 51.6600   1
  -4   0  -1 4893.24 602.420   1
   2   6   3 548.730 165.090   1
  -3   2   3 22327.2 1381.46   1
   1  -5   4 26201.1 497.970   1
   1  -5   4 25235.4 660.710   1
  -1   5  -4 25680.3 433.900   1
  -4  -1   1 32704.4 778.240   1
  -1   4   5 561.200 100.990   1
   0  -6   3 810.190 132.820   1
   0   6  -3 1122.21 184.990   1
  -2   4  -4 47100.7 655.000   1
   2  -4   4 46405.8 788.360   1
  -4   0   0 3264.34 427.090   1
  -4  -3  -2 260.710 131.030   1
   4   3   2 168.330 93.4300   1
   0  -4   6 11434.9 363.260   1
   0  -4   6 11277.5 380.940   1
   0   6   3 398.770 87.2200   1
  -2  -1  -7 8351.47 417.970   1
  -1   2  -7 58174.8 670.460   1
   1  -2   7 57524.6 774.010   1
   1  -2   7 55851.8 943.380   1
  -1   2  -7 58829.2 729.360   1
  -3   1   4 222.150 110.840   1
  -1   3   6 2935.82 421.100   1
   4   0   2 233929. 1563.98   1
  -1   6   0 46979.5 718.830   1
   0   4   6 198831. 2223.08   1
   2   0   7 16168.0 1272.05   1
  -2   0  -7 13811.4 244.970   1
  -2   0  -7 13644.1 373.750   1
   4   2   3 7866.64 573.610   1
  -4  -2  -3 7976.96 282.820   1
   0  -5   5 36736.0 741.270   1
   0  -5   5 37521.9 831.250   1
  -2   5   0 16995.5 593.940   1
  -1   1   7 976.170 159.590   1
   4   1   3 3314.16 437.260   1
   4   1   3 2092.82 353.500   1
  -4  -1  -3 3041.29 249.680   1
  -4  -1  -3 3612.83 510.710   1
  -1  -5   5 141012. 1809.63   1
  -1  -5   5 142495. 1249.54   1
  -1  -5   5 137995. 1206.00   1
  -1  -5   5 139786. 1576.84   1
  -2   5  -1 5574.74 598.560   1
  -1   6  -1 1914.75 304.710   1
   2   5   5 30558.0 694.370   1
  -4  -3   1 16851.3 887.220   1
  -4  -3   1 14911.4 306.580   1
  -4  -3   1 15722.5 468.150   1
   1   2  -7 2315.87 302.830   1
  -1  -2   7 2558.49 394.010   1
  -2   1   6 14707.4 377.310   1
  -1  -4   6 179003. 1928.15   1
   0   5   5 91739.8 1209.90   1
   2   4   6 80608.7 1128.85   1
  -3   3  -3 17755.9 470.450   1
   3  -3   3 17996.1 875.010   1
   1   3   7 90.7200 70.7500   1
  -2  -2  -7 4483.33 529.820   1
  -3  -1  -6 9730.49 1099.40   1
   3   1   6 10444.9 673.170   1
  -1   6   1 47585.0 760.180   1
  -4   0   1 9979.40 1044.06   1
   1   6   4 44945.8 1959.90   1
  -3  -4  -5 8698.89 537.740   1
  -2   5   1 462.410 100.240   1
  -3   3   2 71374.9 1056.59   1
  -1   5   4 7796.77 883.640   1
  -3  -2  -6 35106.5 1237.81   1
  -2   5  -2 3064.48 394.460   1
  -4  -3  -3 14896.7 357.350   1
   4   3   3 16128.9 527.710   1
   2   6  -3 11687.8 298.730   1
  -2  -6   3 14260.8 1544.83   1
  -2  -3   6 11.5400 51.7800   1
  -2  -3   6 295.230 159.520   1
   4   4   1 18260.4 426.250   1
  -4  -4  -1 19095.9 537.530   1
  -3  -6  -1 7106.47 1083.80   1
  -3  -6  -1 7401.08 994.340   1
  -3  -6   0 94171.1 1597.46   1
  -3  -6   0 98525.7 1317.37   1
  -4  -2   2 26414.4 691.000   1
  -4  -2   2 26494.3 1319.07   1
  -3  -5  -4 161941. 1978.79   1
  -1   6  -2 83109.1 1000.09   1
   0  -3   7 3041.77 473.850   1
   0   3  -7 3178.64 314.810   1
   0   3  -7 2964.47 159.010   1
   0  -3   7 3679.78 490.880   1
  -4  -1   2 57562.5 962.960   1
  -4  -4   0 3583.10 472.110   1
  -3  -4   4 792.480 143.600   1
  -3  -4   4 719.430 149.270   1
   3   0   6 526.360 169.130   1
  -3  -1   5 3094.00 419.090   1
   4   0   3 3548.68 501.950   1
  -4   0  -3 4468.32 485.870   1
   4   0   3 3102.68 264.980   1
   1   7   0 6026.24 371.220   1
  -2   1  -7 119.990 71.3000   1
  -2   1  -7 96.0300 47.7100   1
   2  -1   7 -3.4800 167.360   1
  -3  -5   3 23478.0 285.050   1
  -3  -5   3 23049.6 540.110   1
   0   3   7 483.720 79.3300   1
  -4   1  -1 54736.9 924.910   1
  -3  -2   5 5594.18 664.690   1
  -3  -2   5 6597.28 627.240   1
  -2   3   5 2722.43 308.710   1
   1   7   1 1382.61 233.470   1
  -4  -4  -2 41408.1 712.420   1
   4   4   2 40983.1 590.530   1
  -1  -6   4 251.720 47.9200   1
  -1  -6   4 285.070 154.420   1
  -1  -6   4 87.0500 46.1300   1
  -1  -6   4 406.890 114.530   1
  -4   1   0 259299. 2362.28   1
  -3  -6  -2 93866.1 1228.62   1
   1   7  -1 9716.31 304.540   1
   1  -4   6 25273.8 328.030   1
   1  -4   6 25214.6 614.620   1
   1  -4   6 25589.9 508.920   1
  -1   4  -6 25483.1 330.700   1
   2   6   4 1190.81 180.220   1
   3  -2   5 18454.9 1114.58   1
  -3   2  -5 15990.7 414.400   1
  -3  -6   1 55530.9 939.650   1
  -3  -6   1 57107.7 836.730   1
   3   6  -1 57229.1 458.600   1
  -1   6   2 25798.2 595.920   1
  -3   0   5 2597.20 290.710   1
  -4  -3   2 88529.5 1182.35   1
  -4  -3   2 85640.1 845.500   1
  -4  -3   2 84961.5 1077.06   1
   4  -1   2 147935. 1756.33   1
  -4   1  -2 146914. 1654.60   1
  -1   2   7 1027.26 184.750   1
   4   2   4 165236. 1595.72   1
  -4  -2  -4 158988. 1309.00   1
  -2   4   4 7050.43 1014.30   1
  -4  -4   1 54836.7 470.030   1
  -4  -4   1 56006.8 908.680   1
  -4  -4   1 55073.0 1115.22   1
   0  -6   4 946.530 115.370   1
   0  -6   4 930.280 150.230   1
   0  -6   4 1120.18 184.290   1
   0   6  -4 860.090 135.030   1
  -4  -1  -4 2535.80 368.520   1
   4   1   4 2350.90 360.840   1
  -3  -3  -6 175670. 2145.84   1
  -2   3  -6 125320. 1127.58   1
   2  -3   6 125316. 1492.96   1
   2  -3   6 127904. 1090.95   1
  -2   5   2 34756.3 759.660   1
   2   3   7 71351.9 965.740   1
  -4   0   2 38900.7 870.030   1
  -1  -3   7 26843.1 575.170   1
   1   3  -7 27413.0 425.380   1
  -1  -3   7 25952.3 376.830   1
   0   6   4 129995. 1447.23   1
   0   0   8 49503.6 671.020   1
  -2  -7   0 57865.6 910.510   1
  -2   5  -3 9031.20 464.840   1
  -3   2   4 25821.8 574.000   1
   3  -3   4 10675.3 1498.25   1
  -3   3  -4 10127.6 605.900   1
   1   7   2 51671.2 862.790   1
   1   0   8 49912.0 665.040   1
   2   7   1 4264.83 488.150   1
   2  -4   5 32761.6 726.550   1
  -2   4  -5 33551.4 517.750   1
  -2   2   6 44517.0 743.350   1
  -1   5  -5 53361.0 542.550   1
   1  -5   5 54327.7 551.960   1
   1  -5   5 55228.8 915.390   1
   1  -3   7 2826.52 426.770   1
   1  -3   7 2194.64 309.160   1
  -1   3  -7 2281.21 231.070   1
  -4   1   1 97655.6 1571.43   1
  -3  -3   5 21615.9 448.850   1
  -3  -3   5 22182.2 1043.60   1
   1   1   8 43044.7 656.820   1
   0   7   0 194362. 1696.07   1
  -1   6  -3 5028.63 412.740   1
   3  -1   6 24262.5 644.220   1
  -2  -5   5 278026. 1155.80   1
  -2  -5   5 276757. 2105.73   1
   2   5  -5 273745. 1970.71   1
  -2  -5   5 278909. 1863.20   1
   4   4   3 24091.9 519.000   1
  -4  -4  -3 22509.1 499.630   1
   0  -1   8 11566.0 289.580   1
  -3   4  -1 17244.4 443.730   1
   1   5   6 24952.4 574.010   1
   0   1   8 146.880 75.5200   1
   1   7  -2 22175.0 400.580   1
   4   3   4 11174.0 571.340   1
  -4  -3  -4 10479.1 562.610   1
  -3   4   0 14833.6 778.340   1
   0   7  -1 11533.9 922.180   1
   2   7  -1 16565.4 867.820   1
  -2  -7   1 18231.4 465.120   1
  -3   3   3 65683.7 926.260   1
   0   7   1 17219.2 413.290   1
  -3  -6  -3 35558.9 734.640   1
   4   0   4 164543. 1949.59   1
   4  -1   3 27202.2 453.700   1
  -4   1  -3 28330.2 628.440   1
  -3  -6   2 835.020 246.670   1
  -1   1  -8 17990.0 393.290   1
   2   7   2 967.430 165.510   1
  -4  -2   3 41884.6 775.680   1
  -4  -2   3 40719.5 1120.33   1
   2  -2   7 8155.28 1153.06   1
   1   4   7 1444.21 176.820   1
  -2  -4   6 176038. 1789.56   1
  -3   4  -2 35256.9 703.720   1
  -4  -1   3 2671.79 328.060   1
  -3   1   5 258.300 82.5900   1
  -1   4   6 230481. 2096.88   1
  -4  -4   2 9086.07 1264.72   1
  -4  -4   2 9208.37 159.400   1
  -4  -4   2 10859.4 1086.46   1
  -2  -1   7 3794.62 551.950   1
  -2  -6   4 58157.2 609.130   1
  -2  -6   4 59694.9 1236.65   1
   1   2   8 59553.7 817.150   1
   4   5   1 19242.5 393.850   1
  -4  -5  -1 23665.1 1862.88   1
  -3   4   1 8626.18 887.400   1
  -1   6   3 11041.7 596.850   1
   1   6   5 34261.2 730.150   1
  -4  -5   0 27044.5 842.780   1
   2   5   6 37323.2 705.980   1
  -3  -5  -5 15466.8 904.170   1
   0   7  -2 17544.6 508.650   1
  -2   0   7 12106.2 332.080   1
   0  -5   6 40491.3 779.050   1
   0  -5   6 37697.3 941.460   1
   0   7   2 181132. 1688.90   1
   0  -2   8 45528.0 520.970   1
   0   2  -8 43628.8 541.310   1
   1   7   3 70.9300 129.090   1
  -4   1   2 72299.4 1057.23   1
  -1  -5   6 50496.2 852.000   1
  -1  -5   6 50426.3 776.520   1
  -4  -3   3 14867.8 458.340   1
  -4  -3   3 15345.6 684.810   1
  -1   5   5 26747.8 621.780   1
  -3  -5   4 8243.50 974.120   1
  -3  -5   4 6970.96 624.820   1
  -3  -5   4 6197.41 228.860   1
   4   5   2 10391.9 406.280   1
  -4  -5  -2 11612.3 830.100   1
  -2   5   3 5130.03 674.610   1
  -2  -7   2 114672. 1459.41   1
   2   7  -2 112151. 1068.54   1
  -2  -7   2 113845. 1147.55   1
  -2  -2   7 179.370 54.5800   1
  -3  -4  -6 2485.02 426.490   1
   0   5   6 11249.6 413.760   1
   0   2   8 18894.5 457.790   1
  -4   2  -1 365.310 163.400   1
   0  -4   7 4039.18 730.290   1
   0  -4   7 4844.42 779.550   1
  -4   0   3 1260.24 206.610   1
  -4   2   0 2398.30 384.160   1
   2  -5   4 27648.1 1499.33   1
  -2   5  -4 26093.2 612.350   1
   2   6   5 20495.0 830.240   1
   4   2   5 7609.90 833.690   1
  -4  -2  -5 6105.57 438.540   1
   0   4   7 5161.16 602.310   1
  -4  -4  -4 59684.9 921.410   1
   4   4   4 62317.8 1000.30   1
  -4  -4  -4 61628.3 1450.35   1
  -1   0   8 62563.8 774.260   1
  -1   3   7 1057.77 155.430   1
   2   4   7 -125.66 162.840   1
  -4  -1  -5 10229.7 228.920   1
   4   1   5 11568.9 951.320   1
   3   1   7 8365.08 900.960   1
  -3  -1  -7 6945.60 814.940   1
  -1  -7   3 2459.25 337.640   1
  -1  -7   3 1754.35 272.200   1
  -1  -7   3 2420.09 507.860   1
  -3  -4   5 1325.97 241.820   1
  -3  -4   5 1146.73 213.970   1
  -4  -5   1 184.610 96.0700   1
  -1  -1   8 1829.22 245.820   1
   3  -4   3 15871.5 560.860   1
  -3   4  -3 18548.8 810.390   1
  -4   2  -2 87790.6 1163.44   1
   2   7   3 3049.17 491.970   1
  -2  -1  -8 87568.9 1272.05   1
  -1  -6   5 42442.0 796.760   1
  -1  -6   5 42985.1 408.270   1
  -1  -6   5 42069.6 372.400   1
  -1   6  -4 31964.3 385.240   1
   1  -6   4 31200.3 448.380   1
   1  -6   4 31960.2 697.620   1
   1  -2   8 142272. 1596.24   1
  -4   1  -4 12193.9 1364.44   1
   4  -1   4 9186.26 924.630   1
   4  -1   4 9095.00 207.980   1
  -3  -2  -7 30861.3 1295.66   1
  -1  -4   7 2912.63 466.490   1
   1   4  -7 2285.37 240.170   1
  -1  -4   7 2576.32 163.920   1
  -1  -4   7 2508.18 359.700   1
  -2   0  -8 64799.2 688.110   1
  -2   0  -8 64605.5 956.900   1
  -3  -6  -4 19106.9 580.260   1
   3  -3   5 182.180 183.770   1
  -3   3  -5 161.570 69.2000   1
  -3   4   2 3244.58 377.110   1
  -2   1   7 122.280 74.2900   1
  -3   2  -6 23139.0 579.380   1
   3  -2   6 21954.6 1015.95   1
   0  -6   5 2483.76 439.920   1
   0   6  -5 2565.25 144.400   1
   0  -6   5 2754.78 399.540   1
   0  -6   5 2579.79 244.320   1
   3   0   7 6737.65 1017.72   1
  -3  -6   3 23069.4 641.940   1
  -4   2   1 8600.16 933.670   1
  -4  -5  -3 18560.7 1125.89   1
  -4  -5  -3 19501.8 1815.53   1
  -3  -1   6 59455.5 1049.76   1
  -2   4   5 657.360 170.020   1
   4   3   5 2655.38 355.640   1
  -4  -3  -5 1943.28 336.130   1
  -4  -3  -5 2130.50 385.780   1
   0   6   5 7690.84 416.020   1
  -2  -2  -8 159962. 1682.84   1
  -1   1   8 93255.6 1220.96   1
  -2   3   6 43925.4 739.920   1
   0   7  -3 5694.35 186.970   1
   1   3   8 1893.89 293.680   1
  -3  -2   6 21447.5 488.670   1
  -4   0  -5 5591.31 934.840   1
   4   0   5 6171.35 870.540   1
  -1  -2   8 80610.9 792.370   1
  -2  -3   7 42503.8 606.750   1
  -2  -3   7 40753.5 877.290   1
  -3   3   4 6082.47 822.230   1
   0   7   3 2058.65 232.720   1
  -4  -4   3 1174.87 221.400   1
  -4  -4   3 1508.04 219.600   1
  -3  -7  -1 1567.96 334.170   1
  -3  -7   0 45160.7 881.530   1
  -3  -7   0 46399.2 815.260   1
   4  -2   3 3620.95 430.620   1
  -4   2  -3 3778.28 660.260   1
  -3   2   5 31425.0 794.510   1
  -2   6   0 53778.8 1041.24   1
  -2   6  -1 9559.36 646.950   1
  -2   4  -6 5695.24 647.020   1
   2  -4   6 5312.66 698.730   1
   2  -4   6 4884.05 499.630   1
  -1   4  -7 824.690 100.380   1
   1  -4   7 527.020 191.040   1
   1  -4   7 784.920 135.930   1
  -1   4  -7 673.090 107.240   1
  -3   0   6 33219.8 636.000   1
   1  -5   6 23296.4 641.420   1
  -1   5  -6 22351.8 286.430   1
   1  -5   6 22865.8 740.060   1
  -2  -7   3 554.540 165.140   1
  -2  -7   3 618.870 89.6500   1
  -2   1  -8 11715.5 766.310   1
  -2   1  -8 11453.5 319.260   1
   2  -1   8 12381.7 1432.16   1
  -3  -3  -7 1110.09 207.450   1
  -4  -5   2 34187.7 722.880   1
  -4  -5   2 36214.6 1587.40   1
  -4  -2   4 99036.9 1251.16   1
  -1   6   4 103362. 1210.57   1
   0   3  -8 6189.53 425.040   1
   0   3  -8 6070.40 329.950   1
   0  -3   8 6070.17 872.460   1
   0  -3   8 7207.97 954.140   1
   2  -3   7 6988.61 885.330   1
   2  -3   7 5999.46 196.430   1
  -2   3  -7 6218.38 543.200   1
  -4  -1   4 -37.340 156.770   1
  -1   7   0 91140.3 1075.47   1
  -4   1   3 43193.3 774.650   1
   1   7   4 697.490 183.600   1
  -3  -7  -2 5420.22 881.120   1
  -1   7  -1 1348.11 177.320   1
   0   3   8 4156.74 448.720   1
  -2   6   1 1254.13 205.590   1
  -3  -7   1 19311.7 1153.18   1
   3   7  -1 16773.5 289.790   1
  -3  -7   1 18265.7 513.350   1
   3  -4   4 65760.8 1217.67   1
  -3   4  -4 67571.3 867.320   1
  -2   6  -2 172055. 1592.55   1
   2   5  -6 1000.01 137.020   1
  -2  -5   6 1374.23 171.030   1
  -2  -5   6 1948.97 334.320   1
  -2  -5   6 1218.60 213.890   1
  -3  -3   6 27319.9 625.040   1
  -3  -3   6 26934.0 1037.39   1
   3  -1   7 616.740 192.680   1
  -2   5   4 272.000 129.140   1
  -1   7   1 41831.2 688.140   1
   2   7   4 9092.29 602.670   1
  -4   2   2 41155.2 802.040   1
   2   6  -5 7836.42 468.410   1
  -2  -6   5 8005.06 390.760   1
  -2  -6   5 8611.85 918.550   1
  -2  -6   5 8267.69 228.860   1
  -4  -3   4 23278.3 545.960   1
  -4  -3   4 22900.9 948.490   1
   2   3   8 13455.8 1475.17   1
  -1  -7   4 2223.24 354.990   1
  -1  -7   4 2445.78 317.010   1
  -1  -7   4 1836.54 244.510   1
  -1  -7   4 2522.25 419.560   1
   1   5   7 14492.9 514.380   1
   4   4   5 34205.9 978.470   1
  -4  -4  -5 31903.3 601.740   1
  -4  -4  -5 34433.3 1063.26   1
   4   6   1 16229.0 284.540   1
  -4  -6  -1 16950.8 546.650   1
  -3  -5  -6 76422.6 1126.75   1
  -1   2   8 46520.2 735.390   1
  -3   4   3 22692.1 1093.50   1
  -2   2   7 6301.49 760.760   1
   2  -5   5 289.530 176.080   1
  -2   5  -5 291.610 75.6900   1
  -4  -6   0 95276.5 1324.53   1
   4   6   0 92768.0 636.700   1
  -4   0   4 11463.3 1310.24   1
  -1   7  -2 3013.48 445.900   1
   1   6   6 47445.7 861.440   1
   1   3  -8 32201.0 371.560   1
  -1  -3   8 31270.2 436.750   1
  -1  -3   8 31030.8 911.900   1
   4  -1   5 26438.6 1138.67   1
   4  -1   5 25957.3 257.970   1
  -1   3  -8 19831.7 359.310   1
   1  -3   8 18850.0 635.120   1
   1  -3   8 20369.1 427.200   1
  -3   1   6 28102.3 855.630   1
  -3  -5   5 15509.7 652.890   1
  -3  -5   5 16097.7 376.500   1
  -3  -5   5 15374.9 397.060   1
  -4  -6  -2 122551. 1533.13   1
  -4  -6  -2 121542. 1445.69   1
   1   8   0 15379.9 860.540   1
   4  -2   4 82376.9 1255.86   1
  -4   2  -4 83782.5 1135.41   1
  -3  -6  -5 145454. 1695.33   1
  -4  -2  -6 16118.7 329.400   1
   4   2   6 18302.7 1167.24   1
   1  -6   5 94906.0 2025.75   1
   1  -6   5 94931.8 1265.87   1
  -1   6  -5 94548.8 824.130   1
   1  -6   5 94595.8 841.280   1
  -3  -7  -3 15684.9 510.950   1
  -2   6   2 80.6200 122.160   1
   4   1   6 15111.6 1027.31   1
  -4  -1  -6 14239.9 172.120   1
   0   7  -4 755.820 114.070   1
   0  -7   4 737.150 190.010   1
   0  -7   4 767.090 117.530   1
   1   8   1 13897.5 654.440   1
  -4   3  -1 14921.2 1647.66   1
  -3  -7   2 117009. 1926.02   1
   3   7  -2 121145. 922.560   1
  -3   5  -1 1371.82 216.600   1
   2   5   7 778.150 95.0500   1
  -3  -6   4 39335.6 608.150   1
  -3  -6   4 40783.3 474.880   1
  -3   5   0 97501.4 1398.61   1
  -1   5   6 24182.0 769.510   1
  -1   7   2 111911. 1257.52   1
  -2   6  -3 76817.1 1090.04   1
   2   6   6 12181.7 600.070   1
  -2  -4   7 2135.25 343.830   1
  -2  -4   7 1830.59 257.640   1
   2   4  -7 1437.40 224.230   1
   1   8  -1 1720.77 303.330   1
   1   0   9 30626.0 551.660   1
   0   0   9 4648.02 622.010   1
  -4   3   0 59555.3 961.580   1
  -4  -6   1 6886.29 949.150   1
  -1   4   7 168.580 85.5600   1
  -2   2  -8 72659.6 760.820   1
   2  -2   8 73846.9 1357.42   1
   0   7   4 31104.7 847.660   1
  -3  -4  -7 17329.3 942.220   1
   1   1   9 326.540 109.650   1
   0  -5   7 87.2500 96.1700   1
   0  -5   7 129.390 118.890   1
  -4  -5   3 2608.01 385.060   1
  -4  -5   3 2204.99 293.690   1
  -2  -8   0 65530.1 1118.88   1
   1   4   8 23015.8 568.610   1
  -4   3  -2 1910.19 305.550   1
   3  -3   6 74373.4 1430.54   1
  -3   3  -6 73103.5 910.950   1
   3  -3   6 73511.8 680.690   1
  -5  -2  -1 1727.63 215.070   1
  -5  -2  -1 2341.88 483.710   1
   2   8   1 956.820 136.230   1
  -3   5  -2 4903.62 459.290   1
   0  -1   9 20162.6 400.110   1
   0   1   9 154.410 58.8900   1
   4   3   6 87997.9 1262.96   1
  -1  -5   7 603.200 235.410   1
  -1  -5   7 1044.50 151.970   1
  -1  -6   6 62239.6 901.490   1
  -1  -6   6 59103.6 982.660   1
   0   5   7 304.430 113.670   1
  -4  -4   4 93822.0 1886.55   1
  -4  -4   4 98840.1 1247.09   1
  -2  -7   4 72344.0 1123.74   1
  -5  -2   0 25788.6 688.250   1
  -5  -2   0 26175.5 589.360   1
  -3  -4   6 103903. 1355.07   1
  -3  -4   6 103012. 1116.57   1
  -3   5   1 7661.20 1008.77   1
  -5  -2  -2 18435.3 1592.06   1
   5   2   2 16543.8 1129.27   1
  -5  -2  -2 15867.3 431.750   1
   4   0   6 31953.3 719.110   1
   0  -6   6 12405.1 947.230   1
   0  -6   6 13392.1 1351.61   1
   1   8   2 69036.3 1105.98   1
  -4  -6  -3 65597.6 1077.24   1
  -4  -6  -3 61488.2 945.070   1
  -1   7  -3 1712.46 239.280   1
  -1   1  -9 39675.7 604.580   1
  -5  -1  -1 682.920 127.470   1
  -5  -3  -1 5489.21 686.410   1
   5   3   1 4357.04 617.940   1
  -5  -3  -1 4481.50 679.900   1
  -2  -8   1 2275.13 327.120   1
  -2  -1   8 74720.4 887.050   1
  -4   3   1 6201.46 694.950   1
   3  -2   7 6282.47 880.850   1
  -3   2  -7 5742.93 863.250   1
  -4   2   3 7675.71 1017.41   1
   0   6   6 160156. 1798.49   1
  -5  -3   0 17071.1 606.370   1
  -5  -3   0 15811.2 968.730   1
  -5  -1   0 229792. 2391.64   1
   1   8  -2 159092. 1405.95   1
  -3   3   5 59416.7 941.800   1
  -5  -1  -2 204224. 2151.51   1
   5   1   2 202681. 2134.88   1
  -4   1   4 386.300 171.490   1
  -5  -3  -2 14158.5 1649.39   1
   5   3   2 14291.0 955.990   1
  -5  -3  -2 13294.8 437.500   1
  -2   0   8 11831.4 359.450   1
  -3   4  -5 79088.4 950.910   1
   3  -4   5 76998.0 1462.34   1
   1   2   9 19629.6 483.280   1
   2   8   2 49028.0 878.310   1
   1   7   5 56.8100 86.7500   1
   3   1   8 8789.34 489.970   1
  -3  -1  -8 10695.5 1482.91   1
   0   8   0 27049.2 557.590   1
   0   4  -8 12272.5 172.600   1
   0  -4   8 11042.3 527.700   1
   0  -4   8 11780.9 615.440   1
  -2   4   6 82905.5 1345.33   1
  -1   6   5 10019.9 397.440   1
   2   4   8 10575.2 1432.15   1
  -2  -2   8 2726.39 406.390   1
  -4   3  -3 2108.11 292.710   1
   4  -3   3 1481.85 218.530   1
   0   8  -1 -14.220 102.980   1
  -3  -2  -8 103737. 1424.66   1
  -4  -6   2 26539.7 2120.70   1
  -4  -6   2 22484.9 859.830   1
   0   4   8 53601.4 886.070   1
   2   7   5 562.290 155.150   1
   0   8   1 1733.28 291.800   1
  -5  -2   1 42240.1 828.650   1
  -5  -2   1 39381.1 1160.70   1
  -4  -5  -5 4795.27 748.210   1
  -3   5  -3 1901.19 244.010   1
  -4  -2   5 9203.01 1132.37   1
  -3  -7  -4 108385. 1866.04   1
   0  -2   9 24636.4 407.850   1
  -2   6   3 3478.63 427.140   1
   5   2   3 7793.41 611.610   1
  -5  -2  -3 8304.61 682.930   1
  -5  -2  -3 9336.44 1086.20   1
  -1   3   8 122913. 1486.77   1
  -1   7   3 1331.29 219.050   1
  -4  -1   5 19621.0 513.660   1
  -3   0  -8 25852.4 1069.40   1
  -3   0  -8 26675.9 326.860   1
   3   0   8 25460.9 699.480   1
  -3  -7   3 14063.3 824.710   1
  -3   4   4 74955.6 1381.44   1
   0   2   9 30306.7 602.390   1
  -3   2   6 19453.2 618.270   1
   2  -4   7 58300.2 699.560   1
   2  -4   7 56355.8 1040.54   1
  -2   4  -7 57929.8 818.030   1
   2  -6   4 35839.8 1342.20   1
  -2   6  -4 36247.6 566.990   1
  -3  -1   7 7885.78 289.650   1
  -2   5   5 8749.87 381.780   1
  -1  -4   8 30965.4 810.880   1
  -1  -4   8 31464.4 677.430   1
  -1  -4   8 31955.1 283.970   1
   1   4  -8 31806.6 301.870   1
  -5  -3   1 2066.27 419.390   1
  -5  -3   1 1978.11 375.280   1
  -2  -8   2 10318.9 624.310   1
  -2  -8   2 10815.8 849.780   1
  -5  -1   1 4974.43 534.310   1
  -2   3   7 7793.99 406.070   1
  -3   5   2 18825.0 540.820   1
  -4   2  -5 17932.5 739.640   1
   4  -2   5 19568.0 298.170   1
   4  -2   5 18634.6 731.110   1
  -5   0  -1 -130.78 247.970   1
  -5  -4  -1 -35.590 127.010   1
   5   4   1 199.940 66.1100   1
  -5  -4  -1 -133.50 221.820   1
  -1  -7   5 5163.92 741.460   1
  -1  -7   5 4437.09 158.780   1
  -1  -7   5 5503.11 681.590   1
   5   1   3 2720.68 454.550   1
  -5  -1  -3 2507.98 353.760   1
  -2  -1  -9 19789.4 1607.45   1
   5   3   3 558.930 170.020   1
  -5  -3  -3 263.440 127.220   1
  -4  -4  -6 291.450 129.650   1
   1  -5   7 184.390 27.6900   1
   1  -5   7 244.180 139.800   1
   1  -5   7 299.660 111.060   1
  -1   5  -7 124.160 26.2800   1
  -3  -2   7 14942.0 384.420   1
   1   8   3 1101.03 182.480   1
  -2   1   8 69677.0 951.060   1
  -2   0  -9 20196.5 958.850   1
  -1   0   9 26268.7 622.250   1
  -1   2  -9 7425.19 669.650   1
   1  -2   9 8573.74 1019.44   1
  -5  -4   0 4664.49 541.150   1
  -5  -4   0 6415.49 596.060   1
  -5  -4   0 6942.45 763.380   1
  -5   0   0 56339.8 1433.54   1
  -1  -1   9 614.850 99.1300   1
  -4  -3   5 9887.47 761.780   1
  -4  -3   5 9406.91 1360.70   1
  -5   0  -2 12580.5 1657.21   1
  -4   3   2 38817.1 832.270   1
   5   4   2 4848.80 728.740   1
  -5  -4  -2 5838.24 874.770   1
   0   8  -2 34782.9 554.530   1
  -4   1  -6 6809.72 989.110   1
   4  -1   6 6561.39 903.950   1
   2  -5   6 171446. 1925.89   1
  -4  -6  -4 1950.90 352.100   1
   2   8   3 301.800 141.930   1
   0   8   2 2978.26 514.780   1
  -3   0   7 675.510 125.830   1
  -3  -3  -8 17318.1 1974.73   1
  -2  -6   6 32145.1 361.130   1
   2   6  -6 33112.3 388.570   1
  -2  -6   6 33547.4 578.820   1
   0  -7   5 8295.94 1152.79   1
   0  -7   5 6883.93 203.480   1
   0   7  -5 7218.54 182.780   1
   0  -7   5 8815.83 1121.85   1
  -4   0   5 1816.75 270.760   1
   1  -4   8 33884.8 717.860   1
  -1   4  -8 33991.8 372.810   1
   1  -4   8 33521.4 789.340   1
  -1   4  -8 32954.4 322.850   1
  -2  -2  -9 190.800 116.560   1
   1   8  -3 13092.6 307.560   1
  -2  -3   8 14886.7 318.990   1
  -2  -3   8 14626.1 502.560   1
  -2   3  -8 15213.0 364.870   1
   2  -3   8 15900.2 576.590   1
   2  -3   8 14437.5 380.090   1
  -1   7  -4 85808.0 880.290   1
  -3  -6  -6 101810. 1383.26   1
   1   3   9 2975.86 487.060   1
  -3  -5  -7 18332.1 618.460   1
  -4  -5   4 3024.09 514.370   1
  -4  -5   4 3626.12 467.630   1
   0   7   5 21006.8 1043.77   1
  -2  -5   7 84498.2 1078.83   1
  -2  -5   7 86466.7 806.920   1
  -1   1   9 1171.93 144.060   1
   4  -3   4 2228.18 297.860   1
  -4   3  -4 1539.60 254.370   1
  -1   6  -6 27393.4 343.340   1
   1  -6   6 27307.0 698.760   1
   1  -6   6 27339.2 838.910   1
  -3  -6   5 3066.90 402.630   1
  -3  -6   5 2937.66 388.420   1
  -3  -6   5 2999.63 375.810   1
   3  -1   8 58855.4 1068.55   1
  -5  -2   2 104977. 1426.13   1
  -3  -8  -1 9026.24 1363.14   1
  -3  -8   0 15690.6 1255.30   1
  -3  -8   0 17690.6 2012.16   1
  -1  -2   9 70995.5 843.560   1
  -3  -3   7 13853.4 383.110   1
  -3  -3   7 13570.4 1085.85   1
  -5  -4   1 25224.4 696.270   1
  -5  -4   1 24708.7 1920.75   1
  -5  -4   1 23118.5 360.180   1
  -4  -7  -1 42728.2 1002.78   1
  -4  -7  -1 41390.0 848.350   1
  -5   0   1 10861.5 1354.39   1
  -5  -2  -4 59464.7 1287.24   1
   5   2   4 62416.3 1112.41   1
  -5  -2  -4 62272.6 797.290   1
   5   0   3 5167.89 630.410   1
  -5   0  -3 5375.74 701.940   1
   2  -1   9 83691.2 1246.41   1
  -2   1  -9 83172.2 1066.41   1
  -2   1  -9 81020.9 830.560   1
   5   4   3 5337.77 436.140   1
   4   2   7 95.4100 81.3400   1
  -4  -2  -7 60.5900 56.8400   1
  -4  -2  -7 204.390 162.210   1
  -3  -5   6 23955.4 732.170   1
  -3  -5   6 24064.4 444.720   1
  -3  -5   6 23101.5 477.570   1
   4   7   0 56487.3 454.210   1
  -4  -7   0 55324.9 1016.92   1
   4   1   7 1064.10 295.240   1
   1   6   7 1973.40 330.260   1
  -3   5  -4 16791.0 421.130   1
   3  -5   4 18141.6 1634.26   1
  -5  -3   2 74634.6 1191.12   1
  -5  -3   2 73200.2 1113.36   1
  -4  -6   3 10541.4 993.100   1
  -4  -6   3 10001.8 1026.77   1
  -5  -1   2 24833.0 735.070   1
  -5  -1  -4 269.790 137.260   1
   5   1   4 84.9800 47.1000   1
   5   1   4 594.300 245.160   1
  -2  -7   5 7516.45 518.030   1
  -2  -7   5 8495.48 915.470   1
  -2  -7   5 7810.64 917.050   1
  -2  -7   5 7156.02 224.830   1
   0  -3   9 758.560 121.670   1
   0   3  -9 610.960 99.8200   1
   0   3  -9 617.590 113.730   1
  -5  -3  -4 280.380 125.500   1
   5   3   4 153.460 73.7800   1
  -4   2   4 59115.0 1132.04   1
  -4  -7  -2 9995.60 1176.97   1
  -4  -7  -2 8913.11 1165.90   1
   1   5   8 1625.72 200.220   1
  -2  -8   3 19940.5 2182.38   1
  -2  -8   3 15545.1 479.020   1
  -3  -8  -2 91175.5 1270.90   1
   3   8  -1 4375.22 359.370   1
  -3  -8   1 5006.36 535.470   1
  -3  -8   1 6301.33 832.530   1
   2   6   7 1085.73 218.610   1
  -4  -4   5 4445.26 692.090   1
  -4  -4   5 5817.26 779.360   1
   0   8  -3 7214.03 352.130   1
   0   3   9 4340.87 585.040   1
  -3   5   3 8676.69 1027.79   1
  -3   1   7 236.440 116.230   1
  -3   3  -7 6475.18 728.730   1
   3  -3   7 7880.63 1045.43   1
   3  -3   7 6593.27 278.080   1
  -1   7   4 1076.53 169.020   1
  -2   7   0 50443.5 823.860   1
  -5   1  -1 3975.18 581.960   1
  -2   7  -1 21537.1 545.560   1
   5   5   1 981.210 165.210   1
  -4   4  -1 473.430 130.370   1
  -2   6   4 8242.39 893.660   1
  -3  -7  -5 6369.28 824.500   1
   4   3   7 4827.03 775.420   1
  -4  -3  -7 5166.84 804.120   1
   0   8   3 5600.35 674.310   1
   2   3   9 2226.55 329.500   1
  -4  -7   1 4155.68 605.640   1
  -2   2   8 11186.7 416.110   1
  -1   5   7 388.060 84.9000   1
  -3   4  -6 59672.0 1082.13   1
   4   0   7 3621.86 562.380   1
  -4   4   0 316.310 158.270   1
  -3  -7   4 2122.65 290.440   1
  -3  -7   4 1677.63 301.570   1
   1   8   4 1730.55 334.020   1
  -5  -5   0 16596.0 956.460   1
  -5  -5   0 17871.9 1522.50   1
  -5   1   0 229841. 2579.03   1
  -5   1  -2 45394.3 996.290   1
  -4   3   3 29947.7 1089.12   1
  -4   1   5 155.400 113.150   1
   2   5   8 1593.52 207.600   1
  -5  -5  -2 545.820 139.090   1
   5   5   2 698.750 140.500   1
   2  -6   5 10991.2 1531.84   1
  -2   6  -5 9543.33 342.430   1
   2   8   4 6209.41 422.610   1
   1   7   6 10754.6 459.460   1
  -3  -4  -8 91701.7 1446.54   1
  -4   4  -2 4024.25 576.190   1
  -4  -5  -6 352540. 2673.24   1
  -2   7   1 620.080 96.3200   1
  -1   3  -9 486.660 69.1000   1
   1  -3   9 880.600 149.650   1
   1  -3   9 621.550 132.850   1
  -1   2   9 71860.5 998.160   1
  -1  -6   7 1472.41 250.180   1
  -1  -6   7 1541.14 267.170   1
  -5  -4   2 120225. 999.550   1
  -5  -4   2 117835. 1489.88   1
  -5  -4   2 120596. 3680.87   1
  -2   7  -2 4140.65 555.390   1
   0  -6   7 472.210 170.770   1
   0  -6   7 312.550 164.290   1
   2   7   6 721.660 148.300   1
  -5   0   2 22332.1 862.180   1
  -4  -7  -3 23064.2 1210.47   1
  -4  -6  -5 33802.6 1059.87   1
   5   0   4 85751.3 1383.36   1
  -1  -3   9 10761.4 235.500   1
   1   3  -9 10840.6 472.470   1
  -1   6   6 120165. 1404.49   1
   0  -5   8 4126.40 592.330   1
   0  -5   8 4034.23 494.000   1
  -3   3   6 511.290 78.8200   1
  -1   4   8 113640. 1495.18   1
   5   4   4 25380.3 560.420   1
  -5  -4  -4 23736.6 642.780   1
  -2  -4   8 74121.0 739.340   1
  -2  -4   8 76160.4 1138.96   1
   4  -2   6 90298.0 1399.18   1
  -4   2  -6 86632.3 1336.16   1
  -1   8   0 10165.0 640.410   1
  -1  -8   4 5040.30 449.070   1
  -1  -8   4 3691.61 377.410   1
  -3  -8  -3 13696.8 585.740   1
  -3   4   5 6758.49 810.930   1
  -3  -4   7 359.690 125.250   1
  -3  -4   7 208.280 109.140   1
   3   8  -2 19242.7 419.350   1
  -3  -8   2 21017.4 741.660   1
  -3  -8   2 19483.1 1079.00   1
  -1   8  -1 6828.16 769.260   1
  -4   4   1 9337.05 973.410   1
   0   6   7 17279.3 520.990   1
   2  -2   9 3613.62 445.470   1
  -2   2  -9 2830.89 222.910   1
  -5  -5   1 6377.08 833.700   1
  -5  -5   1 5829.96 767.830   1
  -5  -2   3 16988.9 1887.60   1
   0   5   8 1259.22 215.780   1
  -3   2  -8 733.240 150.260   1
   3  -2   8 687.160 208.240   1
  -5   1   1 30614.3 764.780   1
  -1  -5   8 5123.81 675.870   1
  -1  -5   8 4641.84 290.300   1
  -5   1  -3 19976.1 640.410   1
   5  -1   3 19819.6 738.090   1
  -4   3  -5 7154.60 877.840   1
   4  -3   5 6589.42 948.380   1
  -5  -5  -3 21068.6 1556.88   1
   5   5   3 18272.4 535.210   1
  -1   8   1 13305.6 506.360   1
  -3   6  -1 8694.40 1019.84   1
   5   2   5 22463.8 1467.95   1
  -5  -2  -5 20184.9 395.340   1
  -1   7  -5 17087.7 325.250   1
   1  -7   5 17478.7 446.000   1
   1  -7   5 16937.5 707.910   1
  -3   6   0 671.050 105.290   1
   1   4   9 1377.98 185.640   1
  -4  -2   6 75389.2 1151.22   1
  -4  -7   2 19015.9 1977.35   1
  -1  -7   6 5989.39 1080.54   1
  -1  -7   6 5416.07 696.220   1
  -4   4  -3 1500.28 271.440   1
  -2   4   7 30909.8 673.440   1
  -4  -1   6 2824.55 391.990   1
  -2   5   6 28916.9 725.900   1
  -5  -3   3 226.320 143.660   1
  -5  -3   3 -192.11 182.450   1
  -5  -1   3 8059.99 996.430   1
  -4  -4  -7 2594.59 330.150   1
   3  -5   5 174.760 149.040   1
  -3   5  -5 177.780 84.6700   1
   5   1   5 29459.7 1686.32   1
  -5  -1  -5 31294.0 802.180   1
  -2   7   2 6429.62 739.100   1
  -1   8  -2 60944.5 973.300   1
   1   0  10 858.810 139.940   1
  -5  -3  -5 20704.8 485.540   1
   5   3   5 23291.6 1489.49   1
  -3   6  -2 41485.4 716.660   1
  -4   1  -7 5049.97 674.850   1
   4  -1   7 5580.26 685.690   1
   0   0  10 5050.62 860.070   1
   1   1  10 74956.5 977.110   1
  -2   7  -3 16669.3 407.950   1
   0   8  -4 41574.0 571.200   1
   0  -7   6 707.240 160.480   1
   0  -7   6 892.940 231.450   1
   0  -7   6 668.760 75.8000   1
  -3  -1  -9 27284.3 1507.79   1
   3   1   9 25567.1 763.940   1
  -2  -8   4 2533.27 379.620   1
  -2  -8   4 2662.73 362.090   1
  -4  -6   4 1743.60 273.300   1
  -4  -6   4 1802.41 300.440   1
  -3   6   1 2473.39 324.170   1
   2  -5   7 69763.0 1590.23   1
  -2   5  -7 70300.5 775.480   1
   2  -5   7 72155.5 864.370   1
  -4  -3   6 6929.75 920.490   1
  -4  -3   6 6994.58 623.850   1
  -4  -5   5 -40.660 152.280   1
  -4  -5   5 622.420 166.050   1
  -3   2   7 2508.95 387.810   1
  -2   4  -8 10844.5 344.320   1
   2  -4   8 12230.0 858.560   1
   2  -4   8 12114.1 316.100   1
   1   9   0 7580.05 465.340   1
   0   8   4 26858.3 633.040   1
   0  -1  10 6002.32 582.030   1
  -2  -1   9 22265.5 489.280   1
   2   4   9 5458.44 804.120   1
  -3  -2  -9 7606.41 1065.68   1
   0   7   6 56830.6 1164.73   1
   0   1  10 15807.1 430.500   1
   0   4  -9 965.190 101.320   1
   0   4  -9 793.670 109.030   1
   0  -4   9 1164.34 159.610   1
   0  -4   9 1189.68 219.630   1
  -1   8   2 392.090 119.390   1
  -3  -6  -7 11240.6 1452.91   1
  -3   5   4 6891.83 944.190   1
  -4  -7  -4 99300.5 1440.52   1
  -4   4   2 211766. 2140.32   1
  -1   1 -10 78134.1 1056.41   1
  -4   0   6 523.380 107.570   1
   1   9   1 39846.1 838.160   1
   1  -5   8 8966.69 628.490   1
   1  -5   8 8848.46 1120.89   1
  -1   5  -8 7472.52 119.790   1
  -1   5  -8 7636.14 135.560   1
   2   9   0 16743.9 490.230   1
   3   0   9 9937.14 1213.64   1
  -3   0  -9 9389.32 538.690   1
  -3   0  -9 8300.94 323.610   1
  -2   0   9 8044.36 976.520   1
   1   9  -1 32165.7 561.180   1
   2   9   1 2902.58 427.020   1
  -5  -5   2 51802.8 1002.17   1
  -5  -5   2 50268.4 2170.15   1
   0   4   9 2264.52 369.980   1
  -3  -8  -4 6209.12 757.990   1
  -5   1   2 12499.5 696.930   1
  -3  -6   6 31935.2 473.250   1
  -3  -6   6 31005.0 544.130   1
  -3  -6   6 31206.8 933.490   1
  -5  -4   3 29585.6 421.040   1
  -5  -4   3 28368.1 974.050   1
  -5  -4   3 29584.3 878.760   1
  -2  -6   7 1686.86 242.030   1
  -2  -6   7 2294.97 359.350   1
   2   6  -7 1415.83 180.270   1
  -2  -6   7 1131.50 244.470   1
  -5   1  -4 5900.46 861.020   1
   5  -1   4 4691.19 533.030   1
   5  -1   4 6224.10 827.330   1
  -2  -2   9 101437. 1129.95   1
  -2   3   8 84208.1 1171.98   1
  -5   0   3 437.400 226.340   1
  -5   2  -1 254.480 176.140   1
   1   2  10 2483.24 345.430   1
   1  -6   7 14678.5 700.210   1
   1  -6   7 15394.2 1951.21   1
  -1   6  -7 14615.0 187.720   1
   3   8  -3 430.340 77.5200   1
  -3  -8   3 799.070 222.910   1
   5   6   1 72.0200 63.9300   1
  -3  -1   8 34702.7 687.120   1
  -4   2   5 672.520 99.3200   1
  -5  -5  -4 7165.70 533.820   1
   5   5   4 6795.72 600.520   1
  -1   7   5 4672.28 580.100   1
   1   8   5 33129.3 1004.60   1
   5   0   5 1290.86 181.790   1
  -5   0  -5 1915.37 343.750   1
   5   0   5 1849.81 271.120   1
   2   8   5 164.520 148.560   1
  -4   3   4 12714.0 1518.11   1
  -1   3   9 952.150 133.700   1
  -3   6  -3 7459.18 577.470   1
  -5  -4  -5 176.960 72.3400   1
  -2  -9   1 25578.3 648.180   1
  -2   6   5 2082.30 306.350   1
  -3  -2   8 13419.8 469.520   1
  -3  -7  -6 983.720 184.060   1
  -5  -6   0 10765.7 1492.65   1
   4  -4   4 32277.0 2252.29   1
  -4   4  -4 27760.3 659.550   1
  -5   2   0 6442.56 828.100   1
  -5   2  -2 -86.310 166.730   1
  -1   8  -3 14297.2 345.110   1
  -3  -5  -8 46584.5 1161.81   1
  -2  -7   6 1694.17 237.110   1
  -2  -7   6 2336.32 344.850   1
  -2  -7   6 2244.42 301.320   1
  -2  -7   6 2029.26 338.540   1
  -5  -6  -2 47985.5 999.200   1
   5   6   2 46516.7 690.830   1
  -1  -4   9 2713.24 380.250   1
  -1  -4   9 2423.12 177.940   1
   1   4  -9 1930.48 214.330   1
  -1  -4   9 2155.08 303.410   1
   1   9   2 32207.8 2086.40   1
  -3  -7   5 27928.5 528.300   1
  -3  -7   5 25467.8 787.050   1
  -3  -7   5 26830.9 561.200   1
   2   9   2 2479.80 322.810   1
  -3  -3  -9 9033.10 1149.89   1
   4   2   8 -30.530 121.760   1
  -4  -2  -8 93.4100 172.440   1
  -3   6   2 385.660 85.9300   1
  -4  -7   3 6576.04 957.550   1
  -4  -7   3 5509.31 381.340   1
   0  -2  10 49858.1 747.200   1
   4   1   8 9143.87 620.200   1
  -3   0   8 149.490 83.8400   1
   2  -6   6 22976.2 1032.24   1
   2  -6   6 23769.3 631.030   1
  -2   6  -6 23285.8 376.950   1
  -2   7   3 -38.140 131.680   1
   0   2  10 7582.91 926.150   1
   1   9  -2 8140.13 713.190   1
  -3  -5   7 20452.5 1601.52   1
  -3  -5   7 18575.9 550.830   1
  -2  -1 -10 91738.4 1459.01   1
  -4  -4   6 12693.2 564.900   1
  -4  -4   6 12024.6 748.610   1
  -2   1   9 405.360 111.860   1
  -4  -6  -6 28670.0 866.820   1
  -1   4  -9 1118.51 157.760   1
  -1   4  -9 851.800 132.570   1
   1  -4   9 1400.77 238.070   1
   1  -4   9 1078.28 208.240   1
   2  -3   9 21162.3 796.560   1
   3  -4   7 17728.5 312.730   1
   3  -4   7 17728.1 2542.24   1
  -3   4  -7 17746.4 551.710   1
  -1  -8   5 21264.9 961.020   1
  -1  -8   5 25198.4 2392.88   1
  -2   7  -4 16064.9 403.780   1
  -2  -5   8 15981.5 289.630   1
  -2  -5   8 15236.7 524.650   1
  -2  -5   8 15368.9 710.310   1
  -2   0 -10 30880.0 787.870   1
   1   6   8 6443.86 746.380   1
   3  -1   9 23360.0 1082.89   1
  -5  -2   4 48777.3 969.730   1
   1  -2  10 15280.3 571.600   1
  -1   2 -10 13777.2 591.700   1
  -4  -8  -1 1062.27 162.200   1
  -4  -8  -1 960.190 187.380   1
  -4  -5  -7 7777.62 1220.37   1
  -5  -6   1 11944.5 1215.11   1
  -5  -6   1 10488.6 1387.87   1
  -5   2   1 -101.51 213.850   1
  -5   2  -3 855.650 146.490   1
   0   9   0 31262.4 688.300   1
  -3  -3   8 88077.0 1318.50   1
  -4  -8   0 60725.5 1889.87   1
  -4  -8   0 58703.8 1199.27   1
  -1   8   3 464.520 125.660   1
   5   2   6 13720.8 1494.67   1
  -5  -2  -6 12521.7 254.560   1
  -2  -3   9 123.200 35.2300   1
  -4   3  -6 28094.9 1157.54   1
   4  -3   6 28733.0 967.340   1
  -5  -6  -3 11870.0 626.990   1
   5   6   3 11348.4 433.830   1
   3  -3   8 126678. 581.140   1
  -4  -3  -8 109604. 2423.71   1
   4   3   8 110616. 1729.44   1
  -2  -9   2 11500.0 1231.03   1
  -2  -9   2 11261.6 1319.93   1
  -1   0  10 7881.92 593.290   1
   2   6   8 6428.95 991.490   1
  -4   1   6 4327.14 735.050   1
  -1  -1  10 8480.98 393.160   1
  -2  -2 -10 80594.8 1401.43   1
  -5  -3   4 17349.1 1973.35   1
  -5  -3   4 13818.6 662.050   1
   4   0   8 352.830 147.020   1
   1   7   7 -84.350 164.050   1
   0   9  -1 369.960 147.770   1
  -5  -1   4 -132.61 182.740   1
   4  -2   7 15639.1 1058.46   1
  -4   2  -7 13942.3 911.630   1
   0   9   1 791.450 148.230   1
  -4  -8  -2 122185. 1931.82   1
  -4  -8  -2 123959. 1703.28   1
   2   7   7 6646.18 1098.73   1
  -4   4   3 26371.5 985.740   1
   5   1   6 5787.04 721.720   1
  -5  -1  -6 6081.74 802.370   1
  -5  -3  -6 10407.7 407.750   1
   5   3   6 11215.5 827.610   1
   1  -7   6 2319.20 366.970   1
  -1   7  -6 2571.41 312.270   1
   1  -7   6 2970.54 471.500   1
   1  -7   6 1979.75 313.730   1
   1   3  10 26464.9 803.730   1
   0  -8   5 11599.0 471.970   1
   0  -8   5 11288.1 492.040   1
   0   8  -5 12177.6 233.970   1
   0  -8   5 12378.8 673.900   1
  -3   4   6 16408.3 1253.78   1
  -3   5  -6 87104.6 1338.72   1
   3  -5   6 85374.4 1715.23   1
   2   9   3 37492.8 832.860   1
  -4  -7  -5 758.290 377.440   1
   1   9   3 36056.4 1072.04   1
  -3   6  -4 71622.7 1217.85   1
  -5  -5   3 27060.2 970.430   1
  -5  -5   3 26509.3 350.070   1
   1   5   9 34790.1 800.480   1
   2  -1  10 27814.7 790.910   1
  -2   1 -10 28641.7 663.950   1
  -4  -8   1 398.580 221.620   1
  -1   5   8 18954.3 877.550   1
  -5   1   3 14354.2 541.190   1
  -3   1   8 64624.6 1162.45   1
  -1   6   7 244.300 127.190   1
  -5   1  -5 11860.4 1270.42   1
   5  -1   5 10496.0 221.160   1
   5  -1   5 10076.0 559.190   1
  -1   1  10 31530.5 730.490   1
  -4   5  -1 7875.21 1091.11   1
  -2  -8   5 36956.9 753.820   1
  -2  -8   5 35004.7 573.060   1
  -2  -8   5 36681.8 921.880   1
  -3  -9  -1 4157.13 595.420   1
   0   8   5 20138.3 1546.68   1
  -3  -9   0 2608.63 331.270   1
  -1  -2  10 2366.17 334.650   1
  -5  -5  -5 3755.05 668.090   1
   5   5   5 4436.01 664.450   1
  -1   8  -4 56202.5 829.370   1
  -4   5   0 12917.4 558.920   1
  -3  -8  -5 9077.78 1307.91   1
  -3   3   7 4804.91 632.780   1
   0   9  -2 40115.6 721.840   1
   1   9  -3 43786.0 816.600   1
   0  -6   8 707.310 210.760   1
   0  -6   8 402.620 154.790   1
  -4  -6   5 10974.5 239.860   1
  -4  -6   5 10073.0 1366.60   1
  -4  -6   5 11101.4 368.890   1
  -3  -4  -9 302.910 248.560   1
  -3  -8   4 16645.0 1674.46   1
  -1  -6   8 11264.7 1543.80   1
  -1  -6   8 9890.82 1060.80   1
   2   5   9 16275.8 1019.69   1
  -3   6   3 4653.05 698.350   1
   0   9   2 44808.6 872.330   1
  -4   5  -2 55539.1 1084.82   1
  -4   4  -5 1556.56 246.120   1
   4  -4   5 1360.79 267.870   1
   0  -3  10 4326.34 617.830   1
   0   3 -10 3846.97 413.790   1
   0   3 -10 3924.50 322.350   1
  -5  -6   2 3916.55 389.980   1
  -5  -6   2 3920.16 571.620   1
  -4  -8  -3 -119.39 234.100   1
  -1  -7   7 12578.7 1442.38   1
  -1  -7   7 12273.4 1459.02   1
  -3   5   5 11556.3 1249.85   1
  -2   2   9 12040.0 412.080   1
  -5   0   4 9344.72 1099.93   1
  -5   2   2 67382.3 1215.01   1
  -5   2  -4 31751.6 804.170   1
   5  -2   4 32368.1 1485.80   1
  -3  -9  -2 1551.26 198.600   1
   2   3  10 81338.0 1633.35   1
  -3  -9   1 6321.35 848.380   1
  -3  -9   1 7195.68 860.170   1
   0   6   8 29294.4 797.380   1
   0   3  10 49587.1 981.060   1
   5   0   6 27509.0 1169.98   1
  -5   0  -6 30722.0 2253.61   1
   5   6   4 31826.6 655.780   1
  -5  -6  -4 34485.2 2165.21   1
  -5  -6  -4 31325.2 1423.29   1
  -4  -4  -8 1543.35 289.500   1
  -5  -4  -6 19775.8 433.600   1
   5   4   6 19668.2 547.880   1
  -2   5   7 1114.82 280.420   1
  -4  -2   7 34558.5 816.140   1
   0  -7   7 401.710 116.830   1
   0  -7   7 411.420 196.050   1
  -2  -9   3 34343.6 945.260   1
  -2  -9   3 32828.3 714.820   1
  -3  -4   8 668.050 109.750   1
  -3  -4   8 405.440 115.380   1
  -4  -5   6 3796.07 561.680   1
  -4  -5   6 4194.42 594.670   1
  -2   7   4 8395.78 407.430   1
  -4   5   1 22313.7 580.930   1
  -4   1  -8 18071.7 1887.19   1
   4  -1   8 17415.3 704.360   1
   0  -5   9 12044.6 1620.97   1
   0  -5   9 9926.22 1012.77   1
  -4  -1   7 8873.59 1078.21   1
  -4  -7   4 13141.7 1233.20   1
  -4  -7   4 10883.1 826.240   1
   3  -2   9 2167.06 356.080   1
   2   8   6 7366.32 512.610   1
  -1   4   9 10791.9 1075.50   1
   1   8   6 10848.1 1470.61   1
  -4  -8   2 15714.5 1006.93   1
  -4   3   5 26241.8 756.330   1
  -1   3 -10 54212.4 792.590   1
   2  -7   5 11393.2 1484.39   1
  -2   7  -5 9682.95 736.680   1
  -2  -4   9 6215.30 499.040   1
  -2  -4   9 5823.29 706.060   1
  -2   4   8 748.690 151.070   1
   0   7   7 8236.56 1147.05   1
  -1   8   4 24175.5 583.060   1
  -1   7   6 4519.86 521.670   1
  -4   5  -3 194.510 91.5000   1
   0   5   9 442.280 143.140   1
  -2   5  -8 13416.5 385.780   1
   2  -5   8 14122.8 468.910   1
   2  -5   8 13918.8 584.380   1
  -5   3  -1 3238.63 343.070   1
   5   7   1 3176.12 297.530   1
  -5  -7  -1 3467.96 458.410   1
  -1  -5   9 13113.0 488.440   1
  -1  -5   9 13061.8 1218.87   1
  -1   2  10 2606.12 418.600   1
  -4  -3   7 6662.44 747.380   1
  -2   2 -10 109183. 1476.86   1
   2  -2  10 105613. 1739.60   1
   2   9   4 4999.90 908.970   1
  -3  -6  -8 55794.8 1136.14   1
  -2   6   6 1365.07 198.980   1
  -2   8   0 43522.4 979.500   1
   0   9  -3 15089.0 354.270   1
  -1  -3  10 1805.03 285.330   1
  -2   8  -1 174.040 69.1300   1
  -4   2   6 47119.5 935.730   1
  -3  -7  -7 3573.23 443.340   1
  -5  -7   0 27417.8 780.860   1
  -5   3  -2 2540.03 392.300   1
  -5   3   0 18317.1 1563.93   1
   1   9   4 17970.9 692.190   1
  -3  -9  -3 2895.29 473.750   1
  -5  -7  -2 15157.7 1330.79   1
   5   7   2 13442.0 287.010   1
  -3  -9   2 52605.6 2032.61   1
  -3  -9   2 55289.3 1096.56   1
  -4   0   7 12179.4 428.720   1
   0   9   3 1029.24 223.470   1
  -3  -7   6 3898.26 532.030   1
  -3  -7   6 3314.39 636.300   1
  -3  -7   6 3755.35 489.310   1
  -3  -6   7 7984.29 752.000   1
  -3  -6   7 7126.43 252.990   1
  -3  -6   7 6835.82 804.900   1
  -3   2   8 4954.82 570.980   1
  -4   4   4 135543. 1702.87   1
   3  -6   5 24963.8 1242.10   1
  -3   6  -5 24846.4 577.170   1
   2  -4   9 12666.7 1745.49   1
   2  -4   9 9961.67 403.000   1
  -2   4  -9 9564.53 276.790   1
   1   4  10 1247.76 225.570   1
  -4  -6  -7 72553.0 1360.26   1
  -2   6  -7 31454.7 529.420   1
   2  -6   7 29699.3 726.400   1
   2  -6   7 29765.9 862.530   1
  -1  -8   6 814.350 232.380   1
  -1  -8   6 384.550 44.1500   1
  -1  -8   6 610.780 166.030   1
  -4  -8  -4 45929.7 1021.20   1
  -5  -2   5 6367.90 919.430   1
  -2   8   1 427.310 68.9500   1
   1  -6   8 20941.7 523.490   1
   1  -6   8 20217.5 721.020   1
  -2  -7   7 43040.7 558.200   1
  -2  -7   7 42670.9 538.850   1
  -2  -7   7 42915.3 1009.50   1
  -2  -7   7 44726.5 836.730   1
  -2   8  -2 81305.1 1359.04   1
  -4   5   2 1381.76 199.680   1
  -1  -9   4 666.190 273.460   1
  -1  -9   4 312.600 83.0800   1
  -6  -2  -1 11671.8 1690.09   1
  -3  -1 -10 3751.58 525.190   1
   3   1  10 4527.99 671.770   1
  -3  -1 -10 2538.19 458.590   1
  -5  -5   4 4410.06 573.610   1
  -5  -5   4 4187.80 781.830   1
  -5  -5   4 3401.95 322.010   1
   5   2   7 22395.8 1335.56   1
  -5  -2  -7 20485.7 298.590   1
  -3   7  -1 6946.46 601.010   1
  -6  -3  -1 2701.67 371.790   1
  -6  -3  -1 3674.02 664.410   1
  -2  -6   8 7974.33 1140.93   1
  -2  -6   8 6909.59 155.610   1
  -2  -6   8 7627.01 1108.35   1
   2   6  -8 6844.72 433.430   1
  -5  -6   3 543.610 183.970   1
  -5  -6   3 542.500 183.350   1
  -1   5  -9 58.2400 32.3800   1
  -1   5  -9 47.0600 22.4100   1
   1  -5   9 302.590 120.950   1
   1  -5   9 -32.930 122.790   1
  -5   1   4 3325.99 550.110   1
   4  -3   7 438.990 62.6000   1
   4  -3   7 135.450 163.340   1
  -4   3  -7 573.790 130.950   1
  -5  -7   1 936.020 223.410   1
  -5  -3   5 9279.85 1285.12   1
  -3   7   0 68546.6 1177.28   1
  -4  -7  -6 54802.5 1182.93   1
  -6  -2  -2 10338.3 832.300   1
  -5  -1   5 197.320 128.860   1
  -5   1  -6 7436.71 793.820   1
   5  -1   6 6129.31 871.160   1
  -5   3  -3 614.980 219.660   1
  -5   3   1 1570.93 272.900   1
  -5   2   3 34056.8 828.820   1
  -1   8  -5 408.610 86.2000   1
   5  -2   5 27587.4 448.610   1
  -5   2  -5 29487.7 751.070   1
   5  -2   5 26018.3 1087.52   1
  -6  -3  -2 248.400 165.520   1
  -6  -3  -2 353.000 242.620   1
   6   3   2 232.090 116.170   1
  -3  -2 -10 69859.5 1319.54   1
  -5  -7  -3 6137.60 991.200   1
   5   7   3 6652.67 539.760   1
  -5  -7  -3 7089.41 1012.64   1
   5   5   6 46929.1 1112.14   1
  -5  -5  -6 46387.7 1039.21   1
  -5  -5  -6 49088.6 1137.31   1
  -3   6   4 319.930 143.020   1
  -6  -2   0 162.800 149.670   1
   2   4  10 7114.58 1082.87   1
   5   1   7 9823.04 1354.97   1
  -5  -6  -5 37333.3 1480.51   1
  -5  -6  -5 38152.3 953.670   1
   5   6   5 39141.6 776.070   1
   3  -4   8 693.960 201.740   1
  -3   4  -8 547.460 95.3300   1
   3  -4   8 647.450 95.2400   1
  -5  -3  -7 413.970 83.8800   1
   5   3   7 269.600 193.730   1
  -6  -3   0 2301.51 341.200   1
  -6  -3   0 1313.33 313.240   1
   0  -8   6 394.540 50.8000   1
   0  -8   6 456.050 215.090   1
   3   0  10 3730.52 564.050   1
  -3   0 -10 3382.09 490.440   1
  -3   0 -10 3039.22 289.450   1
  -3  -5  -9 2259.21 320.530   1
  -4   5  -4 4039.66 535.820   1
  -1   9   0 3648.51 456.180   1
  -4  -4   7 3456.87 577.400   1
  -4  -4   7 2848.39 425.090   1
  -3   7  -2 54527.3 979.270   1
   1   0  11 49758.7 870.030   1
  -4  -5  -8 14270.8 1786.11   1
  -4  -2  -9 6161.73 780.140   1
   4   2   9 5975.67 798.300   1
  -4  -8   3 1912.14 339.310   1
   4   1   9 777.080 257.280   1
   0   4 -10 19889.2 274.110   1
   0  -4  10 19238.2 600.890   1
   0  -4  10 19349.0 626.390   1
   0   4 -10 20151.2 271.480   1
  -6  -1  -1 446.610 120.850   1
  -3  -8  -6 6810.65 957.830   1
  -1   9  -1 2047.53 238.940   1
   1   1  11 175.710 92.9200   1
  -2  -9   4 47231.0 826.020   1
  -2  -9   4 46494.5 1113.13   1
  -4   4  -6 32315.7 863.690   1
   4  -4   6 35626.8 2424.25   1
  -2   3   9 155.880 126.820   1
  -3   5  -7 2540.04 448.120   1
   3  -5   7 2631.34 400.540   1
   3  -5   7 2349.88 405.310   1
   0   0  11 35416.6 788.490   1
  -2  -1  10 23726.4 584.610   1
  -3   7   1 1910.55 323.990   1
  -3  -8   5 3875.54 474.980   1
  -3  -8   5 2946.18 458.240   1
  -1   7  -7 1641.16 233.430   1
   1  -7   7 2312.35 377.510   1
   1  -7   7 2311.50 342.680   1
  -6  -1  -2 22018.8 2141.72   1
  -3  -1   9 58677.2 1041.20   1
   0   8   6 49233.4 1344.68   1
  -4   2  -8 14932.0 987.450   1
   4  -2   8 14956.2 1374.72   1
  -6  -4  -1 2822.47 439.320   1
  -6  -4  -1 3651.63 563.650   1
  -2   8   2 747.750 169.520   1
  -6  -2  -3 4237.60 541.740   1
   6   2   3 4395.03 562.530   1
  -1   9   1 5621.22 489.830   1
  -3  -5   8 17985.4 385.750   1
  -3  -5   8 18127.9 2192.93   1
   0   4  10 307.320 121.020   1
  -2  -8   6 27403.6 1305.41   1
  -2  -8   6 29460.5 662.650   1
  -2  -8   6 28388.4 506.320   1
  -2  -8   6 27676.6 416.340   1
  -6  -3  -3 3045.18 536.400   1
   6   3   3 3201.96 455.470   1
  -6  -3  -3 3227.09 682.270   1
  -6  -1   0 15921.0 1386.72   1
  -2   0  10 9870.71 1206.72   1
  -2   8  -3 5592.52 495.590   1
  -3  -2   9 40822.8 819.690   1
  -4   1   7 246.080 185.660   1
  -3  -9  -4 3742.80 504.330   1
  -6  -4  -2 2010.55 387.220   1
  -6  -4  -2 1668.30 338.190   1
   6   4   2 1430.96 279.450   1
   0  -1  11 1743.86 285.450   1
  -3  -9   3 2049.42 377.250   1
  -3  -9   3 1472.84 317.440   1
  -1   1 -11 18645.8 438.570   1
   0   1  11 13054.8 413.880   1
   0   9  -4 541.340 98.5100   1
   1   7   8 15428.4 1028.36   1
  -5  -4   5 3293.23 539.710   1
  -5  -4   5 3056.17 514.430   1
   2   7   8 35662.3 913.400   1
  -2  -2  10 173.470 56.1100   1
  -6  -4   0 841.300 235.280   1
  -6  -4   0 872.110 161.250   1
  -3  -3 -10 -222.66 246.190   1
  -6  -2   1 9353.62 1255.15   1
  -4  -3  -9 39364.3 1262.56   1
  -5   0   5 1704.23 203.840   1
  -1   3  10 37052.7 830.150   1
   1   6   9 2190.35 423.510   1
  -1   9  -2 8637.09 775.780   1
  -6  -3   1 29009.6 1768.20   1
  -6  -3   1 28782.6 841.600   1
  -3   3  -9 7035.21 539.000   1
   3  -3   9 7211.12 1071.37   1
  -2   7   5 3843.95 410.510   1
  -3   4   7 20013.2 1071.83   1
   4   0   9 493.950 150.110   1
  -3   0   9 14175.6 466.060   1
   5   0   7 3162.44 683.730   1
  -5   0  -7 3249.56 465.730   1
  -4  -6   6 4230.10 577.140   1
  -4  -6   6 5094.58 745.480   1
  -4  -6   6 4359.95 365.480   1
  -5  -7   2 48165.5 1536.19   1
  -5  -7   2 50897.6 1449.82   1
   0   9   4 36608.6 836.730   1
   1   2  11 39.4600 124.960   1
   1   4 -10 12917.9 468.030   1
  -1  -4  10 14025.6 921.650   1
  -1  -4  10 14214.9 271.260   1
  -1  -4  10 12666.1 1149.24   1
   2   6   9 11534.4 1629.71   1
  -5  -4  -7 5335.92 793.640   1
  -5  -4  -7 4922.73 755.060   1
   5   4   7 6013.75 1057.62   1
  -4  -7   5 22447.6 2447.30   1
  -4  -7   5 18632.7 550.700   1
  -4  -7   5 19235.5 304.440   1
   2   9   5 8578.92 1160.73   1
   6   1   3 2288.19 415.690   1
  -6  -1  -3 2166.87 433.670   1
  -3   7  -3 3058.35 396.600   1
   5  -3   4 1736.26 295.130   1
  -5   3  -4 1765.54 238.830   1
  -2  -5   9 32496.4 724.000   1
  -2  -5   9 31475.9 1186.23   1
  -2  -5   9 33424.2 500.190   1
   2   5  -9 32167.5 865.670   1
  -5   3   2 3976.19 646.450   1
   2  -3  10 622.130 199.690   1
  -1   8   5 980.310 215.280   1
  -3   5   6 480.890 146.230   1
  -3   1 -10 32.5500 33.2000   1
  -2   7  -6 88113.5 1148.84   1
   2  -7   6 90617.8 1653.31   1
  -1   4 -10 27543.7 415.400   1
   1  -4  10 28541.5 829.110   1
   1  -4  10 27349.7 693.790   1
  -5  -7  -4 25386.1 1173.48   1
  -5  -7  -4 26818.9 988.220   1
  -4   5   3 5856.75 660.540   1
   1   9   5 798.480 291.320   1
   6   4   3 15387.6 1303.41   1
  -6  -4  -3 15998.1 1429.62   1
  -6  -4  -3 12247.8 794.140   1
  -4  -8  -5 719.570 274.250   1
  -4  -9  -1 8262.22 1130.89   1
  -4  -9  -1 7292.42 974.190   1
   2  10   0 295.550 138.840   1
   1  10   0 4900.24 608.320   1
  -1   9   2 70701.4 1429.06   1
  -6  -1   1 9667.73 986.840   1
  -3  -3   9 510.940 125.320   1
  -3   7   2 20226.1 1547.70   1
  -1   6   8 9006.02 962.880   1
  -4  -9   0 1626.46 249.630   1
  -4  -9   0 2325.09 406.830   1
   2  10   1 1465.05 228.060   1
  -2   1  10 44939.8 897.180   1
  -6   0  -1 5904.52 653.080   1
  -2  -1 -11 18472.1 1524.27   1
   1  10   1 13669.4 994.970   1
   0  -2  11 26552.3 562.630   1
  -6  -4   1 7490.26 916.820   1
  -6  -4   1 7475.88 977.700   1
   2   8   7 29802.3 1247.65   1
   6   2   4 5143.25 804.330   1
  -6  -2  -4 6236.36 966.430   1
  -6   0  -2 14307.6 1017.16   1
   1  10  -1 15152.4 1091.05   1
  -2   0 -11 7257.04 773.260   1
  -4  -9  -2 1956.93 336.050   1
  -6  -3  -4 377.030 251.150   1
  -6  -3  -4 317.060 82.7500   1
   6   3   4 378.090 193.220   1
   0   2  11 18990.0 527.260   1
  -4   3   6 44952.2 958.050   1
   1   8   7 39140.3 899.850   1
  -2 -10   1 13118.0 1109.31   1
   3  -6   6 2281.48 530.300   1
  -3   6  -6 2424.01 404.810   1
  -3   3   8 28583.1 723.780   1
  -6   0   0 14087.4 1623.94   1
  -6  -5  -1 14483.5 832.450   1
  -6  -5  -1 16604.6 1879.82   1
  -2  -3  10 16804.3 383.740   1
  -1   5   9 9314.81 1088.26   1
  -1  -7   8 41166.8 1251.20   1
  -1  -7   8 39703.6 925.760   1
  -1   2 -11 43739.4 876.690   1
   1  -2  11 43371.8 1056.25   1
  -1  -9   5 10627.1 577.910   1
  -1  -9   5 12417.6 1496.75   1
  -1  -9   5 9402.37 489.100   1
  -2   8   3 584.060 136.020   1
  -4   5  -5 395.390 142.850   1
   4  -5   5 482.860 217.410   1
  -5  -6   4 516.800 120.640   1
  -5  -6   4 269.600 116.430   1
  -1   9  -3 233.950 60.0400   1
  -4   4   5 -64.510 192.230   1
  -6  -5  -2 9377.57 663.910   1
  -6  -5  -2 10402.6 1221.10   1
   6   5   2 9978.47 786.900   1
  -4  -5   7 229.970 127.830   1
  -4  -5   7 483.460 196.700   1
   0  -6   9 13205.0 757.550   1
   0  -6   9 12321.9 844.540   1
  -4  -9   1 27904.8 1409.34   1
  -4  -9   1 33589.1 2312.39   1
   4   9  -1 30148.7 678.640   1
  -2  -2 -11 8285.18 1217.02   1
   2  10   2 15861.8 827.790   1
   0  -7   8 17971.3 1105.91   1
   0  -7   8 19366.1 620.140   1
  -3   1   9 149.580 97.0500   1
  -5   2   4 31957.9 852.990   1
  -2   8  -4 48513.6 840.320   1
  -4  -4  -9 2082.40 342.710   1
   5  -2   6 516.630 61.8100   1
  -5   2  -6 594.400 121.260   1
   5  -2   6 541.160 198.610   1
   1   5  10 8074.88 837.770   1
  -6  -2   2 39880.8 1163.11   1
  -1   7   7 10073.4 491.320   1
  -6  -5   0 6951.58 924.570   1
  -6  -5   0 6802.03 755.630   1
  -6  -3   2 3354.19 400.430   1
  -6  -3   2 3584.87 506.250   1
  -1  -6   9 5059.44 570.920   1
  -1  -6   9 6110.28 932.820   1
  -6  -1  -4 6873.67 618.360   1
   6   1   4 5971.39 946.110   1
  -2   5   8 12220.5 1338.20   1
   1  10   2 1268.78 194.770   1
   4  -1   9 388.480 217.260   1
  -5  -6  -6 10863.2 821.680   1
  -5  -6  -6 10611.5 1224.50   1
  -4   6  -1 15080.7 823.060   1
  -1   0  11 5145.89 627.320   1
   6   0   3 330.610 178.050   1
  -6   0  -3 285.250 169.000   1
  -1  -1  11 3625.38 631.920   1
  -4  -8   4 595.630 353.550   1
  -4  -8   4 518.400 111.100   1
  -3  -4 -10 103585. 1696.26   1
  -5  -5   5 4304.46 676.680   1
  -5  -5   5 5170.04 669.160   1
   0   6   9 17962.5 1096.90   1
   1   3  11 10412.1 1215.73   1
  -4   6   0 67405.7 1848.56   1
  -5   4  -1 786.870 191.700   1
   2   5  10 2214.34 365.740   1
   6   4   4 1490.31 235.280   1
  -6  -4  -4 1844.21 263.700   1
   1  -8   6 390.930 50.6600   1
   1  -8   6 458.520 136.980   1
  -1   8  -6 421.200 72.3200   1
   1  -8   6 1017.42 293.430   1
  -2   6   7 12460.6 494.260   1
  -4  -2   8 4665.73 643.760   1
  -5  -8  -1 2327.26 430.820   1
   5   8   1 1902.55 247.140   1
   0   7   8 75609.5 1336.87   1
  -3   7  -4 284.910 98.0100   1
   1  10  -2 12361.7 884.410   1
  -5   1   5 17421.4 1356.14   1
  -3  -7  -8 12662.7 1517.67   1
  -3   6   5 16556.8 1625.06   1
   2  -1  11 41224.6 1458.64   1
  -2   1 -11 43445.1 847.570   1
  -4  -1   8 20689.0 538.880   1
  -5   1  -7 1287.76 256.750   1
   5  -1   7 1649.85 252.050   1
  -3  -9  -5 489.480 173.260   1
  -4  -9  -3 236.760 168.970   1
  -4   6  -2 7514.78 1137.34   1
  -6   0   1 226.780 203.480   1
  -4  -7  -7 5516.14 761.470   1
  -4   2   7 1425.06 306.430   1
  -2  -9   5 696.640 218.860   1
  -3  -9   4 35662.3 1900.36   1
  -2 -10   2 180.850 124.440   1
   6   5   3 1543.28 209.330   1
  -6  -5  -3 1648.14 238.710   1
  -5  -8   0 39119.0 1366.95   1
  -5  -2   6 79028.4 1485.93   1
  -5  -7   3 3953.22 506.710   1
  -5  -7   3 3535.24 514.000   1
  -5   4  -2 338.920 146.360   1
  -5   4   0 1297.71 229.290   1
   5   5   7 3685.22 656.930   1
  -5  -5  -7 3476.22 548.010   1
  -5  -5  -7 3275.45 538.820   1
  -1  -8   7 22309.1 872.130   1
  -1  -8   7 22086.5 1164.98   1
  -6  -1   2 835.750 248.750   1
  -1   9   3 9603.43 1276.42   1
   5   8   2 69146.2 978.980   1
  -5  -8  -2 70843.5 1467.55   1
  -3  -7   7 40166.8 687.640   1
  -3  -7   7 40115.2 725.470   1
  -3  -7   7 43529.8 2267.37   1
  -4  -6  -8 47041.8 1889.71   1
   5  -3   5 8942.38 1386.86   1
  -5   3  -5 8119.65 483.080   1
  -5   3   3 1381.27 233.830   1
   2  -5   9 116.950 33.8200   1
   2  -5   9 247.660 89.3300   1
  -2   5  -9 -54.080 63.3400   1
   2  -5   9 -111.94 261.630   1
  -3  -4   9 636.890 125.630   1
  -3  -4   9 507.820 155.600   1
  -6  -4   2 31069.8 1246.80   1
  -6  -4   2 31487.5 873.630   1
   3  -2  10 15917.0 2273.36   1
  -1   1  11 612.720 133.420   1
   2  -6   8 38142.5 1235.93   1
   2  -6   8 38597.1 740.710   1
  -2   6  -8 37473.6 646.850   1
   0  -9   5 9362.01 1217.30   1
   0   9  -5 7407.68 336.230   1
   5   2   8 9829.48 1388.37   1
  -5  -2  -8 7876.57 294.520   1
  -3  -6  -9 20584.8 1037.71   1
  -6  -5   1 81122.8 1538.59   1
  -6  -5   1 83706.1 1610.53   1
  -5  -7  -5 1515.21 316.580   1
  -5  -7  -5 1487.38 319.460   1
  -3   7   3 281.680 126.830   1
  -5  -3   6 21117.9 908.700   1
  -1  -2  11 33210.2 681.110   1
  -2   2  10 67683.7 1164.84   1
  -4  -3   8 35983.8 1011.49   1
  -5  -1   6 13991.1 838.550   1
  -4   6   1 25065.7 663.750   1
   4  -3   8 51464.3 1207.12   1
  -4   3  -8 51336.1 961.130   1
  -4   4  -7 471.120 119.240   1
   4  -4   7 546.940 248.200   1
   4  -4   7 386.900 71.0600   1
  -3 -10  -1 974.310 177.650   1
  -3 -10   0 345.810 144.200   1
   0  10   0 190.580 67.8500   1
   2  10   3 7784.46 1173.43   1
  -4  -9   2 31013.6 2979.67   1
   0  -5  10 10721.8 1299.50   1
   0  -5  10 12471.9 1764.64   1
  -2   4   9 9021.31 1289.46   1
   0   3 -11 -4.9400 95.1100   1
   0  -3  11 418.860 152.860   1
   2   3  11 785.060 186.380   1
  -3  -8  -7 701.020 228.590   1
   3   8   7 1228.06 286.920   1
   5   1   8 6916.58 985.830   1
   0  -8   7 6749.13 1060.72   1
   0  -8   7 6188.40 1071.59   1
   0   9   5 564.220 165.120   1
  -5  -3  -8 9366.88 252.030   1
   5   3   8 10310.0 944.550   1
   6   2   5 46064.0 2434.09   1
  -6  -2  -5 41679.0 2146.57   1
  -3  -6   8 333.130 65.1200   1
  -3  -6   8 167.710 117.060   1
  -3  -6   8 509.840 213.180   1
  -4   0   8 579.160 116.030   1
   0  10  -1 18588.0 468.140   1
  -4   5   4 12522.7 1609.36   1
  -6  -3  -5 5853.15 924.980   1
   6   3   5 7011.65 1011.72   1
  -6  -3  -5 7111.06 1016.21   1
  -5  -8   1 35843.3 1188.55   1
  -6   1  -1 2772.26 502.940   1
  -3  -8   6 48027.0 1147.04   1
  -3  -8   6 48870.3 761.630   1
  -3  -8   6 49978.0 808.890   1
   0  10   1 5789.14 598.140   1
   0   3  11 1806.18 250.860   1
   1  10   3 6826.95 1142.61   1
  -5   4  -3 4254.67 612.560   1
  -1   4  10 326.240 134.800   1
  -4   6  -3 2697.66 395.020   1
  -2  -7   8 71075.9 1403.88   1
  -2  -7   8 72705.1 1196.03   1
  -5   4   1 2147.59 281.440   1
   6   0   4 105822. 1879.83   1
  -6   0  -4 106488. 1758.20   1
   0   5  10 25085.5 640.360   1
  -6   1  -2 19469.6 670.390   1
  -5  -8  -3 4478.35 578.900   1
  -5  -8  -3 3825.47 636.110   1
  -2  -4  10 817.670 134.900   1
  -2  -4  10 1052.85 264.140   1
  -1   9  -4 2045.33 305.820   1
   1  -6   9 866.900 187.630   1
   1  -6   9 888.310 170.810   1
  -3 -10  -2 11083.3 1583.50   1
  -3 -10   1 42.4700 80.6900   1
  -3 -10   1 254.690 152.890   1
   2   9   6 128.380 116.890   1
  -1  -5  10 251.880 182.530   1
  -1  -5  10 408.340 141.290   1
   0   8   7 4242.25 442.040   1
  -4  -8  -6 21394.2 1342.39   1
  -6   1   0 8328.89 965.580   1
   3  -5   8 12290.2 1126.39   1
  -3   5  -8 10822.0 564.600   1
   3  -5   8 10970.4 325.250   1
  -1   3 -11 55.4500 50.7500   1
   1  10  -3 947.770 169.170   1
  -2   7   6 311.170 102.100   1
   6   5   4 6829.96 506.080   1
  -6  -5  -4 7263.26 786.210   1
  -6  -6  -1 1336.77 219.430   1
  -6  -6  -1 845.470 229.080   1
   6   1   5 823.780 269.060   1
  -6  -1  -5 1028.04 326.000   1
  -3   2   9 2129.10 364.520   1
   2  -4  10 52072.0 943.440   1
   2  -4  10 52301.3 1198.57   1
  -2   4 -10 55169.3 861.390   1
  -2   8   4 659.090 185.010   1
  -2  -8   7 785.320 130.680   1
  -2  -8   7 577.770 94.6500   1
  -2  -8   7 1127.99 226.550   1
   3  -4   9 2057.38 301.530   1
   3  -4   9 1555.94 271.330   1
  -3   4  -9 1672.02 238.240   1
  -6  -2   3 1935.78 257.790   1
  -5  -4   6 98715.4 1673.01   1
   1   9   6 376.810 142.330   1
  -6   0   2 1790.39 275.370   1
  -2   2 -11 37508.0 740.660   1
   2  -2  11 37176.5 990.780   1
  -4  -9  -4 8714.64 1318.98   1
  -1   8   6 11606.7 1225.33   1
  -6  -3   3 11970.9 1386.41   1
   1  -7   8 568.580 174.920   1
   1  -7   8 386.410 204.310   1
  -4  -5  -9 4852.47 712.260   1
  -6  -6  -2 2424.89 516.340   1
   6   6   2 2239.44 394.740   1
   0  10  -2 15329.3 791.300   1
  -5   0   6 14267.2 625.720   1
  -2 -10   3 19365.2 2368.24   1
  -2 -10   3 15581.5 744.120   1
  -2   8  -5 1642.68 290.390   1
  -2  -6   9 21021.0 990.540   1
  -2  -6   9 19267.7 642.870   1
  -2  -6   9 20471.8 233.520   1
   6   4   5 622.250 177.390   1
  -6  -4  -5 478.340 149.820   1
  -4  -7   6 247.530 156.010   1
  -4  -7   6 895.760 351.670   1
  -4  -7   6 193.400 81.9800   1
  -6  -6   0 61713.1 1334.57   1
  -6  -6   0 56830.9 1233.60   1
  -5   0  -8 14926.0 976.680   1
   5   0   8 14852.8 2144.28   1
   2  -7   7 1322.10 285.720   1
   2  -7   7 962.290 187.340   1
  -2   7  -7 1365.46 230.330   1
   0  10   2 2179.45 302.330   1
  -6   1  -3 1659.34 273.910   1
  -1   2  11 10543.6 1274.12   1
  -4  -4   8 660.330 155.980   1
  -4   6   2 49096.0 1022.88   1
   4  -2   9 686.500 268.970   1
  -4   2  -9 237.860 133.030   1
  -4   5  -6 32943.4 723.410   1
   4  -5   6 33284.0 1036.96   1
  -6  -5   2 1880.31 253.410   1
  -6  -5   2 2917.47 455.360   1
  -6  -5   2 2523.89 402.280   1
   5   4   8 495.670 152.710   1
  -5  -4  -8 100.410 101.770   1
  -5  -4  -8 299.620 199.150   1
  -1  -3  11 6813.15 579.830   1
  -1   5 -10 27331.3 343.660   1
   1  -5  10 27735.6 737.430   1
   1  -5  10 28162.1 865.310   1
  -1   5 -10 28030.9 360.290   1
  -3   7  -5 1763.76 270.590   1
   1   4  11 4591.16 602.790   1
   4   2  10 37471.2 1123.29   1
  -4  -2 -10 41621.9 2037.62   1
  -3  -5 -10 2249.94 339.250   1
  -6  -1   3 4536.74 665.690   1
  -4  -6   7 8665.83 591.650   1
  -4  -6   7 9891.45 1169.24   1
  -4  -6   7 9556.71 1362.10   1
  -4  -1 -10 1172.83 283.670   1
   4   1  10 1300.10 325.150   1
  -4  -1 -10 638.070 85.1600   1
  -6   1   1 7057.14 1225.84   1
  -5  -8   2 6077.42 778.540   1
  -3  -1 -11 11595.6 1167.73   1
  -3 -10  -3 4218.74 636.400   1
  -3 -10   2 6487.39 906.400   1
  -3 -10   2 5111.40 609.430   1
  -1   9   4 1923.81 296.790   1
  -5  -6   5 8382.47 916.540   1
  -5  -6   5 7435.46 248.000   1
  -5  -6   5 7928.02 1196.00   1
  -5   4  -4 8919.01 1377.96   1
  -3   5   7 3269.07 419.400   1
  -3   6  -7 9880.63 730.380   1
   3  -6   7 10446.0 829.940   1
   3  -6   7 9149.45 1026.96   1
  -5   4   2 84380.1 1819.51   1
  -6  -4   3 38621.4 1722.24   1
  -6  -4   3 39137.1 991.960   1
   2  10   4 3533.67 589.230   1
  -1  -9   6 23513.6 267.810   1
  -1  -9   6 23509.4 1189.94   1
  -1  -9   6 23126.2 762.130   1
   6   6   3 54.9000 99.6100   1
  -6  -6  -3 89.8200 148.830   1
  -4   1   8 36783.5 842.900   1
  -4  -9   3 24506.3 1547.07   1
  -4   6  -4 27748.6 677.770   1
   2   7   9 792.640 158.170   1
  -5   2   5 2584.70 383.180   1
  -3  -2 -11 305.490 148.700   1
  -5  -8  -4 59733.8 1332.87   1
  -5  -8  -4 61534.0 1335.01   1
  -5   2  -7 35884.8 2035.62   1
   5  -2   7 31105.2 1021.77   1
  -5  -7   4 1233.14 272.060   1
  -5  -7   4 1635.98 291.370   1
   1   7   9 2396.41 427.150   1
  -4  -8   5 10965.6 1203.27   1
  -4  -8   5 10812.6 1565.41   1
  -3   4   8 5006.94 830.410   1
  -6  -6   1 9750.22 1103.49   1
  -6  -6   1 9621.88 1500.51   1
  -3   0 -11 1461.77 338.100   1
  -3   0 -11 1210.30 212.730   1
  -3  -5   9 31764.8 1254.34   1
  -3  -5   9 33245.8 646.790   1
   2   4  11 507.420 122.070   1
  -3   7   4 7621.60 748.140   1
  -5  -6  -7 5835.65 880.680   1
   5  -3   6 18242.4 283.950   1
  -5   3  -6 19746.5 895.580   1
   5  -3   6 19146.4 2152.64   1
  -5   3   4 21398.2 856.550   1
   3   9   6 3108.22 367.890   1
   6   0   5 1000.74 257.030   1
   6   0   5 939.080 201.250   1
   1  10   4 1478.96 312.000   1
  -2   9   0 3471.30 351.300   1
  -4   4   6 25617.9 976.720   1
  -2   9  -1 10365.2 813.750   1
  -4  -3 -10 873.870 198.010   1
  -3  -9   5 789.330 181.020   1
  -3  -9   5 744.710 177.330   1
   2   8   8 391.120 107.870   1
  -2   3  10 53797.5 1782.01   1
   4   0  10 13253.5 1065.74   1
  -5  -7  -6 26267.0 1330.91   1
   0  10  -3 265.860 101.330   1
   3  -3  10 27104.7 1741.83   1
  -3   3 -10 29769.8 988.740   1
   6  -1   4 6264.07 755.360   1
  -6   1  -4 6622.72 870.450   1
  -4   3   7 11845.5 750.950   1
   0  -4  11 5954.70 919.300   1
   0   4 -11 4804.90 350.430   1
   0   4 -11 4636.97 304.750   1
  -3   8  -1 158.240 140.230   1
  -3  -1  10 9208.34 1152.47   1
   1   8   8 8144.59 1069.40   1
  -6  -2  -6 922.920 351.530   1
   6   2   6 1442.27 233.170   1
   0  10   3 308.970 180.200   1
   1   6  10 14638.8 1723.96   1
  -3   8   0 453.220 199.850   1
   6   5   5 1978.76 374.010   1
  -6  -5  -5 1577.39 233.520   1
  -6  -3  -6 10394.4 364.930   1
  -3   6   6 621.240 214.940   1
   1  -8   7 3131.40 419.730   1
   1  -8   7 3163.25 578.540   1
  -1   8  -7 2714.45 280.140   1
  -2  -9   6 4554.78 658.610   1
  -2  -9   6 5880.10 822.390   1
  -2  -9   6 4363.01 526.530   1
  -2  -9   6 4350.94 261.910   1
  -5  -5   6 8258.60 1001.13   1
  -5  -5   6 6798.36 792.010   1
   2   6  10 -60.090 216.090   1
  -1 -10   4 27753.3 859.970   1
  -1 -10   4 30270.1 1179.53   1
  -3  -2  10 58180.2 1753.51   1
  -2   9   1 5023.95 589.800   1
   0  -9   6 11540.9 1392.00   1
   0   9  -6 9819.55 269.900   1
   0  -9   6 10296.1 1464.07   1
  -2   9  -2 941.400 120.540   1
  -1   9  -5 317.420 89.0500   1
  -5   1   6 7647.88 1050.78   1
  -3  -3 -11 31363.3 1837.83   1
  -2  -1  11 37061.2 1323.11   1
   1   0  12 18689.7 752.260   1
   0   4  11 1486.18 240.950   1
  -1   6   9 2851.27 397.950   1
  -5   1  -8 48216.6 1559.62   1
   5  -1   8 49220.5 1689.37   1
  -6   0   3 302.090 160.270   1
  -3   8  -2 15012.0 745.790   1
  -4  -9  -5 3219.64 825.620   1
   1   1  12 84093.1 2397.65   1
  -6   1   2 6175.11 822.040   1
   6   6   4 18472.6 801.630   1
  -6  -6  -4 19864.5 769.610   1
  -4   6   3 16794.4 1922.39   1
  -3   0  10 30429.2 1021.79   1
  -6   2  -1 13348.9 1668.93   1
   2   5 -10 38030.6 1086.78   1
  -2  -5  10 38330.8 1355.18   1
  -2  -5  10 39520.7 1331.50   1
  -2  -5  10 38293.0 1070.96   1
  -5  -5  -8 19587.2 1410.71   1
   5   5   8 19570.0 990.760   1
  -2 -10   4 585.090 212.080   1
  -2 -10   4 263.630 97.6100   1
  -1   7   8 84771.0 2518.21   1
  -2   0  11 13161.2 419.710   1
  -4  -7  -8 2569.15 332.920   1
  -4   5   5 5950.89 806.180   1
   6   1   6 25072.9 2731.65   1
  -6  -1  -6 22662.4 1127.28   1
   0   9   6 4562.49 610.500   1
   0   0  12 2546.25 363.870   1
  -6  -5   3 7228.80 326.830   1
  -6  -5   3 7865.87 1202.70   1
  -6  -5   3 9727.81 1055.95   1
  -3   8   1 35628.0 1187.73   1
  -3 -10  -4 22408.3 1805.58   1
   3  -1  11 19691.0 1988.94   1
  -3   1 -11 15676.3 422.460   1
  -6   2  -2 3455.14 436.790   1
   2  -3  11 3566.32 455.830   1
  -4  -5   8 2352.53 316.490   1
  -4  -5   8 2081.98 291.000   1
  -3 -10   3 7493.33 938.820   1
  -3 -10   3 7965.64 1193.05   1
  -1   3  11 482.840 146.410   1
  -2  -2  11 22085.0 738.250   1
  -1  -7   9 10801.9 1667.97   1
  -1  -7   9 11563.3 1602.10   1
  -6  -2   4 9487.57 1438.40   1
   0  -7   9 390.450 218.320   1
   0  -7   9 771.100 225.580   1
  -1   4 -11 7930.11 420.680   1
   1  -4  11 9081.96 1188.38   1
  -5  -8   3 72158.1 2267.57   1
  -5  -8   3 68299.3 2155.59   1
  -6  -4  -6 4802.41 430.530   1
   6   4   6 5926.84 602.870   1
  -6  -6   2 19678.6 1867.44   1
  -6  -6   2 20243.4 1553.47   1
  -6   2   0 1748.89 280.960   1
  -1   1 -12 71266.0 2066.64   1
  -6  -3   4 14494.3 1936.76   1
  -1  -4  11 7168.23 726.680   1
  -1  -4  11 6479.59 484.650   1
   0  -1  12 15861.7 451.110   1
  -3   3   9 360.130 169.530   1
  -2   8   5 1424.80 209.700   1
  -5  -2   7 33820.8 1125.22   1
  -5   4  -5 1977.59 259.000   1
   5  -4   5 1975.03 286.130   1
  -3  -3  10 18584.2 777.060   1
  -2   6   8 1031.80 196.530   1
   4  -4   8 3169.24 771.710   1
   4  -4   8 2487.40 235.000   1
  -4   4  -8 3220.69 382.390   1
   0   1  12 11712.7 1421.72   1
  -4  -4 -10 104333. 3128.56   1
  -5   4   3 10173.0 1095.88   1
  -3  -7  -9 2159.02 352.460   1
   3   7   9 2471.08 581.160   1
  -1  -8   8 220.220 118.480   1
  -1  -8   8 684.420 196.840   1
  -4 -10  -1 5121.81 533.150   1
  -4 -10  -1 4246.28 764.640   1
  -6  -7  -1 576.710 251.960   1
  -4  -8  -7 11348.0 1705.03   1
  -2   9   2 45239.4 1777.29   1
   4  -1  10 19525.3 2042.88   1
  -4   6  -5 -94.350 143.030   1
  -5  -8  -5 1153.97 267.590   1
  -5  -8  -5 1065.72 301.840   1
   2  -8   6 976.280 314.090   1
  -2   8  -6 1085.27 219.090   1
  -4 -10   0 5039.77 705.620   1
  -4 -10   0 5203.65 631.500   1
  -4  -6  -9 31.4200 153.480   1
  -1  10   0 4055.21 593.400   1
   1   2  12 8822.08 1190.21   1
   5   2   9 16030.4 716.140   1
  -2   5   9 11884.9 1560.80   1
   3   8   8 26612.7 1062.30   1
  -2   9  -3 1639.65 378.970   1
  -1   5  10 35447.2 1188.16   1
  -5  -3   7 339.560 202.640   1
   2   9   7 205.570 351.830   1
  -5   5  -1 34981.4 1202.85   1
   0  -6  10 10450.8 1457.08   1
   0  -6  10 9834.02 1244.08   1
   0   7   9 22341.1 869.970   1
   6   7   2 34311.3 1093.63   1
  -6  -7  -2 31168.9 1181.66   1
  -5  -9  -1 8161.21 886.270   1
  -5  -9  -1 7283.76 923.900   1
  -1  10  -1 58.3900 115.050   1
  -6   2  -3 16530.9 1743.77   1
  -5  -1   7 -96.690 166.150   1
  -3  -7   8 34669.7 1471.72   1
  -3  -7   8 36821.0 1207.98   1
  -3  -7   8 36471.8 1073.70   1
  -3   8  -3 13612.4 431.700   1
  -4   2   8 1137.44 236.520   1
   2  10   5 8216.89 555.930   1
   3  -7   6 1745.37 333.000   1
  -3   7  -6 2076.60 323.810   1
  -4  -9   4 42713.1 1339.03   1
  -4  -9   4 40732.9 2517.53   1
  -6  -7   0 33732.3 1261.62   1
  -6  -7   0 38490.0 2520.44   1
  -6  -1   4 4364.83 759.990   1
  -3  -8   7 5810.08 490.540   1
  -3  -8   7 5577.48 825.790   1
  -3  -8   7 5124.06 506.880   1
  -2   1  11 947.960 151.030   1
  -4 -10  -2 18465.3 1934.61   1
  -4   3  -9 11643.0 901.700   1
   4  -3   9 11601.3 1586.63   1
   2  -6   9 10553.3 1665.48   1
  -2   6  -9 8859.75 213.160   1
   2  -6   9 9969.64 826.360   1
   2  -6   9 8364.53 430.060   1
  -5  -9   0 703.580 467.770   1
   0  10  -4 33114.5 1048.10   1
  -5   5  -2 8937.10 1169.87   1
   0  -8   8 9043.40 1082.43   1
   0  -8   8 7886.89 1049.46   1
   5   1   9 429.910 183.640   1
  -5   5   0 2599.18 350.450   1
  -1  -6  10 2460.40 420.760   1
  -1  -6  10 2821.02 428.150   1
  -6   1  -5 45341.6 1511.31   1
   6  -1   5 40138.4 1158.62   1
   6  -1   5 44261.2 1864.71   1
  -1   9   5 874.670 166.750   1
  -6  -4   4 126546. 21688.9   1
  -6  -4   4 124903. 3641.86   1
  -1  10   1 453.470 87.9500   1
   5   3   9 7815.19 765.340   1
  -5  -3  -9 7422.83 428.320   1
  -5  -9  -2 161.670 161.740   1
  -5  -9  -2 529.310 197.450   1
  -2  -1 -12 75626.3 2229.43   1
  -4  -2   9 17509.5 3035.12   1
  -3   1  10 211.080 113.820   1
   4  -5   7 691.710 124.480   1
  -4   5  -7 415.020 175.550   1
   4  -5   7 185.550 220.760   1
   1   9   7 22549.7 1581.90   1
  -6   2   1 3861.87 363.310   1
  -3   8   2 4322.74 446.150   1
  -4  -1   9 30833.8 1471.77   1
   0   6  10 1691.99 422.320   1
  -2   0 -12 1998.77 407.270   1
   4  10  -1 246.820 72.9500   1
  -4 -10   1 646.090 218.120   1
  -4 -10   1 778.830 189.750   1
  -2  -3  11 1705.25 374.680   1
   1   5  11 1209.32 268.440   1
   0  10   4 43723.2 1412.63   1
  -6   0  -6 -91.400 267.450   1
   6   0   6 248.110 296.380   1
  -3  -4 -11 1455.03 377.860   1
   0  -2  12 3482.07 570.750   1
  -2   7   7 1408.62 194.300   1
   1  10   5 6182.94 610.330   1
  -2   5 -10 201.600 58.9400   1
  -2   5 -10 286.190 129.630   1
   2  -5  10 428.830 95.1700   1
  -1   8   7 5393.79 947.560   1
  -1  10  -2 7880.52 680.010   1
  -3  -6 -10 24178.1 2535.08   1
  -6  -7  -3 297.590 138.570   1
   6   7   3 153.650 89.2200   1
   0   8   8 346.980 116.540   1
   0   2  12 7486.64 1123.19   1
   2   5  11 2696.33 541.650   1
  -1   2 -12 11706.8 819.640   1
   1  -2  12 11541.3 1663.05   1
  -2  -2 -12 131.830 105.500   1
   6   6   5 1475.49 323.890   1
  -6  -6  -5 1484.84 252.530   1
  -5  -7   5 4910.20 904.600   1
  -5  -7   5 5574.85 566.520   1
  -3   7   5 15775.4 624.200   1
  -4   7  -1 3110.66 447.480   1
  -4  -3   9 3217.88 485.430   1
   3  -5   9 1186.33 210.040   1
   3  -5   9 833.170 192.210   1
  -3   5  -9 1017.85 230.090   1
  -5  -9   1 35258.2 1620.19   1
  -5  -4   7 1417.55 247.440   1
  -5  -4   7 1895.40 298.700   1
  -6  -7   1 39547.2 1388.39   1
  -6  -7   1 38267.6 2337.01   1
   6   5   6 18759.7 1306.65   1
  -6  -5  -6 15857.4 1124.68   1
  -5   5  -3 637.760 138.570   1
   2  -7   8 1772.02 400.520   1
   2  -7   8 1739.43 252.770   1
  -2   7  -8 1396.40 236.230   1
  -5   5   1 27379.3 1098.69   1
  -6   1   3 15525.0 1502.06   1
  -4  -7   7 2877.23 426.150   1
  -4  -7   7 2786.25 477.010   1
  -4  -7   7 3394.80 442.320   1
   2  11   0 12824.9 907.470   1
  -4   7   0 30450.4 1775.64   1
  -5   0   7 14129.5 837.690   1
  -5   3  -7 2.01000 169.650   1
   5  -3   7 -59.830 344.370   1
  -5   3   5 9411.45 1122.23   1
  -4 -10  -3 1377.46 209.080   1
  -3  -6   9 14113.7 702.130   1
  -3  -6   9 13795.8 391.030   1
  -3  -6   9 17309.0 3289.17   1
  -2  -8   8 12866.0 1363.92   1
  -2  -8   8 11067.1 1360.15   1
   3  -2  11 9153.91 1271.57   1
  -5  -9  -3 31527.8 2281.63   1
  -5  -9  -3 27504.7 1101.24   1
  -2  -7   9 28746.0 981.460   1
  -2  -7   9 29891.5 2031.06   1
   2  11   1 89104.8 2775.38   1
  -5  -6   6 716.030 276.950   1
  -5  -6   6 399.660 132.430   1
  -3  -4  10 17329.4 3004.06   1
  -1 -10   5 8419.06 886.630   1
  -1 -10   5 7030.24 1314.04   1
  -6   2  -4 377.150 196.110   1
  -1  10   2 482.560 207.120   1
   5   0   9 22.2400 268.330   1
  -4   7  -2 51614.8 1592.44   1
  -4   0   9 7664.15 890.850   1
  -4  -8   6 426.570 141.640   1
  -4  -8   6 259.980 87.1100   1
  -4  -8   6 688.480 239.130   1
   1  11   0 1435.43 201.150   1
  -1  -9   7 2573.75 385.470   1
  -1  -9   7 2054.41 371.570   1
  -5  -7  -7 726.700 210.750   1
   2  -1  12 57519.3 1882.42   1
  -2   1 -12 57461.4 1824.85   1
   3   9   7 5055.08 640.720   1
  -5   2   6 1716.85 434.540   1
  -2   9   3 8980.75 536.730   1
  -5  -4  -9 6293.11 933.820   1
   5   4   9 6010.44 863.760   1
   3  10   5 1293.02 245.690   1
  -4   6   4 4069.07 538.430   1
   1   3  12 10025.8 1272.34   1
  -5   2  -8 1386.42 254.200   1
   5  -2   8 845.860 273.040   1
  -2   4  10 19076.7 783.370   1
  -6  -6   3 18534.8 1902.76   1
  -6  -6   3 20016.3 825.710   1
  -1   0  12 -33.190 112.340   1
   1  -7   9 22362.6 971.330   1
   1  -7   9 21269.5 1043.93   1
   3  -6   8 21980.5 790.490   1
   3  -6   8 24719.7 2457.82   1
  -3   6  -8 21927.2 748.990   1
   6   2   7 35874.0 1269.51   1
  -6  -2  -7 35914.1 1871.71   1
  -3 -10   4 20437.2 1081.81   1
  -1  -1  12 8273.24 1011.37   1
  -6   0   4 3898.54 518.260   1
  -2 -11   1 100246. 2833.43   1
  -3  -9   6 2111.86 360.170   1
  -3  -9   6 3857.86 617.790   1
  -2   9  -4 1742.99 344.510   1
  -3   8  -4 43337.3 1395.07   1
   1  11   1 60343.9 1820.81   1
   1  -6  10 17253.3 3817.99   1
   1  -6  10 16442.0 786.530   1
   6   3   7 1823.92 334.170   1
  -6  -3  -7 994.220 201.610   1
  -4  -9  -6 65346.2 2181.09   1
  -1   9  -6 60850.3 1675.18   1
   1  -9   6 61845.8 2233.86   1
  -5  -6  -8 1731.73 457.800   1
   1  11  -1 65635.0 2029.46   1
   4  10  -2 10318.4 572.770   1
  -4 -10   2 11826.9 1262.54   1
   0  -5  11 6004.00 1138.75   1
   0  -5  11 7361.09 991.190   1
   3  -4  10 16507.0 1097.60   1
  -3   4 -10 17334.7 3001.49   1
  -2 -10   5 22045.9 2563.06   1
  -2 -10   5 16988.9 441.490   1
  -6  -5   4 13910.9 1611.17   1
  -6  -5   4 12444.2 1459.84   1
  -6  -5   4 11976.0 299.870   1
  -4  -5 -10 7813.09 993.620   1
  -4   7   1 4996.15 794.630   1
   2  11   2 2018.57 274.890   1
  -2   2  11 1228.80 249.640   1
  -1  10  -3 122.480 76.3500   1
  -6   2   2 10401.6 1035.15   1
  -5  -8   4 363.910 176.680   1
  -5  -8   4 762.250 368.850   1
   4  -2  10 2365.43 408.690   1
  -4   2 -10 2954.17 483.940   1
   6   7   4 976.920 174.630   1
  -6  -7  -4 1355.53 307.420   1
  -5   4  -6 14432.5 800.460   1
   5  -4   6 15647.9 2312.95   1
  -4  -6   8 10794.5 927.100   1
  -4  -6   8 9478.20 1492.92   1
  -4  -6   8 9051.37 792.290   1
  -6  -1  -7 822.450 251.060   1
   6   1   7 -81.520 311.980   1
  -5   4   4 41385.7 1395.28   1
  -3   8   3 22106.0 1523.21   1
  -3   5   8 269.210 131.840   1
   2   3  12 103612. 3045.97   1
  -1   1  12 31397.4 1040.31   1
  -4   7  -3 309.510 113.790   1
   0   5  11 88.5100 72.0200   1
  -1   4  11 6531.59 923.070   1
  -4   4   7 21842.0 921.360   1
  -1  -2  12 512.480 128.900   1
   0  -9   7 1125.67 248.470   1
   0  -9   7 719.330 205.250   1
  -4  -4   9 8092.91 922.790   1
  -5  -9   2 19401.8 2058.49   1
   0  -3  12 14040.2 1777.14   1
   0   3 -12 11564.9 358.900   1
  -5  -8  -6 8756.93 1383.87   1
   1  11   2 54771.0 2714.46   1
  -2   4 -11 9354.16 523.280   1
   2  -4  11 9276.32 1542.07   1
  -3   2  10 59337.5 1807.53   1
   4  -6   6 599.890 237.650   1
  -4   6  -6 164.970 93.7600   1
  -5   5  -4 393.440 126.010   1
   6   4   7 1884.02 331.570   1
  -6  -4  -7 2516.95 444.510   1
  -2  -9   7 27412.7 1030.88   1
  -2  -9   7 26810.5 1073.24   1
  -2  -9   7 27853.1 787.810   1
  -2  -9   7 25609.9 706.060   1
  -2  -4  11 2147.92 383.230   1
  -1  -5  11 686.010 178.440   1
   1   5 -11 722.500 119.660   1
   1   5 -11 477.350 68.6000   1
  -1  -5  11 550.220 135.510   1
  -6  -7   2 625.150 179.470   1
  -6  -7   2 200.100 127.500   1
  -5   5   2 17318.3 3060.74   1
  -2  -6  10 12990.3 1580.72   1
   2   6 -10 13164.6 254.070   1
  -2  -6  10 12769.2 187.510   1
  -2  -6  10 12554.4 472.410   1
  -2 -11   2 11088.6 978.180   1
  -6  -2   5 8037.28 848.270   1
  -3   6   7 19410.5 1123.68   1
  -5  -9  -4 8182.00 1309.56   1
  -5  -9  -4 8097.20 1160.05   1
   1  11  -2 86.5700 110.640   1
  -6  -3   5 7252.45 935.830   1
   6  -1   6 36216.8 989.790   1
  -6   1  -6 41420.5 1459.89   1
   6  -1   6 40512.5 1832.94   1
   0   3  12 9114.18 1370.95   1
   0 -10   5 6695.62 914.620   1
   0  10  -5 5261.86 532.760   1
   1  -8   8 47370.1 2172.31   1
   1  -8   8 50815.2 1730.25   1
   1  -8   8 49537.0 1304.08   1
  -6   3  -1 1986.83 325.040   1
  -4   5   6 17093.7 1867.75   1
  -4 -10  -4 3131.72 511.280   1
  -3 -11  -1 6242.44 827.050   1
  -3 -11   0 17272.9 3013.06   1
   2   8   9 3486.22 618.330   1
  -5  -5   7 3105.30 484.320   1
  -5  -5   7 3580.22 396.200   1
  -1  10   3 2318.13 290.670   1
   0   9   7 3500.58 491.730   1
  -2   8   6 561.960 158.050   1
  -6   3  -2 3394.73 656.320   1
  -4   1   9 1189.72 234.280   1
   2   7  10 13729.0 662.090   1
   4   2  11 15602.0 1852.78   1
  -4  -2 -11 13702.5 816.370   1
  -1   3 -12 89197.4 2447.37   1
   1  -3  12 84750.4 2572.89   1
   2  10   6 9430.49 1588.61   1
   4   1  11 857.410 226.300   1
  -4  -1 -11 1046.19 165.420   1
  -4  -9   5 656.920 252.180   1
  -4  -9   5 431.880 102.910   1
  -5   1   7 6448.02 867.920   1
  -1   5 -11 268.460 47.4900   1
   1  -5  11 686.520 224.710   1
  -3   4   9 20252.9 817.270   1
  -3  -5 -11 329.660 332.110   1
   2  -2  12 -114.95 280.900   1
  -2   2 -12 196.540 81.4500   1
  -6   3   0 13401.3 1262.94   1
  -4   3   8 38704.0 1294.95   1
   2  11   3 8271.07 1316.72   1
   0  10   5 2325.16 314.440   1
   5  -1   9 3405.69 541.370   1
  -5   1  -9 3523.00 556.480   1
   1   7  10 420.900 135.160   1
  -6   2  -5 4995.12 668.230   1
   6  -2   5 4940.40 925.520   1
  -4   7   2 1327.72 339.830   1
   1   8   9 4410.85 666.920   1
   2  -8   7 19591.1 1818.72   1
   2  -8   7 19892.2 782.470   1
  -2   8  -7 20115.2 633.730   1
  -6  -1   5 2738.62 369.250   1
  -3 -11  -2 2949.22 486.830   1
  -5  -5  -9 235.880 259.630   1
   3  -7   7 905.950 195.750   1
  -3   7  -7 592.840 86.2400   1
   3  -7   7 924.660 453.640   1
  -3 -11   1 29465.5 1618.59   1
  -3 -11   1 29893.6 1294.26   1
  -6  -6  -6 2304.11 324.910   1
   6   6   6 2419.52 357.900   1
  -6  -4   5 35029.9 1693.36   1
  -6  -4   5 31469.8 1672.48   1
  -1   9   6 18479.9 741.260   1
  -4  -7  -9 5622.13 566.130   1
   6   0   7 5080.10 865.470   1
  -6   0  -7 6303.56 1115.00   1
  -6  -8  -1 4708.09 601.550   1
  -4 -10   3 2584.62 381.040   1
  -4  -8  -8 30141.3 1211.27   1
   1  10   6 55362.4 1971.96   1
  -6   3  -3 2589.94 355.990   1
  -4  -3 -11 24822.2 2796.33   1
  -3  -5  10 12642.1 479.830   1
  -3  -5  10 13132.3 1579.03   1
  -3  -1 -12 66208.9 2132.04   1
  -2   9   4 13728.8 1566.36   1
   0  11   0 12037.8 774.260   1
  -1   2  12 13480.4 816.400   1
  -6   1   4 337.980 197.790   1
  -1  10  -4 11055.8 333.030   1
   4   0  11 82.8700 352.160   1
  -4   7  -4 49854.3 1549.92   1
   1  11   3 2923.78 453.120   1
   6   8   2 12702.0 424.680   1
  -6  -8  -2 14507.7 1669.06   1
  -3   8  -5 5833.16 465.520   1
  -1  -3  12 1850.18 284.070   1
   1   4  12 63182.4 1927.51   1
  -2   9  -5 1747.05 235.460   1
   3  -3  11 19615.1 1968.78   1
  -3   3 -11 17661.4 3093.63   1
  -6  -8   0 2261.39 404.140   1
  -7  -3  -1 8421.38 978.300   1
   0  11  -1 1179.39 234.180   1
  -4   4  -9 11074.3 1272.43   1
   4  -4   9 13202.5 1699.86   1
  -3  -2 -12 5941.94 1053.34   1
   2   9   8 31317.5 1178.06   1
  -6  -7  -5 9599.44 709.690   1
   6   7   5 8944.60 769.480   1
  -7  -3  -2 4345.02 683.120   1
  -6   2   3 1683.83 401.250   1
   0  11   1 564.990 143.970   1
  -1   7   9 279.630 183.980   1
   6   5   7 7970.92 1306.92   1
  -6  -5  -7 6773.36 744.230   1
  -6   3   1 1517.16 196.280   1
  -6  -6   4 8573.78 1203.05   1
  -6  -6   4 5683.70 1169.26   1
   4  -5   8 10865.4 911.130   1
  -4   5  -8 11534.6 943.540   1
   4  -5   8 11078.5 489.640   1
   1  11  -3 28630.3 947.620   1
  -7  -2  -1 40373.7 1457.41   1
   3   0  12 9716.42 1455.63   1
  -3   0 -12 9195.61 1135.07   1
  -2 -11   3 21729.8 892.610   1
  -2 -11   3 27250.8 3294.57   1
  -7  -2  -2 231.030 330.940   1
   3  10   6 16818.3 927.320   1
  -5  -9   3 1378.09 321.650   1
  -5  -9   3 908.780 349.620   1
   2   4  12 28482.5 1043.35   1
  -5  -2   8 11477.7 843.620   1
  -1   6  10 745.560 160.190   1
  -3 -10   5 -121.75 352.340   1
   2   6  11 10566.2 1434.14   1
   3   8   9 14119.2 1289.84   1
   1   6  11 16353.1 1876.54   1
  -3   7   6 2100.23 383.150   1
  -7  -3   0 8136.20 847.360   1
  -2   3  11 2128.70 347.100   1
  -5   5  -5 7.22000 125.860   1
  -1 -10   6 507.970 81.9900   1
  -1 -10   6 629.530 244.120   1
  -1 -10   6 360.580 96.4700   1
  -7  -4  -1 5043.75 656.450   1
  -7  -4  -1 4443.41 684.290   1
  -4  -5   9 16361.9 1987.25   1
  -4  -5   9 14816.4 454.740   1
  -4   6   5 166.440 122.990   1
  -3 -11  -3 8755.35 1032.93   1
  -3 -11   2 10011.3 1307.52   1
  -3 -11   2 10210.8 1253.17   1
  -5   5   3 16622.7 1997.04   1
  -7  -4  -2 11663.5 725.170   1
  -7  -4  -2 12965.8 1859.86   1
  -3   8   4 1872.62 474.650   1
  -6  -7   3 63664.7 1965.49   1
  -6  -7   3 57277.4 2851.42   1
  -5  -7   6 716.280 131.560   1
  -5  -7   6 451.110 92.0600   1
  -5  -7   6 428.890 252.560   1
   1   9   8 41241.2 1899.80   1
   6   8   3 2442.95 366.520   1
  -6  -8  -3 2491.86 341.920   1
  -1  -8   9 7170.65 1246.40   1
  -1  -8   9 6685.65 820.180   1
  -7  -2   0 592.940 346.980   1
  -2   6   9 243.510 113.110   1
   7   3   3 495.000 202.540   1
  -7  -3  -3 621.940 261.650   1
  -3  -8   8 26386.0 2823.56   1
  -3  -8   8 21754.7 1171.26   1
  -5  -9  -5 10864.1 1334.27   1
  -5  -3   8 10689.6 1531.21   1
   5   2  10 27048.2 2716.22   1
   3   7  10 16516.8 660.040   1
  -3  -7 -10 17826.0 1603.39   1
  -3  -1  11 41470.8 1387.06   1
   0  11  -2 1096.51 165.360   1
   0  -7  10 11179.3 1780.44   1
   0  -7  10 8130.63 1311.65   1
  -6   0   5 305.470 166.720   1
  -5  -1   8 16401.8 1000.41   1
  -1  -7  10 9282.79 1449.93   1
  -1  -7  10 9016.26 1484.04   1
  -4  -6 -10 13693.0 1915.47   1
  -5   3  -8 25973.9 1005.54   1
   5  -3   8 27434.8 2868.27   1
  -6  -8   1 18298.2 1826.50   1
  -6  -8   1 18260.9 2361.59   1
  -5   3   6 97676.3 2844.71   1
  -7  -2  -3 16573.9 842.600   1
  -4 -10  -5 1933.04 330.000   1
  -3  -2  11 1220.40 164.360   1
  -7  -4   0 5505.50 676.620   1
  -7  -4   0 4816.53 754.500   1
   0  11   2 15448.2 1136.41   1
   2  11   4 12717.4 642.740   1
  -6   3  -4 24751.5 1769.96   1
  -4  -9  -7 14268.6 1565.73   1
   0   4 -12 18649.2 804.320   1
   0  -4  12 17520.4 3067.08   1
   0   4 -12 20117.5 908.240   1
  -1  10   4 23814.6 1430.10   1
   0  -8   9 15194.3 1402.77   1
   0  -8   9 15904.9 917.960   1
  -3  -3 -12 56040.2 1833.08   1
  -5  -8   5 13305.1 1853.14   1
  -5  -8   5 11774.4 1509.20   1
  -6  -5   5 1013.72 179.770   1
  -6  -5   5 1690.76 489.720   1
  -6  -5   5 1624.18 330.730   1
  -1   8   8 3353.81 384.830   1
   5   1  10 9014.63 685.200   1
  -2   7   8 239.440 102.030   1
  -4   3 -10 38882.2 1609.32   1
   4  -3  10 38649.9 1432.56   1
  -4   7   3 26297.5 1425.88   1
  -3  -7   9 481.330 226.270   1
  -3  -7   9 820.120 222.680   1
  -3  -7   9 568.030 113.760   1
  -2 -10   6 43720.2 1556.73   1
  -2 -10   6 39886.9 1114.52   1
   6   2   8 13476.4 1563.62   1
  -7  -1  -1 706.700 176.000   1
  -5  -3 -10 2723.63 396.980   1
  -5  -3 -10 1924.14 326.930   1
   5   3  10 3047.17 384.330   1
  -4  -4 -11 2854.02 461.270   1
  -5  -7  -8 263.850 209.350   1
  -7  -4  -3 9684.83 1455.62   1
   7   4   3 9726.06 769.390   1
  -7  -4  -3 10469.1 1681.86   1
  -7  -1  -2 36093.9 1370.79   1
   6   3   8 34355.1 1216.70   1
  -6  -3  -8 35370.8 1013.80   1
   5  -4   7 541.230 304.220   1
  -5   4  -7 278.600 163.620   1
  -2  -5  11 162.760 129.510   1
  -2  -5  11 240.760 93.7000   1
  -2  -5  11 135.990 59.2800   1
  -3   3  10 1633.66 296.460   1
   1  -9   7 20963.7 1390.05   1
  -1   9  -7 20473.9 651.360   1
   1  -9   7 18640.8 816.830   1
   1  -9   7 20600.2 977.900   1
   4  -1  11 37151.1 1397.05   1
  -4   2   9 10687.8 1307.37   1
  -5   4   5 343.140 115.160   1
  -2   6 -10 35923.8 1015.59   1
   2  -6  10 36672.8 1146.43   1
   2  -6  10 35286.6 1328.35   1
  -2   6 -10 37500.2 1072.32   1
  -3   0  11 1556.70 283.110   1
   0   7  10 34629.7 1580.31   1
   0   4  12 47752.0 1522.09   1
   3   9   8 4738.33 738.690   1
  -3   1 -12 2647.83 406.020   1
   3  -1  12 2561.19 348.380   1
  -5  -6   7 6163.26 756.870   1
  -5  -6   7 5245.55 805.540   1
  -7  -3   1 3815.00 556.040   1
  -4  -8   7 44256.5 1278.08   1
  -4  -8   7 41032.3 2066.20   1
  -4  -8   7 42950.4 1321.82   1
  -2   5  10 2801.65 357.560   1
   2  -3  12 61455.2 2311.79   1
  -5   6  -1 3215.28 571.020   1
  -3  -9   7 75086.4 3172.40   1
  -3  -9   7 83664.0 2357.21   1
  -3  -9   7 81225.1 2211.79   1
  -2  -1  12 5775.00 786.850   1
  -5  -8  -7 17015.0 1151.00   1
  -5 -10  -1 24862.5 2132.64   1
  -5 -10  -1 21175.0 889.030   1
  -6   2  -6 11695.4 939.930   1
   6  -2   6 11385.1 417.630   1
   6  -2   6 11952.1 2019.17   1
  -2   7  -9 28291.2 812.700   1
   2  -7   9 26669.8 1067.02   1
   2  -7   9 25082.5 1366.80   1
   2  -7   9 25953.1 757.130   1
   0   8   9 684.620 214.630   1
  -7  -1   0 16488.6 1214.26   1
  -6   3   2 12649.1 1523.21   1
   4  -6   7 1124.04 276.270   1
  -4   6  -7 624.390 86.4900   1
   1  11   4 20504.6 1089.13   1
  -5   2   7 422.850 110.860   1
  -7  -2   1 44287.1 2171.05   1
  -6   1  -7 4106.10 445.680   1
   6  -1   7 3897.19 543.070   1
  -3   9  -1 1463.77 243.140   1
   5  -2   9 761.890 261.620   1
  -5   2  -9 398.130 277.970   1
  -7  -5  -1 28728.6 1199.89   1
  -7  -5  -1 33838.5 2800.98   1
  -1  -9   8 1230.39 284.050   1
  -1  -9   8 1022.90 185.410   1
  -6  -1  -8 18052.1 923.920   1
  -4  -7   8 10047.4 668.790   1
  -4  -7   8 7878.82 1310.98   1
  -4  -7   8 9550.47 322.360   1
   0 -10   6 28.0000 27.5100   1
   0 -10   6 470.660 282.880   1
   0  10  -6 119.070 66.7100   1
  -5  -4   8 981.470 179.050   1
   1   0  13 10525.4 1351.86   1
  -5   6  -2 8604.02 943.310   1
  -3   9   0 8385.53 937.410   1
   5  10   0 15788.8 317.220   1
  -5 -10   0 15141.0 2181.84   1
  -7  -5  -2 444.270 105.790   1
  -7  -5  -2 227.970 220.460   1
  -1   4 -12 2773.22 347.790   1
  -4   7  -5 17458.0 3070.47   1
  -2   0  12 42221.8 1379.65   1
  -2  10   0 1687.51 361.790   1
  -7  -1  -3 5074.50 952.280   1
  -5   6   0 107738. 3301.49   1
  -3  -3  11 10886.3 382.560   1
  -2  10  -1 9304.62 648.500   1
   0  -6  11 3355.54 447.510   1
   0  -6  11 4048.58 405.090   1
  -7  -3  -4 5816.71 748.410   1
   7   3   4 5220.80 569.240   1
  -5 -10  -2 12275.4 1653.85   1
  -5 -10  -2 11183.1 1610.71   1
   6   8   4 1874.46 298.850   1
  -6  -8  -4 2463.52 492.730   1
  -5   0   8 2329.64 392.940   1
  -1   3  12 13545.2 503.350   1
   1   1  13 523.100 209.580   1
  -4 -10   4 12821.5 1596.26   1
  -7  -4   1 6301.19 918.030   1
  -7  -4   1 6640.58 765.420   1
   3  -6   9 11121.9 339.430   1
  -3   6  -9 12170.9 854.270   1
   3  -6   9 12329.2 2026.80   1
  -1   5  11 17253.0 3062.07   1
   3  -5  10 12853.4 792.060   1
  -3   5 -10 12928.4 360.970   1
   3  -5  10 15501.8 2258.45   1
  -5  -6  -9 -235.45 296.370   1
  -2  -2  12 21825.7 744.900   1
   6   4   8 376.000 153.090   1
  -6  -4  -8 198.100 104.470   1
  -7  -2  -4 27534.1 2535.40   1
   7   2   4 24425.4 1740.79   1
  -1  -4  12 2376.08 415.600   1
  -1  -4  12 1533.82 257.170   1
   0  11  -3 6447.03 542.310   1
   5   0  10 49086.6 1685.07   1
  -4  -2  10 23307.4 831.700   1
  -1  10  -5 8370.23 279.890   1
  -3 -11  -4 4401.67 627.830   1
  -2  -8   9 19218.6 833.630   1
  -2  -8   9 18154.2 860.980   1
  -1 -11   4 7700.07 1073.24   1
  -7  -5   0 839.570 197.400   1
  -7  -5   0 645.450 241.720   1
  -3 -11   3 312.000 81.7700   1
  -3 -11   3 -47.770 363.640   1
  -3   9  -2 7729.95 748.100   1
   0   0  13 260.860 101.220   1
  -4  -1  10 2692.19 338.290   1
  -1  -6  11 1979.55 499.870   1
  -1  -6  11 1866.33 399.890   1
   0  10   6 70728.1 2258.39   1
  -5  -4 -10 12596.0 1705.61   1
   5   4  10 16243.6 1061.88   1
  -6  -8   2 3860.58 496.850   1
  -6  -8   2 3641.94 555.710   1
  -2 -11   4 23167.2 1131.12   1
  -2 -11   4 22543.9 973.870   1
   2  -5  11 2576.68 468.140   1
  -2   5 -11 2274.72 386.750   1
  -2   5 -11 1843.73 316.850   1
   2  -5  11 2861.02 454.380   1
  -3  -6 -11 668.830 284.570   1
  -4 -11  -1 938.780 229.460   1
  -4 -11  -1 523.400 308.030   1
  -2  10   1 26013.2 1727.14   1
  -6  -2   6 365.090 163.650   1
   0  11   3 2901.36 518.120   1
   7   4   4 7979.78 967.440   1
  -7  -4  -4 9132.20 570.340   1
  -7  -4  -4 8857.39 1033.12   1
   0   6  11 4556.43 815.140   1
   6   6   7 4078.97 581.260   1
  -6  -6  -7 4327.45 755.630   1
  -1   1 -13 2938.26 547.180   1
  -6  -3   6 71989.7 2168.35   1
  -2  10  -2 27808.8 937.970   1
   2  10   7 147.520 130.660   1
  -3   9   1 1813.03 235.330   1
  -7  -5  -3 8815.92 1193.97   1
   7   5   3 7466.14 1136.39   1
  -7  -5  -3 8023.79 1134.68   1
   6   7   6 10776.7 893.350   1
  -6  -7  -6 11951.7 1248.94   1
  -6  -7  -6 10794.5 824.280   1
  -4 -11   0 2666.41 470.160   1
  -4 -11   0 2312.53 426.750   1
  -2   9   5 659.890 175.530   1
  -4  -9   6 816.770 142.300   1
  -4  -9   6 818.480 215.210   1
  -3   8  -6 780.150 123.880   1
   0  -9   8 1850.62 349.500   1
   0  -9   8 2847.46 404.790   1
   0  -1  13 2314.81 466.890   1
  -5 -10   1 26748.8 2213.44   1
  -3   1  11 1494.64 209.690   1
  -5   6  -3 781.150 248.890   1
  -7  -1   1 -238.79 306.480   1
  -6   2   4 4572.67 646.620   1
   0   1  13 1761.12 282.390   1
  -5   6   1 9956.72 1206.26   1
   1  -7  10 12263.2 1893.85   1
   1  -7  10 11775.4 444.160   1
  -2   9  -6 119951. 3247.12   1
  -3  -4 -12 14768.5 1527.64   1
  -4  -3  10 4702.84 608.820   1
  -2  -7  10 33393.3 1263.97   1
  -2  -7  10 35066.3 1269.02   1
  -5  -9   4 9038.78 1113.42   1
  -5  -9   4 9488.42 1125.92   1
  -6   3  -5 2033.03 260.220   1
   6  -3   5 2367.61 399.200   1
   1   2  13 4401.13 486.510   1
  -5 -10  -3 3326.25 461.790   1
  -5 -10  -3 2643.13 391.330   1
  -2   8   7 5068.81 828.090   1
  -4 -11  -2 9902.77 1856.67   1
  -7   0  -1 782.780 307.380   1
  -3  -6  10 1113.64 172.160   1
  -3  -6  10 900.770 196.660   1
  -3  -6  10 972.830 157.050   1
  -2   1  12 16113.4 508.660   1
  -4   5   7 3462.09 495.900   1
  -7   0  -2 493.390 216.420   1
  -2  -9   8 3115.65 573.960   1
  -2  -9   8 4558.10 590.520   1
  -6   1   5 1998.14 351.610   1
  -5   5  -6 29425.7 1029.64   1
   5  -5   6 30090.6 3705.15   1
   1   5  12 3550.82 672.100   1
  -4   4   8 116.250 196.480   1
   7   1   4 6016.54 846.600   1
  -7  -1  -4 7409.43 879.380   1
  -5   5   4 94776.4 2829.30   1
  -7  -3   2 1760.24 280.080   1
  -6  -1   6 138.580 115.010   1
   2   5  12 8254.65 1266.92   1
  -4   0  10 1387.55 261.780   1
  -6   4  -1 -24.120 214.710   1
  -6   0  -8 49334.6 2302.91   1
   6   0   8 46756.7 2371.18   1
   0   9   8 59274.5 1869.68   1
  -4 -11   1 909.620 405.650   1
  -4 -11   1 286.170 164.220   1
  -6  -7   4 2329.22 324.810   1
  -6  -7   4 2464.02 366.870   1
  -2  -1 -13 864.930 295.460   1
   2  -8   8 8663.94 1212.07   1
   2  -8   8 9282.29 1464.11   1
  -2   8  -8 8322.63 229.140   1
  -6  -4   6 54330.6 1724.46   1
  -7  -5   1 74600.7 2390.51   1
  -7  -5   1 71449.0 2223.46   1
   1  10   7 124.610 150.690   1
  -3   9  -3 11269.2 1183.79   1
  -3   7  -8 3619.70 378.500   1
   3  -7   8 3712.77 739.340   1
   3  -7   8 3011.90 529.930   1
  -2  -3  12 5315.13 840.360   1
  -3   6   8 166.760 151.240   1
  -5  -9  -6 14563.8 1983.21   1
  -7  -2   2 909.290 225.700   1
  -6   4  -2 11678.1 1406.07   1
   2  11   5 5288.72 620.850   1
  -6  -6   5 25066.6 941.460   1
  -6  -6   5 25572.0 710.560   1
  -6  -6   5 26197.8 2233.23   1
  -7   0   0 8787.37 1290.21   1
  -1   9   7 196.440 136.080   1
  -4  -5 -11 2146.79 360.900   1
   3  -2  12 343.610 191.250   1
  -3   2 -12 269.600 72.1100   1
  -4  -6   9 486.020 134.060   1
  -4  -6   9 211.930 103.380   1
  -4  -6   9 491.310 149.410   1
  -2   0 -13 443.810 161.020   1
  -3   5   9 29458.8 1079.00   1
   3  -4  11 5342.49 763.480   1
  -3   4 -11 4920.08 824.280   1
   1  -8   9 5734.78 840.220   1
   1  -8   9 4690.22 871.320   1
   1  -6  11 7001.51 1600.99   1
   1  -6  11 7070.05 1571.62   1
  -3   8   5 181.970 172.960   1
  -2  10   2 13.1700 113.200   1
  -3  -4  11 12320.3 481.990   1
  -6   4   0 284.330 134.870   1
  -4   7   4 15901.5 619.540   1
  -7   0  -3 10975.0 1141.23   1
   4  -2  11 -176.67 297.300   1
  -4   2 -11 313.860 107.750   1
  -7  -4   2 16723.8 1700.94   1
  -7  -4   2 16253.8 849.280   1
  -2  10  -3 20999.0 742.210   1
  -4 -10  -6 21842.8 2347.71   1
  -5  -5   8 18676.1 1043.39   1
  -5  -5   8 19942.0 740.840   1
   0  -2  13 141.610 55.0500   1
  -7  -3  -5 3199.54 436.560   1
   7   3   5 2861.89 762.140   1
   3  10   7 37635.3 1424.55   1
  -2   4  11 3906.84 569.130   1
   6   5   8 15030.3 1151.54   1
  -6  -5  -8 15593.4 1131.37   1
  -1  10   5 28347.8 1073.80   1
  -3   9   2 24715.2 2430.79   1
  -6   3   3 588.580 210.770   1
   7   5   4 2107.01 353.330   1
  -7  -5  -4 1208.72 231.660   1
  -7  -5  -4 1876.72 283.720   1
  -4   8  -1 3068.98 492.950   1
  -7  -6  -1 887.860 360.310   1
  -7  -6  -1 264.470 191.090   1
  -3 -10   6 85796.9 2435.46   1
  -3 -10   6 85503.9 2646.52   1
  -2  -2 -13 21838.8 1300.11   1
   1  -2  13 3104.53 439.790   1
  -1   2 -13 3072.21 481.160   1
  -5   1   8 53313.5 1678.08   1
  -6  -8  -5 3413.13 695.710   1
  -6  -8  -5 3875.39 613.480   1
   6   8   5 3187.37 526.670   1
  -4 -11  -3 3331.42 528.190   1
  -7  -6  -2 1046.28 206.800   1
  -7  -6  -2 933.960 393.700   1
   0   2  13 15961.5 1664.61   1
   7   2   5 260.350 185.070   1
  -7  -2  -5 458.670 289.640   1
  -4   8   0 11479.0 1183.73   1
  -5   1 -10 10810.4 1369.04   1
   5  -1  10 10886.7 1252.95   1
  -5 -10   2 9698.28 1260.48   1
  -4  -8  -9 16791.0 1323.07   1
   2   8  10 2103.96 455.210   1
  -1  11   0 2749.42 327.570   1
  -6   4  -3 204.650 122.880   1
   0  11  -4 6184.45 615.360   1
  -5   6  -4 35087.4 2430.75   1
  -4   6   6 1029.61 251.450   1
  -4   8  -2 9391.65 654.880   1
  -1  11  -1 728.380 153.440   1
  -5   6   2 36255.9 1541.81   1
  -6  -9  -1 15625.7 1603.12   1
  -4  -4  10 33140.6 1136.25   1
   1  11   5 97.1300 110.500   1
  -1 -10   7 359.480 167.770   1
  -1 -10   7 58.6500 18.2300   1
  -7  -4  -5 1039.80 439.050   1
   7   4   5 511.860 162.620   1
  -7  -4  -5 273.230 78.8300   1
  -5  -5 -10 340.660 331.390   1
  -7  -6   0 40162.2 2044.20   1
  -7  -6   0 43642.1 1642.78   1
   0  -5  12 29030.1 1178.23   1
   0  -5  12 31625.9 726.280   1
   2  -1  13 10415.3 1727.60   1
  -2   1 -13 9516.85 1064.82   1
  -7  -1   2 4123.37 543.250   1
  -5 -10  -4 9887.85 723.170   1
  -5 -10  -4 10517.7 1590.84   1
  -6  -9  -2 22973.3 861.780   1
   6   9   2 22799.7 339.790   1
  -6  -8   3 31029.4 1085.68   1
  -6  -8   3 35292.9 3540.45   1
  -7   0   1 200.460 149.390   1
  -4   3   9 16358.9 2022.15   1
  -4 -11   2 21366.5 745.730   1
  -4 -11   2 23166.0 2324.99   1
   0  11   4 7888.65 1108.85   1
  -1  11   1 9394.02 1222.25   1
   3  11   5 54082.8 1072.62   1
   1   3  13 326.950 120.030   1
  -3   7   7 2984.56 389.230   1
  -3 -11   4 17861.6 2409.15   1
  -3 -11   4 15437.6 464.260   1
  -4   7  -6 4601.60 760.630   1
   4  -5   9 154.740 68.2400   1
  -4   5  -9 535.720 182.270   1
   4  -5   9 511.790 268.190   1
  -6  -9   0 3167.41 469.140   1
  -4  -7 -10 2586.51 448.410   1
  -6   4   1 1278.74 206.780   1
   7   6   3 1865.19 388.190   1
  -7  -6  -3 1816.73 395.860   1
  -7  -6  -3 2053.91 284.620   1
   1   8  10 4374.21 939.240   1
  -6   0   6 28063.7 1425.23   1
   6  -2   7 13429.2 793.260   1
  -6   2  -7 15451.7 1932.35   1
   2   9   9 609.510 249.560   1
  -2   2  12 76043.5 1427.17   1
  -5  -8   6 268.930 241.890   1
  -5  -8   6 297.490 99.5400   1
  -2   4 -12 3801.46 698.520   1
   2  -4  12 4742.25 723.250   1
   2   7  11 7529.99 984.640   1
  -1   0  13 2463.19 450.580   1
  -2  -6  11 7116.93 1273.69   1
  -2  -6  11 7305.99 1229.85   1
  -2  -6  11 7168.62 151.840   1
  -4   8   1 4555.96 723.640   1
  -3   2  11 8826.38 1127.02   1
  -1  -1  13 2345.88 338.090   1
  -4   1  10 16708.3 559.220   1
  -7   0  -4 24439.7 1784.52   1
  -5  -7   7 5145.27 909.270   1
  -5  -7   7 3790.79 470.970   1
  -5  -7   7 4305.36 541.410   1
  -6  -5   6 38691.6 1046.75   1
  -6  -5   6 39025.8 967.070   1
  -4  -9  -8 9850.47 1241.39   1
   0   5  12 4210.87 700.510   1
  -3   4  10 19579.0 2096.39   1
  -1 -11   5 204.690 264.800   1
  -1 -11   5 114.530 64.8000   1
  -1  11  -2 365.270 163.470   1
   7   1   5 1471.49 307.630   1
  -7  -1  -5 2259.19 479.790   1
  -7  -5   2 4599.01 687.110   1
  -7  -5   2 4405.95 667.130   1
  -3   9  -4 8464.44 747.090   1
  -4   4 -10 4235.37 601.200   1
   4  -4  10 4569.15 600.730   1
   5  -4   8 269.990 172.770   1
  -5   4  -8 303.510 176.260   1
  -1   4  12 44123.5 883.230   1
  -4 -10   5 2972.22 525.200   1
  -4 -10   5 4635.84 739.910   1
  -2 -10   7 349.630 79.3500   1
  -2 -10   7 -19.220 324.490   1
  -2 -10   7 172.260 56.1200   1
  -5   4   6 20992.7 931.980   1
   1   7  11 17028.5 912.860   1
   4   2  12 1976.36 543.000   1
  -4  -2 -12 1823.45 328.190   1
   4   1  12 8177.06 1366.64   1
  -4  -1 -12 6682.33 1221.08   1
  -4  -1 -12 4574.13 417.430   1
  -4   8  -3 499.230 127.460   1
  -2 -11   5 684.650 189.140   1
  -2 -11   5 1380.63 436.450   1
   5  -3   9 822.340 451.180   1
  -5   3  -9 527.880 175.790   1
  -5   3   7 9465.81 1001.96   1
   2   3  13 2076.95 394.710   1
   1   5 -12 2399.24 297.620   1
  -1  -5  12 3065.58 513.100   1
   1   5 -12 1898.55 276.360   1
  -1  -5  12 3492.38 484.290   1
   1 -10   6 670.280 261.680   1
  -1  10  -6 258.770 103.510   1
   2  12   0 29317.7 1929.31   1
   6   9   3 -19.280 66.9500   1
  -6  -9  -3 157.320 162.960   1
  -2  10   3 467.850 186.770   1
  -2  -4  12 3154.79 304.060   1
   2  12   1 44399.6 1222.05   1
   6  -3   6 10350.9 452.220   1
   6  -3   6 11231.0 1217.30   1
  -6   3  -6 12972.6 936.060   1
  -7  -3   3 5535.13 613.130   1
  -7  -6   1 1392.53 287.010   1
  -7  -6   1 1344.71 227.650   1
   6   2   9 554.970 216.480   1
   6  -1   8 82567.4 1459.40   1
  -6   1  -8 81350.5 1286.61   1
  -3  -5 -12 36916.3 1150.82   1
  -5  -8  -8 72032.4 1646.20   1
  -2  10  -4 5502.98 398.130   1
  -7   1  -1 2997.47 476.870   1
   1   9   9 904.090 276.120   1
  -6   4  -4 32593.0 826.020   1
   1  -9   8 68077.6 1348.57   1
   1  -9   8 69475.6 1356.50   1
  -7   1  -2 24445.9 1756.15   1
  -6  -3  -9 2668.27 356.230   1
   6   3   9 3815.00 624.020   1
  -6  -9   1 3803.40 523.880   1
   0 -10   7 2009.70 303.430   1
   0 -10   7 1832.82 271.150   1
  -4   6  -8 283.030 172.690   1
   4  -6   8 102.030 62.6300   1
   4  -6   8 344.700 322.890   1
  -1   1  13 2706.56 394.720   1
  -5  -7  -9 7603.99 1114.38   1
  -4 -11  -4 44746.5 1028.31   1
  -1   5 -12 34983.3 302.850   1
   1  -5  12 37331.3 979.170   1
  -1   5 -12 35187.9 285.460   1
   1  -5  12 35350.7 786.720   1
  -1  11   2 16767.8 1291.43   1
   0   3 -13 31710.8 526.970   1
   0  -3  13 32569.2 919.470   1
  -3   9   3 808.720 285.450   1
   3   8  10 9997.03 1307.97   1
  -1  -2  13 113.770 55.7800   1
  -7  -2   3 885.290 311.140   1
  -7  -5  -5 26953.0 633.070   1
   7   5   5 29030.2 1988.97   1
   6   7   7 1201.86 207.180   1
  -6  -7  -7 1040.33 287.260   1
  -6  -7  -7 1050.06 297.330   1
  -2 -12   1 1931.22 319.800   1
  -1   7  10 41592.2 1624.69   1
   1  12   0 18129.0 650.810   1
  -5  -2   9 9179.20 1261.41   1
   7   6   4 61396.3 1088.28   1
  -4  -3 -12 13431.1 1182.65   1
  -7  -4   3 8960.07 1243.43   1
  -3  -8   9 79876.1 1455.05   1
   0   3  13 1348.30 257.960   1
  -7   1   0 9718.66 1526.75   1
   4   0  12 2543.77 469.160   1
  -3   8  -7 4211.10 719.570   1
   3  -8   7 4118.04 534.200   1
  -5  -9   5 5230.22 877.540   1
  -5  -9   5 5646.51 818.560   1
  -2   9   6 20307.3 1278.09   1
  -5 -10   3 12814.7 1553.84   1
  -6   2   5 11852.3 1587.75   1
   3   9   9 35734.8 939.930   1
   2  12   2 2187.27 419.430   1
   6   1   9 1882.03 315.260   1
  -6  -1  -9 2441.10 313.610   1
   1  -3  13 1773.85 434.390   1
  -1   3 -13 1567.99 339.150   1
  -3  -5  11 3730.90 857.310   1
  -3  -5  11 3520.94 545.580   1
   1  12   1 19002.1 1031.44   1
   2  -2  13 16096.9 1630.01   1
  -2   2 -13 14884.6 1044.13   1
  -1   8   9 9590.65 1015.20   1
  -7   1  -3 774.530 210.780   1
  -7  -3  -6 46338.1 2445.24   1
   7   3   6 48915.6 1211.18   1
  -5   6  -5 6143.38 803.060   1
   0  10   7 2674.93 452.630   1
  -7   0   2 1945.26 345.210   1
  -4   8   2 36065.8 1142.51   1
   6   6   8 7599.35 1263.50   1
  -6  -6  -8 7807.07 1048.02   1
  -6  -6  -8 6737.76 772.180   1
  -6   4   2 19655.1 2154.07   1
  -1  -8  10 1201.99 326.990   1
  -1  -8  10 1934.39 358.780   1
  -5  -3   9 20698.7 584.580   1
   1  12  -1 4177.11 690.390   1
  -5   5  -7 4290.24 487.400   1
   5  -5   7 3451.12 525.600   1
  -1  11  -3 1593.03 239.020   1
   3  -3  12 264.100 317.640   1
  -3   3 -12 343.390 167.250   1
  -3  -9   8 10334.3 1050.29   1
  -3  -9   8 10009.6 232.710   1
  -3  -9   8 8903.99 385.700   1
  -3  -9   8 11626.5 1258.99   1
   5   2  11 9939.94 1278.96   1
  -5   6   3 38809.3 898.730   1
  -5  -1   9 43677.2 991.670   1
  -4  -8   8 4022.44 631.170   1
  -4  -8   8 3091.96 551.520   1
  -4  -8   8 3913.62 772.990   1
  -2   7   9 2256.25 322.920   1
   2  -9   7 9801.52 1482.47   1
  -2   9  -7 8425.09 702.940   1
   2  -9   7 8532.40 1066.34   1
  -5   5   5 10269.9 1051.57   1
  -5  -6   8 542.870 152.580   1
  -5  -6   8 467.200 215.510   1
   7   2   6 21565.5 1975.45   1
  -7  -2  -6 20235.0 1037.25   1
   4  11  -3 4663.87 362.810   1
  -4 -11   3 7039.20 979.710   1
  -6  -4  -9 3332.36 562.970   1
   6   4   9 4004.41 634.480   1
   2  11   6 4630.19 651.410   1
  -2   6  10 53.3400 134.430   1
  -4  -5  10 1550.92 292.740   1
  -4  -5  10 908.350 204.330   1
  -4  -6 -11 10422.1 1469.84   1
  -6  -8  -6 5884.14 833.100   1
   6   8   6 5992.74 824.370   1
  -6  -8  -6 6910.08 1071.22   1
  -5 -10  -5 525.930 225.440   1
   0  -8  10 9578.55 1489.77   1
   0  -8  10 8111.06 1462.56   1
  -6  -7   5 38642.5 2945.93   1
  -6  -7   5 34852.8 814.610   1
   3   7  11 516.070 172.250   1
  -3  -7 -11 280.710 243.180   1
  -6   3   4 25733.4 2287.38   1
  -3  -1 -13 1297.81 265.170   1
   5   1  11 239.880 139.790   1
  -1   6  11 2000.99 342.750   1
  -5  -9  -7 34016.2 1016.75   1
  -7  -1   3 21376.7 2437.96   1
  -5   2   8 21391.8 1111.89   1
  -6  -9  -4 3054.58 597.090   1
   6   9   4 3132.99 496.900   1
  -6  -9  -4 3493.20 522.500   1
  -3 -12   0 14929.7 1422.89   1
  -3 -12  -1 574.440 176.270   1
  -7  -7  -1 1700.94 344.990   1
  -7  -7  -1 657.050 226.480   1
  -7   0  -5 2146.92 381.000   1
   7   0   5 1075.01 409.790   1
   2  10   8 3393.84 600.770   1
   5   3  11 19684.0 1842.99   1
  -5  -3 -11 17060.8 751.510   1
  -5   2 -10 43083.3 2446.30   1
   5  -2  10 47585.2 3650.05   1
   0 -11   5 13645.9 1350.34   1
   0  11  -5 11898.0 557.320   1
  -4   8  -4 3306.72 544.580   1
  -7  -4  -6 41442.3 3619.20   1
  -7  -4  -6 35245.6 702.030   1
   7   4   6 36282.8 833.250   1
  -4   7   5 24823.8 1093.82   1
   4  -3  11 131.280 255.880   1
  -4   3 -11 812.100 228.120   1
  -2 -12   2 7074.86 1151.20   1
  -1  -9   9 424.060 196.210   1
  -1  -9   9 497.960 279.290   1
  -4  -9   7 998.310 224.470   1
  -4  -9   7 564.000 154.810   1
  -4  -9   7 586.090 341.890   1
  -7  -7  -2 64416.2 1342.62   1
   7   7   2 61120.7 679.540   1
  -7  -7  -2 63522.0 1332.49   1
   0  -7  11 -184.77 249.990   1
   0  -7  11 374.420 145.700   1
   2   6  12 21235.9 877.930   1
  -3  -2 -13 3572.95 785.440   1
  -6  -2   7 26531.7 738.850   1
   1  12   2 8480.42 911.850   1
  -2   7 -10 133.080 48.9200   1
   2  -7  10 36.9800 201.640   1
  -2   7 -10 134.230 53.5300   1
   2  -7  10 463.200 170.790   1
  -6   1   6 2928.50 454.720   1
  -6  -3   7 11879.4 1809.50   1
  -3  -7  10 17582.2 2231.75   1
   3   7 -10 15336.2 561.200   1
  -3  -7  10 17081.6 683.050   1
  -3  -7  10 16449.3 1642.88   1
  -1  -7  11 6366.75 915.440   1
  -1  -7  11 6691.74 1227.42   1
   1   4  13 505.300 151.300   1
   1   6  12 27967.3 1019.91   1
  -7  -6   2 18053.9 716.380   1
  -7  -6   2 17586.1 1032.25   1
  -5  -6 -10 11193.8 1718.17   1
  -7   1   1 3142.90 389.570   1
  -6  -9   2 16989.0 1578.94   1
  -6  -9   2 15875.8 2022.04   1
  -4 -10  -7 7845.23 1270.87   1
  -1   2  13 2730.85 406.690   1
   3   0  13 578.300 323.140   1
  -3   0 -13 25.5900 149.700   1
  -3   8   6 -10.410 211.290   1
  -1  10   6 32659.5 1123.93   1
   1  12  -2 27211.3 966.500   1
  -6  -8   4 4272.37 913.180   1
  -6  -8   4 4257.90 534.330   1
  -7  -7   0 9922.39 1174.57   1
  -7  -7   0 7823.17 1005.71   1
  -4  -7   9 3159.71 445.510   1
  -4  -7   9 2446.56 398.380   1
  -4  -7   9 2523.33 431.550   1
   3  -6  10 6441.11 516.070   1
   3  -6  10 7111.06 1551.32   1
  -3   6 -10 6949.29 444.150   1
  -1  -3  13 7835.69 286.450   1
   2  -6  11 741.090 324.390   1
  -2   6 -11 353.650 80.8500   1
  -2   6 -11 324.180 91.7500   1
   2  -6  11 369.400 114.550   1
  -7  -5   3 4844.41 716.300   1
  -7  -5   3 5665.19 790.490   1
   0  11   5 717.770 215.420   1
   0   8  10 7386.54 966.540   1
  -1  11   3 168.280 114.370   1
  -3   9  -5 2429.81 373.570   1
  -6  -6   6 5879.12 781.670   1
  -6  -6   6 6662.33 909.480   1
  -3 -12   1 446.600 216.220   1
  -3 -12   1 668.560 296.520   1
  -3 -12  -2 -198.06 240.780   1
  -4   2  10 3487.05 445.220   1
  -5  -4   9 762.120 223.840   1
   2  12   3 41602.9 1637.60   1
  -2   3  12 3098.00 432.010   1
  -7  -1  -6 4858.68 509.600   1
   7   1   6 4282.95 633.020   1
   2   4  13 1198.60 300.780   1
  -6   4  -5 572.520 233.280   1
  -7   1  -4 7309.09 780.610   1
   1  11   6 980.520 251.850   1
  -4  -4 -12 7131.02 813.090   1
   3  11   6 37584.5 954.700   1
  -6   0  -9 130.610 235.440   1
   6   0   9 322.780 164.040   1
   7   7   3 9062.36 938.100   1
  -7  -7  -3 9524.39 1309.45   1
  -5   0   9 9796.58 1259.86   1
  -3 -11   5 34701.4 2853.85   1
   0  -9   9 10517.5 1202.04   1
   0  -9   9 9952.07 1110.38   1
  -2   8   8 52286.9 1019.23   1
   0   7  11 2462.63 293.320   1
   4  -1  12 4122.01 559.900   1
   1  10   8 2904.16 547.620   1
  -2  10   4 30216.3 857.530   1
  -6  -1   7 35647.0 846.360   1
   5   0  11 428.330 222.360   1
  -3   3  11 4230.20 522.840   1
  -7  -6  -5 24514.1 777.990   1
   7   6   5 25581.4 785.720   1
  -6  -4   7 42255.7 835.280   1
  -4 -11  -5 10847.3 1514.77   1
  -3  -1  12 86.3100 146.670   1
  -4   5   8 10898.9 1470.29   1
  -2  10  -5 7104.70 903.220   1
   3  -5  11 2076.26 367.530   1
   3  -5  11 2424.02 399.060   1
  -3   5 -11 2599.45 392.800   1
   3  10   8 34678.1 942.520   1
  -4   7  -7 8037.63 709.680   1
   4  -7   7 9324.08 1344.18   1
  -2   5  11 1650.58 347.320   1
   3  -7   9 2670.67 416.520   1
   3  -7   9 3447.29 487.880   1
  -3   7  -9 2301.17 384.950   1
   5   4  11 10287.6 1238.71   1
  -5  -4 -11 10134.9 1630.22   1
  -3 -10   7 17999.9 823.600   1
  -3 -10   7 17289.4 2186.64   1
  -1   9   8 53981.8 1273.53   1
  -3  -3 -13 5515.72 654.710   1
  -2  -8  10 2941.31 518.900   1
  -2  -8  10 2624.48 411.570   1
  -3  -2  12 71609.5 1261.92   1
  -2   8  -9 11012.4 226.580   1
   2  -8   9 9785.46 437.270   1
   2  -8   9 10452.6 1771.62   1
   2  -8   9 11231.1 1486.91   1
  -3   9   4 1037.60 267.690   1
  -6  -5  -9 1024.78 276.010   1
   6   5   9 1236.81 300.570   1
  -7  -5  -6 42194.2 1171.17   1
   7   5   6 40504.8 1095.29   1
  -1  11  -4 27508.3 813.450   1
  -5   7  -1 16307.7 1321.04   1
  -2  -9   9 21887.6 828.720   1
  -2  -9   9 19521.0 1350.87   1
  -4   8   3 20899.5 1678.09   1
  -2  -5  12 1206.95 258.870   1
  -2  -5  12 721.490 213.960   1
  -5 -11  -1 20316.3 1877.33   1
  -5 -11  -1 19746.3 2469.88   1
  -1 -11   6 18272.0 351.150   1
  -1 -11   6 20376.8 2630.02   1
  -7  -3   4 31436.3 876.260   1
   0   9   9 62.5300 134.300   1
  -7  -7   1 569.250 302.410   1
  -7  -7   1 253.940 314.810   1
   0   4 -13 4206.80 501.560   1
   0  -4  13 6188.56 702.110   1
   1  12   3 42336.0 891.500   1
  -3   1 -13 5523.56 1011.00   1
   3  -1  13 7460.24 1045.40   1
  -6   4   3 459.200 244.830   1
  -3   0  12 38560.7 908.950   1
  -5   7  -2 59937.7 1795.00   1
   6  -2   8 7214.11 1456.98   1
  -6   2  -8 8235.25 846.120   1
  -2 -12   3 97332.1 1312.38   1
  -2 -12   3 93026.6 2626.49   1
  -5 -11   0 101.820 90.9900   1
   5  11   0 73.7400 48.7300   1
  -5 -11   0 859.790 435.970   1
  -3 -12   2 1066.75 245.360   1
  -3 -12   2 818.200 251.120   1
  -5   7   0 1226.28 266.850   1
  -3 -12  -3 6916.25 943.860   1
  -7   0   3 3130.35 326.750   1
  -4   6   7 24858.2 2051.43   1
  -7  -2   4 2309.51 391.600   1
   6  -3   7 3050.77 571.280   1
   6  -3   7 1937.30 133.210   1
  -6   3  -7 3486.98 694.270   1
  -4   4   9 810.680 227.060   1
  -5 -11  -2 16972.6 1853.04   1
  -5 -11  -2 16543.2 2695.22   1
  -6   5  -1 4573.98 618.420   1
   0  12   0 497.810 157.520   1
  -2 -11   6 8784.06 1185.52   1
   0  -6  12 1395.52 237.410   1
   0  -6  12 1618.86 269.770   1
   2  -3  13 220.140 224.180   1
  -5 -10   4 6328.06 981.640   1
  -5 -10   4 4241.30 798.940   1
  -4 -10   6 42174.3 1560.86   1
  -4 -10   6 43878.7 807.420   1
  -6  -9  -5 5527.55 648.490   1
   6   9   5 5491.26 842.300   1
  -6  -9  -5 6911.70 831.690   1
  -3   6   9 309.580 204.690   1
   1  12  -3 38332.9 683.120   1
  -6   5  -2 16254.4 2059.13   1
   0   4  13 2309.84 428.210   1
  -7  -4   4 4581.56 650.790   1
  -7   1   2 1166.90 345.980   1
  -1 -10   8 357.150 242.440   1
  -1 -10   8 570.640 221.670   1
   7   7   4 35587.0 746.290   1
  -7  -7  -4 35857.2 1349.25   1
  -7   2  -1 13667.2 1921.14   1
  -4  -2  11 131.180 156.110   1
   0  12  -1 214.680 87.8100   1
  -5   6  -6 29640.1 2261.94   1
   1  -7  11 44546.2 873.710   1
   1  -7  11 42346.3 1095.16   1
  -3  -6 -12 764.460 266.040   1
  -7   2  -2 2913.25 351.740   1
  -4 -11   4 20249.0 1079.93   1
   2  -5  12 11821.4 1585.20   1
  -2   5 -12 10008.4 543.740   1
   1  -8  10 47203.9 2286.54   1
   1  -8  10 48580.7 1015.77   1
  -1   5  12 12224.9 1555.36   1
  -4   8  -5 293.630 156.670   1
   1 -10   7 577.950 181.220   1
  -1  10  -7 158.340 77.9600   1
   0  12   1 4717.57 851.650   1
  -4  -1  11 16669.0 532.640   1
  -3  -3  12 18856.7 475.950   1
  -5   6   4 677.830 232.780   1
  -6   5   0 576.660 212.100   1
   1  -4  13 219.800 174.310   1
  -5  -8   7 23183.7 473.200   1
  -5  -8   7 23575.0 574.880   1
  -5  -8   7 20711.2 2756.14   1
  -2  -1  13 3004.51 437.870   1
   7   0   6 3065.59 513.050   1
  -7   0  -6 3146.88 560.360   1
  -1  -6  12 1837.14 292.550   1
  -1  -6  12 1566.32 212.880   1
  -6   0   7 809.180 334.990   1
  -6  -9   3 4293.10 509.220   1
  -6  -9   3 5022.60 661.920   1
  -2  -7  11 3451.80 668.700   1
  -2  -7  11 2580.06 429.660   1
   7   3   7 345.210 140.210   1
  -7  -3  -7 694.870 480.980   1
  -5 -10  -6 5092.57 853.410   1
   2  12   4 26386.2 2410.14   1
  -4  -8 -10 75722.1 4283.28   1
   0   6  12 13477.6 1040.06   1
  -5 -11   1 2824.53 354.890   1
  -5  -5   9 1725.36 248.680   1
   7  -1   5 26899.3 1297.27   1
  -7   1  -5 24801.5 867.210   1
  -5   7  -3 135.500 169.260   1
  -7   2   0 10477.3 802.030   1
  -3   7   8 8251.18 950.030   1
  -5   7   1 803.950 216.770   1
  -6  -5   7 6694.84 1054.84   1
  -6  -5   7 6669.94 840.200   1
  -3   5  10 9008.94 1355.94   1
  -3  -6  11 43385.8 993.340   1
  -3  -6  11 44928.8 829.430   1
  -3  -6  11 42354.4 523.160   1
  -7  -2  -7 7595.02 968.210   1
   7   2   7 5616.61 1037.79   1
  -1   3  13 443.220 155.020   1
  -2   0  13 167.940 113.190   1
  -6  -7  -8 1491.65 328.970   1
  -6  -7  -8 1147.60 276.500   1
   5  -4   9 1126.69 412.090   1
  -5   4  -9 815.630 230.380   1
  -4  -3  11 3003.33 370.260   1
  -4  -6  10 842.270 203.700   1
  -4  -6  10 729.960 178.890   1
  -4  -6  10 642.190 201.240   1
  -1  11   4 2470.17 422.190   1
  -6   5  -3 6458.26 668.420   1
  -4  -9  -9 6673.51 968.920   1
  -5 -11  -3 44489.5 1744.59   1
  -5 -11  -3 40692.2 1025.46   1
  -5   1   9 8883.96 1271.88   1
  -7   2  -3 1984.71 322.640   1
  -7  -1   4 654.260 308.090   1
  -5   4   7 2000.50 342.050   1
  -1  -4  13 809.840 232.930   1
  -1  -4  13 814.830 261.260   1
  -2  -2  13 4472.68 647.410   1
   1   0  14 1574.15 267.040   1
  -1   0 -14 1729.95 253.770   1
   0  12  -2 9680.40 833.620   1
   5  -1  11 19403.1 1084.17   1
  -5   1 -11 20523.2 1386.84   1
  -6  -8  -7 556.710 274.070   1
  -6  -8  -7 340.490 163.410   1
   6   8   7 -120.55 159.020   1
  -2 -10   8 12406.2 820.240   1
  -2 -10   8 13289.6 577.740   1
   4  -5  10 1489.43 317.470   1
  -4   5 -10 1131.03 263.120   1
   4  -5  10 872.020 218.550   1
  -6   1  -9 1329.18 302.550   1
   6  -1   9 941.250 381.300   1
  -4  -5 -12 21109.6 1450.37   1
  -6 -10  -1 52112.6 3516.50   1
   1   1  14 17741.8 557.710   1
   7   4   7 2417.59 370.910   1
  -7  -4  -7 1545.33 274.310   1
  -3   1  12 135.500 136.000   1
  -5  -9   6 1476.40 313.300   1
  -5  -9   6 1699.93 350.660   1
  -4   0  11 1177.71 276.000   1
  -3  -4 -13 416.650 245.420   1
  -5  -7   8 654.340 190.930   1
  -5  -7   8 1196.72 368.070   1
  -5  -7   8 1103.47 246.290   1
   3  -4  12 14991.0 1810.47   1
  -3   4 -12 11929.6 1304.68   1
   0  12   2 22743.4 1567.62   1
  -5  -8  -9 19545.1 2120.87   1
  -6   3   5 3645.94 443.940   1
  -7  -7   2 5705.90 630.850   1
  -7  -7   2 6517.81 1024.33   1
   0  11  -6 67489.1 663.940   1
   4  -2  12 1723.48 312.790   1
  -4   2 -12 1824.66 341.010   1
   0 -10   8 8630.97 987.670   1
   0 -10   8 9231.40 1225.84   1
  -5  -5 -11 8175.56 1223.76   1
   6  -4   6 38658.8 4040.75   1
  -6   4  -6 41755.5 2679.36   1
  -6   5   1 20289.1 1918.55   1
   6  10   2 15678.3 286.770   1
  -6 -10  -2 15934.1 1673.43   1
  -6   2   6 20562.5 2119.50   1
   3  -8   8 7602.16 1133.74   1
   3  -8   8 8111.82 1126.93   1
  -3   8  -8 6464.00 718.010   1
   5  -5   8 7107.00 1192.39   1
   5  -5   8 8140.88 412.580   1
  -5   5  -8 9020.06 1337.23   1
  -3  10  -1 43170.5 910.340   1
  -7  -5   4 19190.6 1948.96   1
  -7  -5   4 17087.6 954.410   1
   2  11   7 348.110 217.890   1
   2   8  11 6941.06 1279.85   1
   4  -6   9 4115.83 812.670   1
   4  -6   9 4885.46 464.110   1
  -4   6  -9 5385.69 752.050   1
  -3   9  -6 366.650 125.720   1
  -4 -12  -1 7607.89 884.470   1
  -4 -12  -1 8840.34 1030.97   1
  -6 -10   0 9875.26 1560.43   1
   2   9  10 42465.1 1508.97   1
   1  -6  12 16160.1 811.440   1
   1  -6  12 15499.8 584.780   1
  -2   9   7 1167.15 266.140   1
  -3  10   0 7412.70 1186.71   1
   5  -3  10 39360.3 1776.55   1
  -5   3 -10 38058.2 982.550   1
  -5   5   6 84378.5 1394.18   1
   0   0  14 376.920 111.220   1
  -4 -12   0 1100.78 311.450   1
  -4 -12   0 1284.88 249.810   1
  -3 -12   3 16694.7 2479.03   1
  -3 -12   3 14099.7 1687.75   1
  -5   3   8 25720.0 744.870   1
   7   6   6 18937.2 1135.41   1
  -7  -6  -6 18259.6 1397.06   1
  -3 -12  -4 47899.1 1071.91   1
   1   5  13 441.600 178.260   1
  -1   1 -14 12974.4 1241.26   1
   6   2  10 71333.1 1344.95   1
   2   5  13 19704.3 742.130   1
   1  12   4 24352.1 1103.28   1
   1  -9   9 46644.6 928.660   1
   1  -9   9 49904.4 1166.47   1
  -4  -7 -11 833.520 267.230   1
  -7  -8  -1 396.600 195.980   1
  -7  -8  -1 888.540 283.350   1
   7   1   7 6334.75 913.550   1
  -7  -1  -7 6703.42 1053.20   1
   3  -2  13 4840.80 507.390   1
  -7   2   1 31500.6 3168.31   1
   6   3  10 12768.3 1283.20   1
  -6  -7   6 5560.60 947.760   1
  -6  -7   6 5788.65 877.480   1
   7   8   2 551.640 163.730   1
  -7  -8  -2 819.350 304.050   1
   2  -9   8 27348.8 2534.79   1
   2  -9   8 29339.5 2132.33   1
  -2   9  -8 24699.6 381.460   1
  -6  -8   5 1473.87 365.530   1
  -6  -8   5 1071.93 420.600   1
  -4   7   6 24176.2 1503.53   1
  -2   1  13 13783.8 550.740   1
   0  11   6 13597.8 1278.73   1
  -5  -9  -8 1552.20 381.030   1
  -6  -6  -9 608.350 224.820   1
   6   6   9 582.010 183.620   1
  -6  -6  -9 29.1100 83.0100   1
  -3  10  -2 503.350 174.760   1
   0  -1  14 4988.23 662.590   1
  -4   3  10 6111.48 763.100   1
  -2  10   5 614.150 186.400   1
  -4 -12  -2 286.830 139.600   1
  -5  -7 -10 1294.68 301.870   1
  -1  11  -5 402.300 132.110   1
  -2  11   0 12773.4 1393.00   1
  -4 -11  -6 55919.5 1224.23   1
   0  10   8 1180.04 281.800   1
  -2  11  -1 285.260 92.9500   1
  -5 -11   2 18831.3 2310.43   1
  -2 -12   4 2277.35 338.980   1
  -2 -12   4 2462.22 462.850   1
   7   7   5 198.840 130.470   1
  -7  -7  -5 398.350 161.930   1
   0   1  14 7205.72 962.660   1
  -3  -4  12 58556.5 750.450   1
   4  -4  11 7518.96 924.840   1
  -4   4 -11 5827.18 462.270   1
   1   2  14 17401.9 580.050   1
   1   8  11 1681.43 346.450   1
  -4   8   4 23143.5 1683.70   1
  -5   7  -4 57935.2 2880.96   1
  -7   2  -4 39270.1 2577.53   1
  -2   4  12 9473.06 1424.28   1
  -2  10  -6 33118.8 567.270   1
  -6 -10  -3 45917.7 1944.42   1
   6  10   3 46391.6 588.060   1
  -6 -10  -3 48816.5 2739.81   1
  -1 -12   4 5626.13 944.140   1
  -3  10   1 19066.3 1257.03   1
  -6   5  -4 4860.69 647.510   1
  -7  -8   0 6578.24 742.160   1
  -7  -8   0 7729.48 1276.58   1
  -5   7   2 16494.2 2447.84   1
  -4  -4  11 3488.72 543.280   1
  -2  -3  13 35744.3 668.780   1
  -4 -12   1 811.520 348.840   1
  -4 -12   1 1076.40 398.370   1
  -2  -1 -14 19785.3 1207.45   1
   1   9  10 59104.1 1135.08   1
   6   1  10 4802.84 651.850   1
   3  11   7 9578.10 1123.54   1
  -5 -11  -4 28095.1 2042.38   1
  -7   1   3 2947.78 388.290   1
  -3 -11   6 8274.68 1144.83   1
  -3 -11   6 6647.12 567.030   1
  -6 -10   1 65905.2 2030.44   1
   0  12  -3 4762.29 664.660   1
  -4 -10  -8 26886.4 3167.10   1
  -3   9   5 10091.0 1100.14   1
  -7  -5  -7 26767.4 595.230   1
   7   5   7 25247.1 1780.47   1
  -2   0 -14 715.950 177.000   1
  -1  10   7 24794.9 872.330   1
  -6   4   4 6596.12 1101.02   1
   7   8   3 2516.63 420.850   1
  -7  -8  -3 3131.92 442.440   1
   1  11   7 648.110 216.620   1
  -2  11   1 797.380 223.340   1
  -2  11  -2 572.990 184.050   1
  -6  -9  -6 5097.84 1014.44   1
  -6  -9  -6 4993.39 763.680   1
  -6  -4 -10 2713.43 454.220   1
   6   4  10 3806.06 627.040   1
  -7   0   4 34083.5 1622.60   1
   3   9  10 27661.3 2234.63   1
  -3   8   7 8728.88 974.810   1
   2   7  12 11237.6 1411.04   1
   0  12   3 2191.35 335.740   1
  -3   4  11 3004.38 411.510   1
  -6   1   7 8679.26 1073.38   1
   3   8  11 33364.8 2326.28   1
  -4   1  11 2897.61 422.340   1
   2  10   9 4634.80 551.720   1
  -2  -2 -14 6774.13 848.640   1
  -3  -9   9 5568.53 877.300   1
  -3  -9   9 4327.28 623.860   1
  -3  -9   9 4493.58 321.890   1
  -3  -9   9 4535.85 171.140   1
  -6   5   2 8862.27 1201.62   1
  -3  10  -3 34777.3 1919.56   1
  -4   8  -6 2104.09 273.170   1
  -4 -12  -3 25841.0 826.400   1
  -4  -9   8 4359.67 688.610   1
  -4  -9   8 4450.46 832.440   1
  -4  -9   8 4915.15 475.450   1
   0  -2  14 57058.9 774.570   1
  -4   9  -1 281.120 112.540   1
  -7  -3   5 2112.08 328.800   1
   7  -1   6 1526.68 383.910   1
   7  -1   6 597.810 153.740   1
  -7   1  -6 1381.74 292.850   1
   1  -2  14 117082. 1745.60   1
  -1   2 -14 117292. 1171.19   1
   0  -5  13 14495.3 644.650   1
   0   5 -13 14507.8 261.980   1
   2  12   5 10025.1 596.040   1
  -4  -8   9 9374.74 1049.35   1
  -4  -8   9 10463.1 881.220   1
  -4  -8   9 8633.63 846.720   1
  -6  -6   7 4392.23 769.810   1
  -6  -6   7 5631.70 799.580   1
  -2  -6  12 5386.21 771.140   1
  -2  -6  12 4476.02 598.140   1
  -2  -6  12 4387.02 256.100   1
   1   7  12 4067.41 502.090   1
   4  -7   8 726.820 156.310   1
  -4   7  -8 199.330 102.420   1
   4  -7   8 390.370 209.730   1
  -5 -10   5 1493.61 392.260   1
  -5 -10   5 733.490 244.900   1
  -3  -8  10 623.330 163.250   1
  -3  -8  10 263.080 67.8700   1
  -3  -8  10 400.350 91.5800   1
  -3  -8  10 642.240 331.410   1
  -4   9   0 22215.7 1347.13   1
   0   2  14 409.590 193.660   1
  -6  -9   4 4104.42 537.190   1
  -6  -9   4 3879.01 559.000   1
  -2   4 -13 980.030 249.690   1
   2  -4  13 1491.58 432.430   1
  -7  -8   1 926.880 314.970   1
  -7  -8   1 1629.97 427.340   1
  -1   8  10 6166.43 681.320   1
  -5  -6   9 735.340 236.630   1
  -5  -6   9 1321.16 214.160   1
  -4 -11   5 654.570 187.550   1
  -4 -11   5 446.430 200.550   1
  -7  -2   5 6472.95 1006.53   1
  -3   2  12 34076.1 786.670   1
  -6  -2   8 1786.50 262.040   1
  -5  -2  10 729.210 198.310   1
   5  -6   7 10526.5 1232.45   1
  -5   6  -7 9112.70 929.180   1
  -1   7  11 1096.65 248.550   1
  -4  -2 -13 21867.0 2130.27   1
   4   2  13 24562.2 2703.53   1
  -4   9  -2 18174.1 1617.32   1
  -6  -3   8 7109.84 1035.24   1
   4   1  13 11395.1 1809.78   1
  -4  -1 -13 6986.59 530.470   1
  -4  -1 -13 9407.06 889.510   1
   2  -1  14 10926.0 1512.91   1
  -2   1 -14 9685.00 1143.52   1
  -3  10   2 26046.3 1941.76   1
  -1 -11   7 20030.0 2905.62   1
  -1 -11   7 18121.9 410.460   1
  -7   2   2 17135.0 2007.90   1
  -7  -6   4 4037.39 617.430   1
  -7  -6   4 3298.19 215.640   1
  -7   0  -7 768.110 275.400   1
   7   0   7 1356.46 253.730   1
  -7  -7   3 39602.4 1402.22   1
  -7  -7   3 42149.3 969.950   1
  -2   7  10 3849.71 576.580   1
  -7  -4   5 6460.02 816.020   1
   6  -3   8 33127.5 2116.58   1
  -6   3  -8 37428.0 867.600   1
  -4 -12   2 2517.78 438.620   1
  -4 -12   2 1601.64 331.150   1
  -5   6   5 4043.60 639.040   1
  -6 -10  -4 204.590 294.020   1
  -6 -10  -4 222.660 221.160   1
  -5   2   9 1771.29 199.590   1
  -1  11   5 18224.9 2274.81   1
   0   5  13 3241.42 520.260   1
  -5   2 -11 268.580 174.860   1
   5  -2  11 949.590 374.670   1
  -2   2  13 11151.8 1473.29   1
  -2  11   2 4957.12 686.490   1
  -5  -3  10 4921.74 736.370   1
   1   3  14 16122.3 592.950   1
  -6   0 -10 141086. 14091.5   1
   6   0  10 140350. 2005.29   1
  -2  11  -3 12814.7 707.930   1
  -3  -5 -13 790.930 302.580   1
  -5  -1  10 35589.1 818.590   1
  -1  -9  10 24808.7 757.340   1
  -1  -9  10 25398.2 797.280   1
  -1  -8  11 14930.0 1942.26   1
  -1  -8  11 15131.9 1715.27   1
  -5 -10  -7 1437.89 324.030   1
  -1   4  13 16405.7 640.890   1
   3  10   9 67638.1 3765.39   1
  -3 -12   4 14342.6 1127.91   1
  -3 -12   4 16393.4 1969.62   1
   1  10   9 14005.7 860.300   1
  -6 -10   2 778.840 310.150   1
  -6 -10   2 885.820 243.920   1
   3  12   5 697.540 269.830   1
  -7   2  -5 395.340 301.220   1
  -2 -11   7 2073.58 306.680   1
  -2 -11   7 1911.93 356.420   1
   0  -8  11 45094.0 956.030   1
   0  -8  11 44210.6 1320.54   1
  -5 -11   3 6003.11 639.250   1
  -4   9   1 -9.2400 200.830   1
  -3 -10   8 50136.5 1222.35   1
   1   5 -13 2640.38 376.460   1
   1   5 -13 2956.84 387.620   1
  -5  -6 -11 822.230 411.800   1
   6  -2   9 872.250 308.440   1
  -6   2  -9 199.100 181.530   1
  -6  -1   8 20156.8 2196.35   1
  -6   5  -5 56437.6 1028.13   1
  -5   7  -5 -119.96 175.520   1
  -1   5 -13 653.450 152.680   1
  -1   5 -13 588.100 153.210   1
  -4  -3 -13 4284.10 633.910   1
  -2   8   9 549.360 231.680   1
   5   1  12 52064.2 1207.05   1
  -7  -3  -8 8373.84 910.480   1
   7   3   8 10263.5 1664.85   1
  -4  -6 -12 14201.7 1370.23   1
   2  -7  11 80821.4 1521.01   1
  -1   0  14 2376.66 447.720   1
   4   0  13 15289.0 1603.67   1
  -4   0 -13 12019.3 257.790   1
  -6  -4   8 7116.44 1004.52   1
  -2   6  11 1217.50 249.220   1
  -1  -1  14 1357.60 262.300   1
  -7   3  -1 458.030 177.240   1
   1  12   5 24797.2 869.070   1
  -2  -4  13 10357.4 786.870   1
  -5  -3 -12 36335.9 1173.27   1
   5   3  12 41319.8 2799.85   1
  -4 -10   7 49455.9 697.610   1
  -4 -10   7 48543.1 1211.47   1
  -5   7   3 1430.93 254.370   1
   2   3  14 561.800 239.610   1
  -2  -3 -14 233.720 114.920   1
  -7  -1   5 12522.0 1700.94   1
  -7   3  -2 3046.40 422.790   1
  -3  -7 -12 11436.9 1211.05   1
   3   7  12 10384.0 1036.16   1
   3  -6  11 -52.350 334.840   1
  -3   6 -11 331.990 125.710   1
   3  -6  11 45.4900 51.4000   1
  -6  -5 -10 4507.91 799.160   1
  -6  -5 -10 3772.30 587.820   1
   6   5  10 5003.28 621.300   1
  -4   9  -3 21340.0 1449.12   1
   7   2   8 1869.24 327.950   1
  -7  -2  -8 1794.97 366.210   1
  -6   4  -7 10134.0 1125.92   1
   6  -4   7 7688.87 1205.64   1
   6  -4   7 7200.07 457.200   1
   4  -3  12 3072.08 518.470   1
  -4   3 -12 3567.69 466.500   1
   0  12  -4 671.180 135.670   1
  -4  -5  11 216.920 139.280   1
   0  -9  10 582.700 196.440   1
   0  -9  10 504.410 244.610   1
  -7  -7  -6 9299.79 886.010   1
   7   7   6 8954.85 870.920   1
  -1   9   9 45328.5 1000.22   1
  -5 -11  -5 11529.3 1357.38   1
   3  -7  10 1260.39 427.030   1
   3  -7  10 629.440 180.050   1
  -3   7 -10 882.200 149.270   1
   1 -10   8 3515.72 503.670   1
  -1  10  -8 2266.63 267.050   1
   1 -10   8 3357.35 517.820   1
  -3  -5  12 20014.9 413.070   1
  -4  -7  10 26540.4 825.530   1
  -4  -7  10 26668.0 2963.31   1
  -4  -7  10 27502.7 683.540   1
   3  -3  13 1269.39 278.690   1
   7   6   7 54018.7 1192.84   1
  -7  -6  -7 57013.0 1084.24   1
  -3  10  -4 13650.5 971.420   1
  -4 -12  -4 6403.20 742.350   1
  -4   5   9 20144.4 1805.05   1
  -2   8 -10 50019.2 358.270   1
  -2   8 -10 49236.9 379.080   1
   2  -8  10 47798.6 1175.17   1
   2  -8  10 51169.1 871.180   1
  -1  12   0 3414.59 552.680   1
  -4   6   8 2664.62 351.770   1
   7   4   8 26753.6 1468.00   1
  -7  -4  -8 25407.6 459.970   1
  -6  -8  -8 8853.05 994.990   1
  -6  -8  -8 9232.32 702.360   1
  -7   3   0 21553.3 1316.15   1
   0   8  11 11330.0 1493.96   1
  -3  -7  11 780.410 244.530   1
  -3  -7  11 939.490 203.810   1
   3   7 -11 664.300 147.920   1
  -1  12  -1 1423.47 241.780   1
  -2 -12   5 125386. 1094.70   1
  -2 -12   5 126982. 19579.5   1
   0  12   4 30525.7 2187.15   1
  -5  -4  10 5360.98 884.730   1
  -7  -5   5 515.040 230.650   1
  -7  -5   5 303.100 151.040   1
  -3   9  -7 498.330 141.330   1
   0   3 -14 15792.7 1013.82   1
   0  -3  14 13861.2 1827.02   1
  -1 -12   5 26002.1 1904.50   1
  -1 -12   5 27679.3 1489.88   1
  -1   6  12 20490.4 1117.96   1
  -7  -8   2 10695.3 1222.27   1
  -7  -8   2 10622.8 1389.90   1
   0  -7  12 8588.39 1056.59   1
   0  -7  12 8631.74 1341.84   1
  -7   3  -3 1473.49 410.380   1
  -1   1  14 15577.6 1071.56   1
  -1  -2  14 298.130 106.910   1
  -5   0  10 1879.65 252.250   1
   1 -11   6 92903.8 1529.77   1
  -1  11  -6 87907.5 958.700   1
   2  -6  12 20840.1 856.290   1
  -6  -7  -9 803.410 228.170   1
  -6  -7  -9 98.6500 109.580   1
   6   7   9 486.400 206.570   1
  -6   5   3 1755.28 274.730   1
  -1  12   1 -10.300 170.980   1
   2  -2  14 64260.0 1448.31   1
  -2   2 -14 66464.5 1141.81   1
  -6   3   6 28091.4 924.370   1
  -1 -10   9 621.100 290.270   1
  -1 -10   9 181.890 120.730   1
  -1  -7  12 4984.70 685.740   1
  -1  -7  12 4088.85 793.980   1
  -4   8   5 735.190 238.900   1
   0   9  10 89891.0 1360.45   1
  -1   3 -14 33865.6 596.780   1
   0   3  14 28707.2 821.550   1
  -7   1   4 3633.50 435.060   1
  -2  -9  10 39069.0 2974.00   1
  -2  -9  10 36898.0 1021.82   1
   5   0  12 46895.7 1306.80   1
  -3  10   3 10631.5 1240.35   1
  -4   2  11 6294.36 741.650   1
  -7  -1  -8 79933.5 1446.57   1
   7   1   8 78267.7 3770.29   1
   2   6  13 1565.94 273.710   1
  -4 -11  -7 40865.8 3781.91   1
  -4   9   2 751.730 177.810   1
  -2  10   6 9022.47 1326.84   1
  -5  -8   8 5233.26 336.830   1
  -5  -8   8 5206.99 731.600   1
  -5  -8   8 5282.84 873.360   1
  -4 -12   3 1937.30 291.180   1
  -2  11   3 3117.15 446.010   1
  -5  -4 -12 1022.95 378.360   1
   5   4  12 748.790 195.690   1
  -5  -9   7 5353.04 692.760   1
  -5  -9   7 5126.34 745.420   1
  -1  12  -2 24557.0 2017.92   1
  -2  11  -4 9122.50 940.330   1
  -3  -1 -14 874.710 274.480   1
  -6 -10  -5 2161.32 321.830   1
  -6 -10  -5 2848.07 402.180   1
   3  -5  12 841.600 313.210   1
  -3   5 -12 191.310 60.1200   1
  -6   0   8 11478.4 1376.55   1
   1   6  13 17483.8 656.610   1
   2  11   8 702.300 243.440   1
  -2  10  -7 1790.38 317.240   1
   2 -10   7 3089.36 644.320   1
  -7  -8  -5 10231.5 1777.58   1
   7   8   5 10321.7 818.330   1
  -8  -3  -2 10395.7 1505.62   1
   2  13   0 3941.55 931.960   1
  -4  -4 -13 1377.06 408.210   1
   0   7  12 7528.46 954.180   1
  -2  -8  11 54870.0 1145.83   1
  -2  -8  11 55349.0 1013.26   1
  -8  -3  -1 -225.18 342.530   1
  -6  -8   6 678.800 297.280   1
  -6  -8   6 163.430 145.670   1
   0  11   7 25082.2 2448.98   1
  -7   2   3 40086.5 998.620   1
   5  -4  10 21312.9 2569.08   1
  -5   4 -10 24831.1 1559.62   1
  -6  -9  -7 2237.76 373.270   1
  -6  -9  -7 2833.88 400.960   1
   5  -5   9 1436.83 187.240   1
   5  -5   9 2330.98 601.960   1
   4  -1  13 1626.29 346.310   1
   2  13   1 15332.9 1161.79   1
  -6  -5   8 10899.2 1176.98   1
  -6   4   5 15537.8 1672.55   1
  -3  -2 -14 262.220 212.540   1
  -6   2   7 1854.16 297.050   1
  -5   4   8 11830.4 1372.15   1
  -7   3   1 1225.01 266.790   1
  -4   4  10 20648.0 1018.49   1
  -8  -4  -2 24071.3 2242.88   1
  -4   9  -4 15072.5 1086.64   1
  -8  -4  -1 19869.7 2131.41   1
  -5   5   7 8960.52 998.500   1
   6  -1  10 20849.6 2774.80   1
  -6   1 -10 24404.6 1176.63   1
  -3   6  10 786.100 270.710   1
  -4  -9 -10 21004.3 853.910   1
   3  -8   9 7989.07 967.340   1
  -3   8  -9 9374.71 602.540   1
   3  -8   9 9022.39 804.610   1
   7  -1   7 6871.82 1344.17   1
  -7   1  -7 6399.59 796.640   1
  -6 -10   3 23251.3 1968.18   1
  -6 -10   3 20169.1 1658.85   1
  -6   6  -1 82.9900 131.190   1
  -3   0 -14 23766.3 2654.00   1
   3   0  14 23222.2 1502.60   1
  -3   7   9 615.280 219.220   1
  -3   9   6 18446.3 868.370   1
  -7  -5  -8 14554.4 883.590   1
   7   5   8 17174.6 1183.21   1
   2  12   6 39393.8 2108.26   1
  -7   0   5 261.180 128.330   1
  -7  -9  -1 276.090 142.770   1
  -4   7   7 22527.1 2615.87   1
  -2 -13   1 15375.3 597.890   1
  -2   9   8 10638.0 1729.86   1
  -7   3  -4 6614.88 717.740   1
  -1  12   2 21847.9 1760.63   1
   1   4  14 91481.6 1481.75   1
  -6   6  -2 1534.20 225.140   1
  -3   3  12 33994.2 824.870   1
  -2 -10   9 568.360 209.060   1
  -2 -10   9 257.280 206.260   1
  -8  -2  -2 1169.42 312.620   1
   0 -10   9 11260.4 2033.47   1
   0 -10   9 12109.7 1552.03   1
  -8  -3  -3 2806.01 537.020   1
  -8  -2  -1 23940.5 2825.90   1
   1  -8  11 8975.45 1382.46   1
   1  -8  11 10747.0 1767.46   1
   7   9   2 230.740 64.1600   1
  -7  -9  -2 131.360 119.960   1
  -6  -7   7 160.860 58.3500   1
  -6  -7   7 559.640 196.720   1
  -6  -7   7 342.060 120.680   1
  -5  -8 -10 21889.5 1368.99   1
  -2   5  12 5938.27 768.530   1
  -4   8  -7 5216.72 743.150   1
  -2   3  13 5742.56 743.390   1
  -8  -3   0 9791.24 1267.36   1
  -5  -9  -9 8942.96 1048.36   1
  -4  -8 -11 1181.35 310.170   1
  -7  -7   4 22930.7 2369.98   1
  -7  -7   4 19161.2 3110.09   1
   7  -2   6 25923.9 1364.96   1
   7  -2   6 22145.6 707.530   1
   2   4  14 54217.4 1168.29   1
  -6   6   0 7453.46 1156.57   1
   3  11   8 114.800 179.370   1
  -8  -4  -3 23011.9 2998.08   1
  -1   2  14 -56.110 152.960   1
  -3 -11   7 1992.16 334.510   1
  -3 -11   7 1122.53 203.520   1
   4  -6  10 12974.5 1659.73   1
   4  -6  10 14157.4 753.310   1
  -4   6 -10 14890.3 1048.40   1
   2  13   2 56747.7 2615.04   1
  -6  -9   5 24010.8 721.000   1
  -6  -9   5 24599.0 1408.98   1
  -8  -4   0 502.170 218.900   1
   2  -9   9 7489.84 1195.27   1
   2  -9   9 9014.84 1193.59   1
  -2   9  -9 6955.33 1080.32   1
   2  -9   9 5833.53 360.890   1
  -5 -11   4 11049.2 1340.87   1
  -5 -11   4 11237.0 1392.23   1
  -1  -3  14 20157.7 444.390   1
  -7  -9   0 28313.6 2810.18   1
  -7  -9   0 30414.4 2054.21   1
  -6   5  -6 1450.16 211.630   1
   1  13   0 10218.8 847.920   1
   4  -5  11 6246.31 825.270   1
  -4   5 -11 4282.70 701.170   1
  -5  -7   9 7934.34 462.190   1
  -5  -7   9 9064.50 1100.03   1
  -5  -7   9 9519.68 1163.50   1
  -5  -5  10 162.160 76.0900   1
  -5   7  -6 294.440 114.400   1
  -8  -2  -3 7104.20 1048.44   1
   1  -7  12 5345.10 1066.26   1
   1  -7  12 6641.02 1366.08   1
  -6  -6 -10 470.660 187.670   1
  -6  -6 -10 710.020 143.090   1
   6   6  10 752.470 190.000   1
  -3 -13   0 3026.23 395.270   1
  -1  12  -3 508.540 131.720   1
  -3 -13  -1 890.520 317.780   1
  -3  -1  13 5809.04 749.340   1
  -3 -12   5 23815.7 2998.08   1
   1  13   1 2247.43 310.800   1
   3  12   6 64550.6 1247.04   1
  -8  -2   0 6860.16 1466.20   1
  -4 -12  -5 18094.4 1968.32   1
   1  11   8 1019.92 224.210   1
  -5   8  -1 11321.2 812.390   1
  -3  10  -5 11811.0 432.950   1
  -7  -6   5 28674.8 819.710   1
  -7  -6   5 28373.4 325.500   1
  -7  -6   5 29029.6 1657.96   1
  -4 -11   6 767.380 139.840   1
  -4 -11   6 628.480 522.700   1
  -5 -12  -1 8170.86 928.040   1
  -5 -12  -1 7920.92 1149.04   1
  -3  -3 -14 25066.0 1399.12   1
  -8  -5  -2 17731.3 2216.50   1
  -8  -5  -2 20188.9 3113.50   1
  -5 -10   6 29125.9 3268.98   1
  -5 -10   6 27098.6 1012.31   1
  -5   7   4 21210.6 2467.90   1
  -8  -5  -1 223.070 137.020   1
  -8  -5  -1 286.710 207.100   1
  -6   6  -3 744.890 257.430   1
   7   9   3 289.720 94.3500   1
  -7  -9  -3 -233.76 258.340   1
   1  13  -1 2701.31 440.980   1
   0  12  -5 7695.20 695.090   1
   0 -12   5 8025.54 1063.01   1
  -1  11   6 16411.5 1170.14   1
  -4 -10  -9 3655.61 594.260   1
  -5   1  10 8287.64 1092.93   1
  -3  -2  13 13506.4 473.030   1
   0  10   9 7201.61 1042.98   1
  -7  -3   6 13187.7 1215.38   1
  -1  10   8 1572.04 231.630   1
  -2  -5  13 39878.1 892.470   1
  -2  -5  13 41814.5 509.620   1
  -7   0  -8 3760.81 505.270   1
   7   0   8 3200.13 603.670   1
   1  -9  10 8445.61 1218.81   1
   1  -9  10 7821.45 1320.98   1
  -5   3 -11 286.110 136.150   1
   5  -3  11 429.100 211.240   1
  -5   8  -2 -121.75 169.650   1
   6   2  11 12750.6 1466.90   1
  -7  -8   3 1795.10 327.150   1
  -7  -8   3 1500.59 252.790   1
  -5   3   9 6592.59 771.930   1
  -5 -12   0 7927.07 1150.09   1
   5  12   0 5737.03 497.010   1
  -5 -12   0 8481.84 1450.58   1
   5  -1  12 16610.9 1387.53   1
  -5   1 -12 15889.9 1674.66   1
  -5   6  -8 11361.6 1326.34   1
   5  -6   8 12605.8 579.730   1
   5  -6   8 10701.9 1770.99   1
  -5 -11  -6 50002.8 2069.50   1
  -5   8   0 9489.15 866.560   1
  -3  -6 -13 643.560 220.220   1
  -2 -13   2 36363.1 856.350   1
   0  -6  13 2507.34 465.020   1
   0  -6  13 2486.71 515.490   1
   6   3  11 18647.5 2066.11   1
  -3   5  11 16033.0 1194.06   1
  -5 -12  -2 9326.91 1351.54   1
  -5 -12  -2 11971.5 1397.83   1
  -3   1 -14 265.890 115.060   1
   3  -1  14 -142.36 270.580   1
  -7  -2   6 9988.30 1225.06   1
   2  -5  13 3656.60 475.370   1
  -2   5 -13 2373.27 426.400   1
  -4  -2  12 22995.8 714.260   1
  -4   9   3 594.040 229.950   1
  -8  -3  -4 2972.91 399.230   1
   8   3   4 3088.20 397.960   1
  -5   6   6 5043.56 626.320   1
  -4  -6  11 471.130 173.480   1
  -4  -6  11 101.250 63.6600   1
  -4  -6  11 161.490 127.970   1
  -6 -11  -1 19646.8 3337.74   1
  -3 -13   1 542.140 184.520   1
  -3 -13   1 580.310 236.220   1
  -3 -13  -2 74793.3 1557.84   1
   1  12   6 32755.0 1569.49   1
   2   9  11 1362.04 344.370   1
  -3   0  13 249.310 143.090   1
  -5  -5 -12 7082.51 848.050   1
  -6   6   1 160.070 234.560   1
  -4  -1  12 296.010 109.230   1
  -3   8   8 39831.9 2569.78   1
  -2  -7  12 37476.2 950.820   1
  -2  -7  12 39867.0 1055.32   1
  -8  -5  -3 55966.3 3068.47   1
  -8  -5  -3 58326.1 1331.86   1
   7   7   7 485.800 211.390   1
  -7  -7  -7 97.4000 107.250   1
  -8  -3   1 15724.5 1401.95   1
   0   4 -14 47855.4 575.850   1
   0  12   5 15502.0 1627.77   1
  -8  -1  -2 59066.6 1273.88   1
  -8  -5   0 186.580 117.460   1
  -8  -5   0 338.360 153.650   1
  -7  -4   6 751.060 195.250   1
  -8  -1  -1 1189.65 337.150   1
  -5  -7 -11 620.720 197.810   1
  -7   3   2 12116.2 1514.40   1
  -8  -4  -4 18218.3 1295.79   1
   8   4   4 21321.8 1445.99   1
  -8  -4  -4 19874.7 2842.73   1
  -6 -11  -2 7756.04 1197.44   1
   6  11   2 6754.77 1081.00   1
   2  -3  14 25603.0 1154.82   1
  -7  -9   1 1789.25 362.310   1
  -7  -9   1 2395.71 333.320   1
   4  -7   9 204.800 179.470   1
  -4   7  -9 267.650 95.6800   1
   4  -7   9 426.970 149.630   1
   1  13   2 19639.6 3265.61   1
  -1   5  13 2754.73 368.420   1
  -5 -10  -8 7552.95 1031.84   1
  -3  10   4 34857.4 2187.38   1
  -8  -4   1 12253.1 1363.78   1
  -6 -11   0 421.730 250.250   1
  -2  11   4 308.570 150.950   1
   6   1  11 672.800 278.730   1
   2  13   3 1026.59 195.850   1
  -3  -6  12 13361.7 699.120   1
  -3  -6  12 13322.9 1988.05   1
  -3  -6  12 12997.5 1526.03   1
  -6   3  -9 73.5700 301.420   1
   6  -3   9 -328.20 348.770   1
  -1  12   3 21652.0 1398.15   1
  -6   5   4 10480.2 904.450   1
  -4 -12   4 29790.7 1032.37   1
  -6   1   8 2060.01 383.740   1
   1  13  -2 5969.27 869.400   1
  -8  -2  -4 13167.9 1387.00   1
  -2  11  -5 60098.0 799.500   1
  -1 -11   8 8926.89 946.950   1
  -1  -6  13 20840.6 2445.42   1
  -1  -6  13 18044.0 1892.89   1
   0   6  13 3634.07 732.920   1
  -3  -3  13 3590.92 682.280   1
  -5 -12   1 1690.14 317.270   1
   2   8  12 13993.9 1408.11   1
  -4  -3  12 14526.5 1407.80   1
  -4  -5 -13 2624.35 539.160   1
  -5   8  -3 2544.99 447.980   1
  -7   3  -5 386.220 200.250   1
   0   4  14 4863.74 892.820   1
  -4  -7 -12 3850.52 622.050   1
  -4   9  -5 70.1800 62.1100   1
  -8  -2   1 38543.7 1127.27   1
  -8  -1  -3 1315.02 337.790   1
  -6   4  -8 4901.04 854.200   1
   6  -4   8 5208.67 616.690   1
  -5   8   1 366.840 103.070   1
  -7  -8  -6 10527.6 1212.04   1
   7   8   6 9841.35 801.140   1
   4  -2  13 5827.56 853.810   1
  -6 -10  -6 2217.62 374.560   1
  -6 -10  -6 2004.49 353.890   1
  -1 -12   6 2886.68 540.660   1
  -1 -12   6 5076.51 635.110   1
   6   4  11 15181.3 1613.49   1
  -6  -4 -11 13748.1 579.660   1
   3  -4  13 279.060 187.830   1
  -3   4 -13 154.140 90.0200   1
  -6  -6   8 7932.11 895.010   1
  -6  -6   8 7794.57 931.080   1
  -8  -1   0 -32.390 307.850   1
   1  -4  14 77321.2 1540.22   1
  -5 -12  -3 25168.2 2124.67   1
  -5 -12  -3 22254.5 2766.22   1
   7   6   8 3489.25 559.640   1
  -7  -6  -8 3051.57 485.420   1
  -2 -12   6 10575.1 1277.76   1
   7   9   4 10524.9 329.700   1
  -7  -9  -4 10848.6 1262.13   1
   2  10  10 1791.34 329.760   1
  -6   6  -4 48093.7 943.520   1
   4  -4  12 6284.29 798.310   1
  -4   4 -12 5577.27 962.550   1
  -7  -1   6 362.170 209.510   1
   7   3   9 16.5200 127.540   1
  -4   0  12 10009.7 1192.69   1
   1   9  11 278.050 147.600   1
  -4  -9   9 2485.71 419.590   1
  -4  -9   9 1981.17 390.400   1
  -4  -9   9 2195.51 365.740   1
  -6 -11  -3 29438.2 918.620   1
  -6 -11  -3 29952.4 1629.69   1
  -2 -11   8 9169.38 1091.99   1
  -4   3  11 4440.30 412.650   1
   3   9  11 3727.93 523.290   1
  -7  -2  -9 19387.3 4019.24   1
   7   2   9 20729.9 1776.22   1
  -3 -13   2 29485.5 739.340   1
  -3 -13   2 29125.3 1234.98   1
  -3 -13  -3 5003.67 638.570   1
  -7   2   4 399.100 167.590   1
  -2  -1  14 5039.20 494.120   1
   8   5   4 4661.16 836.120   1
  -8  -5  -4 4751.67 674.920   1
  -8  -5  -4 4068.43 815.760   1
   1  -6  13 4555.17 683.170   1
   1  -6  13 3731.29 692.520   1
  -6 -11   1 -49.780 362.970   1
  -1  11  -7 34951.2 464.390   1
   1 -11   7 35198.1 990.930   1
  -1  12  -4 31603.2 684.530   1
  -7   1   5 81.6100 164.120   1
  -8  -6  -2 7628.05 689.590   1
  -8  -6  -2 9141.84 1381.33   1
   1   8  12 11851.2 1248.74   1
  -8  -6  -1 2873.23 410.470   1
  -8  -6  -1 1402.33 391.330   1
  -6 -10   4 34473.3 853.470   1
  -6 -10   4 34011.0 2343.94   1
  -8  -5   1 29739.2 2053.00   1
  -8  -5   1 33074.6 3147.06   1
  -3  -4 -14 16161.0 1852.77   1
  -3  -9  10 59206.7 1423.38   1
  -3  -9  10 62225.7 1233.03   1
  -3   1  13 24696.1 706.650   1
  -1   3  14 7363.98 993.290   1
  -2 -13   3 11409.8 1411.60   1
  -2 -13   3 13718.3 1471.66   1
  -7  -5   6 15913.0 2288.66   1
  -3   9  -8 9111.76 302.370   1
   3  -9   8 9827.57 1584.90   1
   3  -9   8 10122.4 1208.56   1
  -1  -4  14 5383.95 527.400   1
  -1  -4  14 5544.62 781.110   1
  -2   0  14 36411.5 1222.94   1
  -4   8   6 7718.22 922.050   1
   6  -2  10 2043.45 308.620   1
  -6   2 -10 1600.95 271.440   1
  -7  -4  -9 3418.00 532.590   1
   7   4   9 4342.69 869.280   1
  -6  -2   9 2224.13 361.050   1
  -6  -3   9 15835.5 554.690   1
  -6   6   2 16972.9 1689.39   1
  -4 -10   8 34673.1 3520.53   1
  -4 -10   8 32010.8 546.750   1
  -4 -10   8 31209.0 532.220   1
  -4  -8  10 7253.05 1053.41   1
  -4  -8  10 7218.75 354.560   1
  -4  -8  10 6432.66 1084.44   1
   1  13   3 8711.49 484.160   1
  -6  -8  -9 13548.9 2204.27   1
  -2  -2  14 7616.54 825.860   1
  -8  -3  -5 723.590 238.650   1
   8   3   5 863.100 278.330   1
  -7   4  -1 286.290 243.040   1
   3  10  10 39398.5 1052.71   1
  -7   4  -2 807.330 175.840   1
  -8  -1  -4 56716.9 1268.01   1
  -6   0 -11 3258.34 556.770   1
   6   0  11 3438.30 576.610   1
   3   8  12 5934.65 597.230   1
  -8  -6  -3 6708.48 1612.66   1
  -8  -6  -3 5913.19 1021.34   1
  -8  -3   2 9561.39 1366.83   1
  -7  -9   2 14053.4 971.710   1
  -7  -9   2 14068.8 2285.57   1
  -3 -10   9 3022.65 425.100   1
  -3 -10   9 2278.12 425.520   1
   1 -10   9 306.020 177.290   1
   1 -10   9 811.470 199.390   1
  -8  -6   0 10920.3 722.520   1
  -8  -6   0 12985.9 1414.30   1
   3  -2  14 24288.3 2901.45   1
   7  -2   7 886.350 331.860   1
  -7   2  -7 455.500 152.410   1
  -5 -12   2 9909.66 1323.32   1
  -8  -4  -5 2469.90 427.270   1
   8   4   5 1246.35 252.140   1
  -8  -4  -5 1327.70 399.740   1
  -4 -11  -8 6753.54 1646.60   1
  -1   0 -15 3007.14 514.950   1
   2   5  14 -18.260 93.8900   1
   0 -11   8 41782.2 1292.94   1
  -8  -1   1 20619.7 1257.67   1
  -5  -6  10 3996.88 653.680   1
  -5  -6  10 4582.75 658.680   1
  -4  -4  12 7976.44 694.970   1
   1  10  10 291.540 204.540   1
   1  13  -3 1467.12 248.240   1
  -5   8  -4 -128.04 161.530   1
   1   5  14 54287.9 1048.63   1
  -2  10   7 2369.16 332.820   1
  -8  -4   2 15222.0 1372.84   1
   1   1  15 3775.29 580.000   1
  -6  -9  -8 847.270 282.160   1
   7   1   9 4457.30 902.880   1
  -7  -1  -9 3912.65 717.700   1
  -1   8  11 321.160 137.200   1
  -5   8   2 18219.4 1944.90   1
  -8   0  -2 59505.7 1806.64   1
   0  13   0 14900.1 1711.15   1
   7  -1   8 10073.4 1832.11   1
  -7   1  -8 10660.6 1240.50   1
  -8  -2  -5 691.430 271.120   1
   8   2   5 767.920 310.170   1
  -3  -8  11 60149.2 393.660   1
  -3  -8  11 63120.0 2195.29   1
  -3  -8  11 59315.8 361.770   1
  -3  -8  11 60699.9 969.290   1
  -8   0  -1 482.770 234.640   1
  -7   4   0 525.380 203.440   1
  -4 -12  -6 13052.4 1878.02   1
   2  13   4 30254.4 1152.25   1
  -3  -4  13 180.350 66.4300   1
  -6   3   7 12.3100 171.020   1
  -2   4  13 14637.6 1628.82   1
  -3  10  -6 10462.4 756.660   1
  -6   5  -7 43432.4 1101.27   1
   6  -5   7 42778.2 2775.05   1
  -5 -11   5 12717.9 594.880   1
  -5 -11   5 17004.6 2058.35   1
   2  12   7 19620.9 4047.25   1
  -7  -7   5 19803.4 3628.82   1
  -7  -7   5 22751.9 711.250   1
  -5 -12  -4 890.820 287.980   1
  -5   2  10 25365.8 1539.47   1
  -6  -1   9 57029.9 1104.12   1
  -6   4   6 9609.83 1229.46   1
   2 -10   8 367.120 337.200   1
  -2  10  -8 204.950 87.2600   1
   5  -2  12 12403.6 1801.42   1
  -5   2 -12 12752.9 910.340   1
  -6  -5 -11 897.730 171.360   1
   6   5  11 1439.98 220.190   1
  -6  -5 -11 1852.12 375.070   1
  -7   4  -3 3180.44 418.590   1
   2   7  13 19219.8 3319.65   1
   0  13  -1 11894.2 842.180   1
  -8  -2   2 34390.1 1303.26   1
  -6 -11  -4 537.260 355.880   1
  -6 -11  -4 -263.30 300.940   1
  -7   3   3 318.240 251.330   1
  -6  -4   9 12330.1 1510.73   1
  -4 -13  -1 7060.29 927.870   1
  -4 -13  -1 7336.53 959.340   1
  -3   4  12 3648.73 385.910   1
  -4   9   4 27865.2 2006.92   1
  -2   7  11 1992.73 336.770   1
  -5   7  -7 2755.67 517.050   1
  -7  -8   4 4148.80 901.250   1
  -7  -8   4 4483.95 456.880   1
   0  13   1 7845.95 1411.95   1
  -2   8  10 6729.37 1541.90   1
  -2   1  14 2927.19 459.520   1
  -1   1 -15 830.180 227.330   1
  -6  -7 -10 35974.6 3324.01   1
   6   7  10 35553.6 1679.21   1
  -4 -13   0 446.990 296.050   1
  -4 -13   0 786.140 357.770   1
  -1  -9  11 1413.83 283.740   1
  -1  -9  11 650.390 273.570   1
  -1  12   4 33125.3 1278.19   1
  -4   1  12 455.810 116.620   1
   0   0  15 11724.8 449.520   1
  -5  -2  11 161.360 153.670   1
  -7  -9  -5 384.690 145.550   1
   7   9   5 326.910 100.940   1
  -7   0   6 4977.72 681.190   1
  -8   0  -3 4475.64 686.470   1
   0  12  -6 -18.820 54.5200   1
   0  11   8 3970.09 600.850   1
  -5   7   5 8223.00 968.350   1
  -6  -8   7 80494.1 1174.83   1
  -6  -8   7 75645.3 1990.72   1
  -4   6   9 3697.31 525.810   1
   4  -8   8 24.8400 73.7800   1
   4  -8   8 445.200 199.830   1
  -4   8  -8 224.080 122.430   1
  -6 -11   2 4493.84 706.530   1
  -1   9  10 13735.6 2039.29   1
  -6   6  -5 6115.47 727.640   1
  -5  -6 -12 2385.57 347.460   1
  -3   9   7 4405.43 754.480   1
   3  -7  11 7021.31 572.740   1
   3  -7  11 6543.60 761.070   1
  -3   7 -11 6988.74 528.050   1
  -1   7  12 45406.5 994.750   1
  -8   0   0 47031.8 1456.93   1
   7   5   9 2183.67 353.420   1
  -7  -5  -9 2120.40 454.050   1
  -3 -13   3 308.820 126.470   1
  -3 -13   3 -64.620 357.040   1
  -3 -13  -4 42391.8 1021.58   1
  -3 -12   6 11837.4 1548.93   1
  -2  -3  14 39848.6 656.270   1
   3  12   7 48586.8 1145.87   1
  -4 -13  -2 43599.5 1026.66   1
   0  -1  15 42.9900 77.0300   1
  -8  -5  -5 94791.6 1168.08   1
  -8  -5  -5 91292.6 1660.08   1
   8   5   5 92165.5 1252.18   1
  -6  -9   6 17737.3 1624.76   1
  -6  -9   6 17927.8 2087.63   1
   1   7  13 138.430 227.190   1
  -5  -9   8 302.410 139.420   1
  -5  -9   8 233.350 132.390   1
  -5  -9   8 18.3500 36.2200   1
  -7   3  -6 1607.94 260.920   1
   2  11   9 460.040 209.020   1
  -5  -3  11 5816.51 731.610   1
   1   2  15 3777.07 668.130   1
   8   6   4 75070.6 1516.94   1
  -8  -6  -4 72215.5 1477.46   1
  -8  -6  -4 73176.9 1109.22   1
  -3  11  -1 554.720 159.540   1
  -5 -11  -7 287.280 253.390   1
  -8  -6   1 1036.75 234.870   1
  -8  -6   1 1683.52 333.800   1
  -8  -5   2 7865.73 1066.41   1
  -8  -5   2 10346.2 1271.65   1
   0   1  15 446.860 153.710   1
  -5  -1  11 574.970 128.260   1
   0  -9  11 15406.7 2131.14   1
   0  -9  11 14997.1 2278.54   1
  -3  11   0 194.040 130.330   1
   2  -8  11 3219.00 575.870   1
   2  -8  11 2828.12 415.190   1
   5   2  13 9030.49 874.350   1
  -5  -2 -13 8298.86 236.080   1
  -2  -1 -15 103.100 120.740   1
  -1  -8  12 1594.68 303.160   1
  -1  -8  12 975.150 197.100   1
  -2  -6  13 9426.97 184.800   1
  -2  -6  13 11121.2 1448.04   1
   2  -7  12 5764.15 1000.68   1
   2  -7  12 5124.47 498.140   1
   0  13  -2 2749.13 378.360   1
  -4   5  10 7029.50 872.490   1
  -2  11   5 670.610 191.210   1
   0  -8  12 3320.42 506.790   1
   0  -8  12 3978.34 750.400   1
  -4 -13   1 8258.88 989.780   1
  -4 -13   1 7488.67 1208.44   1
   3  -6  12 1346.07 370.890   1
   3  -6  12 1810.02 381.110   1
  -3   6 -12 1504.57 296.210   1
  -5   5 -10 4583.87 814.250   1
   5  -5  10 5084.28 670.700   1
  -2   0 -15 380.900 170.870   1
  -3  10   5 5650.62 983.870   1
  -4   9  -6 105.240 53.4400   1
  -7   4   1 3503.84 445.370   1
   0  12   6 26022.1 1939.34   1
  -1 -10  10 4895.73 882.610   1
  -1 -10  10 5229.30 849.600   1
  -2  11  -6 64677.2 789.090   1
  -4  -2 -14 319.760 202.850   1
   4   2  14 419.160 192.530   1
   4   1  14 2912.67 464.260   1
  -4  -1 -14 2681.61 341.370   1
  -7  -6   6 947.080 321.030   1
  -7  -6   6 589.830 128.910   1
  -7  -6   6 971.790 215.610   1
   0  13   2 14174.4 1550.50   1
   5   1  13 5667.11 509.110   1
  -2   4 -14 1326.08 295.470   1
   2  -4  14 1605.40 366.740   1
  -4 -12   5 735.660 340.030   1
  -8  -1  -5 422.400 191.100   1
   8   1   5 359.590 272.160   1
  -5  -8   9 861.270 192.930   1
  -5  -8   9 675.500 142.330   1
  -5  -8   9 950.650 293.920   1
   0   5 -14 27348.4 276.730   1
   0  -5  14 26908.8 2971.77   1
  -5   5   8 20454.0 2181.92   1
  -3  11  -2 4200.48 659.380   1
  -6   2   8 50441.1 1050.00   1
  -3   2  13 12259.7 1522.32   1
  -1  11   7 24466.8 1466.49   1
  -4   7   8 22178.0 808.500   1
   5   3  13 2365.60 381.420   1
  -5  -3 -13 2115.18 357.900   1
  -2 -13   4 29582.8 3262.35   1
  -2 -13   4 26345.6 886.070   1
  -7   4  -4 14388.8 1609.15   1
  -4  -6 -13 3415.90 348.520   1
   1  13   4 747.770 238.260   1
   7   7   8 11333.0 927.290   1
  -7  -7  -8 10537.1 911.980   1
  -4 -11   7 301.170 236.610   1
  -4 -11   7 82.4700 75.2700   1
  -4  -7  11 21061.5 577.250   1
  -4  -7  11 19831.3 1905.65   1
  -4  -7  11 20363.5 541.880   1
   3  11   9 990.890 347.410   1
   1  12   7 543.570 219.310   1
  -7  -8  -7 2428.15 471.830   1
   7   8   7 2250.28 268.490   1
  -1  12  -5 18029.1 597.760   1
   3  -8  10 15820.5 490.050   1
   3  -8  10 14177.4 2083.40   1
  -3   8 -10 16216.4 370.160   1
  -8  -1   2 690.760 258.760   1
  -2  -2 -15 -117.33 195.120   1
  -3 -11   8 614.070 115.220   1
  -3 -11   8 360.380 84.3300   1
  -3 -11   8 1369.60 399.150   1
  -2   6  12 24479.4 2368.63   1
  -6   5   5 6815.78 1336.53   1
  -6   6   3 -23.150 212.880   1
  -3  11   1 10351.8 722.240   1
  -4   3 -13 4696.50 722.400   1
   4  -3  13 5513.18 753.090   1
  -5 -10   7 3219.18 583.920   1
  -5 -10   7 2529.77 495.000   1
   7   0   9 1234.04 246.440   1
  -7   0  -9 2565.72 447.810   1
  -8  -7  -2 92077.0 1353.66   1
  -8  -7  -2 93184.4 2509.73   1
  -6   0   9 2047.38 330.890   1
  -8  -7  -1 3556.32 616.700   1
  -8  -7  -1 2301.19 396.560   1
  -8   0  -4 -264.67 311.920   1
  -6 -10  -7 2723.50 520.340   1
  -6 -10  -7 2818.23 522.310   1
  -6  -7   8 307.550 179.930   1
  -6  -7   8 406.110 239.730   1
  -6  -7   8 350.470 70.4500   1
  -5   4 -11 12481.6 910.670   1
   5  -4  11 12758.5 1538.80   1
  -7 -10  -1 5241.61 893.310   1
  -5 -12   3 3329.88 531.770   1
  -5  -9 -10 3962.66 617.160   1
  -3  -7 -13 6801.81 1250.86   1
  -3  -5 -14 17326.8 1330.66   1
  -2   9   9 15165.2 984.800   1
   6  -1  11 14082.3 1889.97   1
  -6   1 -11 13715.4 1549.35   1
   1  -2  15 284.650 134.120   1
  -1   2 -15 118.750 98.4000   1
   0   9  11 3673.32 500.440   1
  -8  -3  -6 8450.67 1409.38   1
   8   3   6 7238.34 790.180   1
  -5   4   9 386.550 133.690   1
  -4 -13  -3 6317.31 1013.15   1
  -7 -10  -2 562.270 197.870   1
  -6  -5   9 102.750 108.410   1
  -5   8  -5 1010.24 217.970   1
   0  -2  15 1863.99 398.720   1
  -8   0   1 385.450 188.690   1
  -2  12   0 1485.18 302.320   1
  -2  12  -1 34339.5 741.810   1
  -1 -13   4 47908.3 1185.15   1
  -1 -13   4 47534.5 806.160   1
  -7  -9   3 9766.46 1548.64   1
  -7  -9   3 12136.2 1651.30   1
  -5  -4  11 1458.81 265.900   1
   5  -6   9 2878.98 541.950   1
   5  -6   9 1908.09 341.140   1
  -5   6  -9 2314.76 353.540   1
   0   8  12 12424.1 1254.70   1
   0   5  14 10919.9 1548.53   1
  -4  -5  12 5203.72 643.380   1
  -2  -9  11 466.710 207.500   1
  -2  -9  11 -23.050 251.930   1
  -4  -3 -14 31353.2 1298.56   1
  -4  10  -1 6233.60 808.420   1
  -7  -3   7 4808.42 848.780   1
  -5   8   3 2097.37 335.130   1
   4   0  14 2405.59 403.940   1
  -8  -3   3 624.640 239.640   1
   8   4   6 21174.3 1270.81   1
  -8  -4  -6 23172.5 1821.58   1
  -2   1 -15 6291.96 1158.05   1
   2  -1  15 6006.82 831.350   1
  -4  -9 -11 10742.9 1473.60   1
   0 -10  10 16890.1 2340.76   1
   0 -10  10 15980.5 2292.25   1
  -5   0  11 6467.39 804.130   1
   0   2  15 437.870 111.440   1
   1  11   9 765.590 197.950   1
  -7 -10   0 141.000 200.980   1
  -5   6   7 2804.57 409.130   1
  -4  10   0 8841.32 1231.83   1
  -2   2  14 7516.64 1371.47   1
  -2   9 -10 12226.8 154.430   1
   2  -9  10 11397.7 1410.68   1
  -8  -7  -3 12648.6 1878.45   1
  -8  -7  -3 11888.8 1284.36   1
  -6 -11  -5 26479.0 3253.05   1
  -6 -11  -5 25763.9 1382.35   1
  -3  -7  12 47756.4 459.590   1
  -3  -7  12 47832.1 911.110   1
  -3  -7  12 45420.9 1036.11   1
  -5 -12  -5 19846.1 2386.44   1
  -8  -7   0 35429.2 2650.96   1
  -8  -7   0 36743.4 1053.84   1
  -5  -8 -11 10706.9 1390.16   1
  -8  -4   3 411.360 200.300   1
  -1   4  14 14533.3 1058.03   1
  -7  -2   7 11974.9 1421.25   1
   1  -5  14 22476.8 825.530   1
  -1   5 -14 22713.7 547.520   1
  -8  -2  -6 24720.3 1847.75   1
   8   2   6 23314.6 1169.79   1
  -2 -10  10 -158.86 257.300   1
  -2 -10  10 306.770 118.000   1
  -4 -13   2 8365.65 1385.46   1
  -4 -13   2 8832.18 1063.38   1
  -4  10  -2 261.380 117.490   1
  -3   7  10 2148.40 348.820   1
  -6 -10   5 220.390 301.610   1
  -6 -10   5 293.720 113.780   1
  -3  11  -3 20215.7 1373.93   1
   5   0  13 -258.97 268.660   1
  -1 -12   7 11068.1 1105.55   1
   1   5 -14 1677.36 322.800   1
  -7   2   5 664.720 175.920   1
   0  13  -3 10839.0 824.980   1
  -2  12   1 5264.40 571.080   1
  -2  12  -2 12457.5 738.280   1
   2  -6  13 256.870 91.3700   1
  -2   6 -13 113.390 22.6800   1
  -2   6 -13 148.730 56.0200   1
   2  -6  13 126.040 148.330   1
   1   3  15 13470.8 1597.05   1
   3  -3  14 4797.02 566.780   1
   2  13   5 719.520 193.910   1
  -7  -4   7 12989.7 1776.14   1
   7  10   3 83.5100 44.7400   1
  -7 -10  -3 212.050 164.680   1
  -4 -10 -10 37490.4 1619.23   1
  -5 -10  -9 202.340 161.280   1
   4  -6  11 -291.37 344.460   1
   4  -6  11 164.330 52.6400   1
  -4   6 -11 127.040 56.5500   1
  -3  -5  13 18242.3 401.380   1
  -1  10   9 2670.50 482.260   1
  -8  -6  -5 625.770 210.670   1
   8   6   5 356.940 200.080   1
  -8  -6  -5 736.630 245.480   1
  -2 -12   7 7695.18 317.950   1
  -2 -12   7 8763.21 1322.32   1
  -8  -2   3 4484.99 663.850   1
   0  -7  13 15484.4 2128.99   1
   0  -7  13 18412.5 2298.37   1
  -5  -4 -13 841.340 234.370   1
   5   4  13 309.770 153.800   1
  -6  -6 -11 370.290 103.190   1
   6   6  11 638.010 163.040   1
  -6  -6 -11 1419.00 458.270   1
  -8  -6   2 1928.21 391.760   1
  -8  -6   2 1200.47 285.920   1
  -6 -11   3 32502.9 1187.02   1
  -6 -11   3 36534.1 2448.20   1
  -1   6  13 616.890 221.590   1
  -6   4  -9 486.660 251.170   1
   6  -4   9 510.270 331.140   1
  -2  -4  14 9129.01 387.640   1
  -7  -6  -9 943.450 191.530   1
   7   6   9 994.130 251.130   1
   0  13   3 12553.8 849.620   1
  -8   1  -2 40420.6 2375.07   1
  -7   4   2 29864.0 1810.55   1
  -3   6  11 3787.55 654.110   1
  -8   1  -1 7746.80 1261.73   1
  -3  11   2 4646.04 613.020   1
  -4   2  12 3003.77 601.060   1
  -3   5 -13 693.750 189.940   1
  -4   4  11 284.650 196.210   1
  -7  -9  -6 269.290 222.270   1
   7   9   6 235.850 74.7400   1
  -2  -3 -15 18148.4 1923.68   1
  -1  -7  13 14845.6 608.960   1
  -1  -7  13 16353.5 604.260   1
  -2  -8  12 4050.98 676.130   1
  -2  -8  12 3909.38 675.120   1
  -4  10   1 3009.20 472.400   1
   0  10  10 16122.9 1196.12   1
  -4  -8 -12 29374.0 2607.40   1
  -3 -13   4 14983.0 2153.98   1
  -3 -13   4 12769.7 1458.97   1
  -6   3 -10 35789.6 1883.17   1
   3  13   5 11885.8 1237.54   1
  -6   6  -6 47132.5 1072.66   1
  -8  -5  -6 -55.740 389.740   1
  -8  -5  -6 469.420 141.970   1
   8   5   6 785.670 194.150   1
  -7   1   6 329.170 247.600   1
  -7   3   4 8161.39 1019.79   1
   4  -7  10 3032.69 544.500   1
  -4   7 -10 3320.40 355.190   1
   4  -7  10 2469.69 499.200   1
  -1   0  15 2723.20 628.480   1
  -5  -7  10 1060.14 238.690   1
  -5  -7  10 1028.42 317.120   1
  -5  -7  10 1588.75 246.070   1
  -1  -1  15 2708.76 462.060   1
   1  -8  12 9215.82 1569.19   1
   1  -8  12 8716.67 905.700   1
  -3   8   9 1265.50 301.280   1
  -7 -10   1 14181.8 1744.85   1
  -7 -10   1 14414.7 1523.05   1
  -1  12   5 3481.98 395.440   1
  -8  -5   3 11485.4 1055.01   1
  -7   4  -5 1399.31 251.290   1
   1 -11   8 29104.8 834.950   1
  -1  11  -8 28266.4 331.970   1
  -7   2  -8 38246.2 2892.75   1
   7  -2   8 32588.2 2371.01   1
  -6   7  -1 14635.3 1339.21   1
  -7  -1   7 4135.66 616.230   1
  -4  10  -3 9768.93 1042.54   1
  -1 -11   9 553.180 301.540   1
  -1 -11   9 1087.40 275.440   1
   4  -5  12 13281.7 1497.33   1
  -4   5 -12 11336.4 947.080   1
  -8   0  -5 2380.90 420.840   1
  -8   1  -3 809.580 169.270   1
  -8  -7  -4 21036.5 1460.19   1
   8   7   4 21519.2 559.190   1
  -8  -7  -4 24297.9 2723.49   1
   0   7  13 10870.5 1659.96   1
  -4   9   5 69.5100 199.590   1
  -8  -7   1 1522.17 350.890   1
  -8  -7   1 2105.38 317.050   1
   2   6  14 20600.4 937.090   1
  -4 -12  -7 29294.4 2970.49   1
  -6   7  -2 82084.1 2715.40   1
  -4 -13  -4 18393.4 2346.28   1
   1  -9  11 25859.6 1356.47   1
   1  -9  11 26021.6 1838.34   1
  -3  10  -7 585.210 186.890   1
   7   3  10 43932.4 2027.14   1
  -8   1   0 8639.86 1133.95   1
  -4  -4 -14 28232.1 2172.33   1
   6   2  12 48108.8 1737.13   1
  -4   8   7 10241.2 1080.18   1
   4  -1  14 870.730 268.410   1
   8   1   6 2534.28 470.380   1
  -8  -1  -6 3575.98 529.420   1
  -2  12   2 39016.2 2933.20   1
  -5   3 -12 1379.50 278.210   1
   5  -3  12 1988.94 465.740   1
  -8   0   2 22525.1 2116.83   1
  -5   3  10 73.5900 92.9500   1
  -2  12  -3 147.610 116.320   1
   6   3  12 13318.0 1549.94   1
  -7  -2 -10 30527.8 2394.58   1
   7   2  10 28029.6 2302.76   1
   0   3 -15 -52.440 110.660   1
   0  -3  15 415.580 222.390   1
  -6   7   0 24727.6 1455.94   1
  -7  -8   5 18327.4 814.280   1
  -7  -8   5 17951.2 1759.68   1
   6  -5   8 44143.1 1885.13   1
  -6   5  -8 44079.5 1500.73   1
   6  -5   8 43287.2 1243.11   1
  -2   2 -15 1725.64 402.380   1
   2  -2  15 2281.11 464.860   1
   7  -3   7 178.780 285.520   1
   7  -3   7 7.69000 27.5800   1
  -7   3  -7 -54.930 236.720   1
  -5  -5  11 6265.81 815.360   1
  -7  -5   7 360.350 230.780   1
  -7 -10  -4 2673.56 857.350   1
   7  10   4 1680.82 364.200   1
   1   6  14 32470.8 1627.13   1
   3  -9   9 516.590 216.340   1
  -3   9  -9 114.380 63.3700   1
   3  -9   9 212.250 95.4500   1
  -5 -11   6 830.080 230.270   1
  -5 -11   6 303.330 122.700   1
  -8  -1   3 723.160 376.750   1
  -6   1   9 2212.93 441.870   1
  -1   1  15 -165.06 128.810   1
  -1   3 -15 6551.94 678.410   1
   1  -3  15 7344.90 967.430   1
  -1  -2  15 339.840 149.460   1
   1  13   5 4953.33 644.530   1
  -3  11  -4 2819.24 700.660   1
  -2 -11   9 2227.01 481.080   1
  -2 -11   9 2050.36 476.250   1
  -3  -1 -15 271.600 110.460   1
   3   1  15 534.800 193.530   1
  -7  -4 -10 1650.92 376.600   1
   7   4  10 2213.06 454.870   1
   5  -7   8 10166.0 1497.39   1
   5  -7   8 11132.8 458.480   1
  -5   7  -8 12397.6 908.350   1
  -5   1  11 4034.73 632.850   1
  -7  -7   6 7975.33 854.570   1
  -7  -7   6 6804.69 645.110   1
   0   3  15 258.650 186.810   1
  -5  -7 -12 23862.8 1527.33   1
   7  -1   9 288.750 235.920   1
  -7   1  -9 -101.64 245.700   1
  -6  -6   9 1668.24 332.800   1
  -6  -6   9 1447.63 293.880   1
  -6   7  -3 5488.62 703.880   1
   6   1  12 6208.15 1060.92   1
  -6  -9  -9 1818.86 367.580   1
  -4 -13   3 18054.4 2279.60   1
  -4 -13   3 13788.3 1770.47   1
  -2   5  13 103.290 145.790   1
  -2 -13   5 2252.48 455.110   1
  -2 -13   5 1668.21 403.510   1
  -3   3  13 25953.6 1543.75   1
   5  -1  13 20156.1 1634.32   1
   0 -12   7 5116.90 480.350   1
   0 -12   7 5536.97 817.460   1
  -5 -12   4 2790.10 709.390   1
  -4 -11  -9 4289.76 724.240   1
   1  -7  13 2252.33 432.900   1
   1  -7  13 1583.25 334.710   1
   2  12   8 19497.5 2366.12   1
   2   9  12 16611.5 2300.30   1
  -5   7   6 30933.1 1991.92   1
  -6  -8 -10 28435.5 2231.78   1
  -4  10   2 19941.0 1008.76   1
  -6   6   4 247.040 120.710   1
  -3  -2 -15 1358.47 279.880   1
  -5   8  -6 7511.46 1016.31   1
   0  13  -4 31923.5 1062.25   1
  -4   9  -7 371.720 153.460   1
  -8   1  -4 51309.9 2124.15   1
  -2  10   8 8998.21 1112.86   1
  -3   0 -15 4854.22 812.140   1
   3   0  15 4907.60 517.860   1
  -2  11   6 25050.3 1449.13   1
   2  10  11 8980.78 1131.21   1
  -1 -13   5 731.370 225.390   1
  -1 -13   5 1435.48 312.780   1
   6   4  12 5292.16 853.640   1
  -6  -4 -12 3772.82 528.880   1
   1 -12   6 163.140 133.320   1
  -1  12  -6 214.670 73.8100   1
  -5  -5 -13 1662.42 369.810   1
   7   1  10 41489.7 3963.35   1
  -7  -1 -10 50319.6 3227.62   1
  -6   4   7 2193.10 424.830   1
  -5   8   4 2017.11 364.150   1
   0 -11   9 820.090 212.710   1
   0 -11   9 1273.33 341.880   1
   8   3   7 4609.69 899.400   1
  -8  -3  -7 4796.69 602.760   1
  -5 -11  -8 537.780 201.120   1
  -7  -9   4 5491.42 1092.87   1
  -7  -9   4 5593.06 726.150   1
  -8   1   1 17630.3 2416.55   1
  -6   7   1 5611.06 912.550   1
  -3   5  12 26269.1 1610.90   1
  -3  10   6 2663.95 509.770   1
  -3  11   3 4338.70 507.580   1
  -4  -9  10 11450.9 688.130   1
  -4  -9  10 12889.3 1979.62   1
  -4  -9  10 11830.8 307.680   1
   2 -11   7 725.920 304.240   1
  -2  11  -7 523.980 146.540   1
  -6   2 -11 9640.84 1150.81   1
   6  -2  11 9764.51 1233.63   1
  -6 -11  -6 10671.5 1723.79   1
  -6 -11  -6 9798.80 1292.06   1
   6  12   1 14539.4 233.990   1
  -2   3  14 16976.9 767.540   1
  -3 -12   7 1938.77 426.540   1
  -3 -12   7 2662.80 849.990   1
  -4 -10   9 13202.3 807.580   1
  -4 -10   9 11867.6 1450.08   1
  -4 -10   9 12495.8 637.640   1
   3  12   8 16432.0 2196.41   1
  -7 -10   2 3510.41 551.550   1
  -7 -10   2 3123.11 531.400   1
  -2  10  -9 496.600 147.740   1
   2 -10   9 343.590 208.260   1
   2 -10   9 -91.190 304.690   1
  -4  10  -4 10983.8 923.310   1
  -8  -6  -6 72428.4 2507.29   1
  -8  -6  -6 74634.6 2595.74   1
   8   6   6 79331.8 2746.00   1
   0  13   4 11163.2 1284.63   1
  -4 -12   6 2487.19 472.990   1
  -4 -12   6 3060.83 451.160   1
  -4  -6  12 8677.83 1416.46   1
  -4  -6  12 7983.27 383.460   1
  -5 -12  -6 -169.36 275.530   1
  -8  -4  -7 8507.95 1052.08   1
   8   4   7 5974.21 741.370   1
   1   4  15 2715.27 709.490   1
  -8  -8  -2 1068.10 330.060   1
  -8  -8  -2 549.260 257.110   1
  -8  -8  -1 3714.20 540.160   1
  -8  -8  -1 3576.26 584.820   1
  -8  -3   4 17542.0 2210.92   1
  -8  -6   3 1388.16 352.770   1
  -8  -6   3 1987.93 404.490   1
   0  12   7 386.620 157.910   1
   4  -8   9 1394.17 462.580   1
  -4   8  -9 1645.79 364.800   1
   4  -8   9 1756.81 354.810   1
  -1  13   0 27791.8 2057.87   1
  -6 -12  -2 12179.3 2083.46   1
  -6 -12  -2 11306.9 1270.14   1
   1 -10  10 46101.9 1784.06   1
   1 -10  10 42712.0 2365.86   1
   2   4  15 564.890 260.850   1
  -7   0   7 1629.17 408.910   1
  -7   4   3 26941.5 1419.00   1
   8   7   5 19486.1 1403.03   1
  -8  -7  -5 18838.9 907.280   1
  -3  -6 -14 329.830 104.640   1
  -6   3   8 3238.29 561.920   1
  -6 -12   0 8011.23 895.310   1
  -7   5  -1 15475.8 1305.08   1
   7   8   8 7997.34 557.640   1
  -7  -8  -8 7944.30 514.640   1
  -1  13  -1 1829.66 352.580   1
  -8  -7   2 12188.7 1466.03   1
  -8  -7   2 10489.9 1113.35   1
  -8  -4   4 14068.4 1615.99   1
  -7   5  -2 34442.3 2640.65   1
   8   2   7 1063.16 231.540   1
  -8  -2  -7 1299.78 349.900   1
  -6  -9   7 726.430 166.760   1
  -6  -9   7 804.610 270.800   1
  -4  -7 -13 1875.56 350.580   1
  -2   5 -14 1869.45 432.900   1
   2  -5  14 1851.12 423.220   1
   3   9  12 39249.8 2324.27   1
  -6 -11   4 3004.56 490.730   1
  -6 -11   4 3114.09 740.610   1
  -2  12   3 239.640 133.560   1
  -5   9  -1 5367.15 523.640   1
  -2  -7  13 9262.61 1631.75   1
  -2  -7  13 8761.98 1338.64   1
   3  10  11 35964.2 3052.65   1
  -3   9   8 10021.6 1136.60   1
  -5 -13  -1 3224.32 423.450   1
  -5 -13  -1 2865.28 449.640   1
   1   9  12 8209.18 1039.87   1
  -6 -10  -8 1832.31 341.760   1
  -2  12  -4 11287.0 472.420   1
  -7  -5 -10 15163.8 413.760   1
   7   5  10 15272.9 1596.94   1
  -3  -1  14 29300.4 1262.03   1
  -3  -3 -15 29187.2 2030.31   1
   2   8  13 255.080 210.440   1
  -4  -2  13 5986.89 1115.26   1
  -1   2  15 2064.43 339.990   1
   0  -6  14 -100.30 255.130   1
   4  -4  13 -42.390 314.540   1
  -4   4 -13 63.5000 125.140   1
  -1  13   1 3791.85 439.530   1
  -6   5   6 15411.6 1712.47   1
  -6   7  -4 80255.2 2592.02   1
  -3 -10  10 117.350 130.890   1
  -3 -10  10 286.530 238.230   1
  -1  -3  15 2767.41 695.000   1
  -8  -2   4 354.270 116.660   1
  -2  -5  14 3737.96 480.320   1
  -2  -5  14 3385.02 531.820   1
   0  11   9 505.050 202.780   1
  -8  -8  -3 447.090 207.950   1
   8   8   3 227.360 87.8000   1
  -8  -8  -3 257.510 171.110   1
   2  13   6 6283.23 654.470   1
  -8  -8   0 1473.23 386.510   1
  -8  -8   0 2121.39 375.070   1
  -6  -8   8 15854.9 3342.98   1
  -6  -8   8 14960.0 2107.13   1
  -6  -8   8 13394.2 346.370   1
  -3  -9  11 444.040 146.650   1
  -3  -9  11 546.770 243.120   1
  -4  -1  13 722.250 202.280   1
  -3  -2  14 1909.24 341.350   1
   6   0  12 95105.3 3198.76   1
  -6   0 -12 97746.1 19417.8   1
  -5   9  -2 4360.38 675.420   1
  -6  -2  10 1360.21 295.610   1
  -7   4  -6 27945.3 1649.48   1
  -5 -13   0 9384.07 1106.30   1
  -5 -13   0 8789.39 1353.74   1
  -6  -3  10 10405.7 1091.90   1
   8   0   6 9869.10 1618.28   1
  -8   0  -6 9757.87 1217.97   1
  -5   9   0 15868.3 3569.05   1
   7  10   5 143.390 93.6600   1
  -7 -10  -5 46.5900 182.910   1
  -7   5   0 7470.92 820.900   1
   7   7   9 576.880 175.190   1
  -7  -7  -9 213.640 102.240   1
  -4 -13  -5 20771.6 2875.07   1
  -5 -13  -2 2240.39 508.470   1
  -5 -13  -2 1442.89 339.620   1
  -3   1 -15 774.520 226.960   1
   3  -1  15 279.830 151.980   1
  -3  -6  13 3435.65 236.850   1
  -3  -6  13 3886.35 508.500   1
  -4  -5 -14 4977.60 896.890   1
  -7   5  -3 29141.6 2826.40   1
  -7  -6   7 23902.9 956.260   1
  -7  -6   7 27899.7 1592.64   1
   1  10  11 1642.34 323.340   1
   1  12   8 4355.06 850.860   1
  -6  -7 -11 471.990 273.480   1
   6   7  11 760.890 197.270   1
  -1  13  -2 479.410 173.140   1
  -6 -12  -3 15846.5 3549.81   1
  -6 -12  -3 14974.5 2393.89   1
   2  14   0 44559.4 1671.80   1
  -1  11   8 22168.3 2474.53   1
  -3 -13   5 1041.02 306.100   1
   4  -2  14 3364.75 579.820   1
   7   9   7 1560.83 415.980   1
  -7  -9  -7 2191.07 558.320   1
  -8  -5  -7 16111.1 1931.89   1
  -8  -5  -7 14203.5 1199.83   1
   8   5   7 14332.9 1729.30   1
   3  13   6 681.850 210.410   1
   2  14   1 169.320 103.860   1
  -4  -8  11 5095.33 887.790   1
  -4  -8  11 5225.70 537.660   1
  -4  -8  11 5285.41 683.750   1
  -8   0   3 1814.47 348.710   1
  -3   0  14 37774.4 1356.52   1
   3  -4  14 5504.41 793.550   1
  -3   4 -14 5367.75 667.460   1
  -6 -12   1 33048.4 1528.76   1
  -4   3  12 18132.3 2237.11   1
  -4  -3  13 477.320 138.750   1
  -1   5  14 7951.65 871.280   1
  -6   6  -7 626.220 160.480   1
   2  11  10 22913.9 2675.86   1
  -8  -5   4 16193.3 2128.19   1
  -8   1  -5 14463.3 1439.61   1
  -6 -10   6 2378.80 503.650   1
  -6 -10   6 1525.68 443.000   1
   0   6  14 22314.0 956.180   1
   2  -3  15 246.480 168.970   1
   6   5  12 16115.7 982.290   1
  -6  -5 -12 13586.5 1377.16   1
  -6  -5 -12 13238.1 892.070   1
  -3  11  -5 48035.1 1533.76   1
  -1  -6  14 1911.45 371.050   1
  -5  -9   9 13109.7 1523.03   1
  -5  -9   9 12841.3 629.530   1
  -5  -9   9 12787.7 890.590   1
  -4 -11   8 1020.45 408.210   1
  -4 -11   8 1094.77 202.650   1
  -6   7   2 2441.14 413.850   1
   1   8  13 21057.1 953.550   1
  -4  10   3 587.570 187.480   1
  -2 -14   1 679.870 223.450   1
   0   4 -15 1502.51 419.190   1
   0  -4  15 3402.54 485.870   1
  -6  -1  10 361.350 132.660   1
  -7   0 -10 19446.7 1431.76   1
   7   0  10 19660.7 2488.14   1
  -5 -13   1 2822.13 600.510   1
  -5 -13   1 3871.64 675.810   1
  -5  -6  11 1403.10 335.920   1
  -7   2   6 2983.33 419.820   1
  -8   2  -2 4636.85 691.510   1
  -6  -4  10 7620.48 864.520   1
  -5   9  -3 271.510 135.080   1
  -8  -1  -7 612.870 272.620   1
   8   1   7 1007.66 264.190   1
  -8   2  -1 3577.63 347.790   1
  -8   1   2 4114.04 719.140   1
  -4   0  13 248.990 130.140   1
  -7   3   5 484.340 184.870   1
  -5 -10   8 11017.1 1358.26   1
  -5 -10   8 10571.0 969.580   1
  -1  13   2 4199.19 551.100   1
  -3  -3  14 68508.7 2070.57   1
  -5   9   1 -116.46 176.870   1
  -4   6  10 668.480 240.600   1
  -1  12   6 3999.89 545.420   1
   3   8  13 1558.27 329.740   1
   5  -5  11 7691.93 1871.44   1
  -5   5 -11 6769.96 726.480   1
  -4 -13   4 1174.75 472.630   1
  -3 -14   0 35674.1 1661.63   1
  -3 -14  -1 2956.14 433.980   1
   2  14   2 221.660 98.2400   1
   8   8   4 3630.39 659.950   1
  -8  -8  -4 5185.73 948.110   1
  -5 -13  -3 280.550 201.260   1
  -5 -13  -3 939.430 333.980   1
  -8  -8   1 17912.3 1804.37   1
  -8  -8   1 15897.9 3311.66   1
  -2   8  11 6126.46 851.810   1
   3  11  10 21840.5 2443.83   1
   1  -6  14 2340.60 456.110   1
  -7   5   1 300.090 164.160   1
  -1   8  12 19607.0 932.230   1
  -3 -11   9 9041.97 1299.26   1
  -3 -11   9 9724.71 1124.05   1
  -1 -12   8 9013.59 1317.96   1
  -4   7   9 1657.37 368.040   1
  -5   2  11 399.450 260.420   1
  -1   9  11 17936.2 2291.62   1
   5  -6  10 34069.7 989.120   1
   5  -6  10 32328.7 1592.38   1
  -5   6 -10 36934.9 1418.19   1
  -5   5   9 3590.89 475.770   1
  -8  -1   4 550.260 180.200   1
   0   4  15 8697.68 1186.73   1
   1  -4  15 683.030 334.770   1
  -5   2 -13 9014.60 1402.82   1
   5  -2  13 9472.67 1404.37   1
   3  -7  12 638.570 147.240   1
  -3   7 -12 507.670 141.710   1
   3  -7  12 488.490 197.480   1
  -6   2   9 6070.38 799.940   1
  -4  10  -5 2969.59 446.300   1
  -8   2  -3 3033.57 401.840   1
   0 -13   5 1274.49 347.640   1
   0  13  -5 1397.49 273.100   1
  -3  -8  12 3171.67 502.820   1
  -3  -8  12 3285.58 456.860   1
  -7   5  -4 44150.7 1546.30   1
  -7 -10   3 4925.73 837.870   1
  -7 -10   3 3976.23 431.660   1
   1  14   0 16893.0 2239.55   1
  -4   9   6 58938.2 1978.85   1
  -2 -12   8 13346.7 1377.38   1
  -8   2   0 34274.1 2512.38   1
  -5   6   8 19711.0 2239.50   1
  -1  13  -3 1764.31 377.490   1
   1  13   6 681.910 203.030   1
  -3  11   4 10171.6 1435.87   1
  -7  -3   8 229.480 153.940   1
  -1  -9  12 3120.52 555.470   1
  -1  -9  12 2623.81 476.020   1
  -3 -14   1 3167.71 540.940   1
  -3 -14   1 4190.36 668.310   1
  -2   7  12 291.660 123.010   1
  -6 -12  -4 6960.50 1030.05   1
  -6 -12  -4 8297.27 959.660   1
  -3  -4 -15 7309.99 1015.22   1
  -6  -7   9 18128.6 739.380   1
  -6  -7   9 19478.7 1066.58   1
  -6  -7   9 20279.1 1141.64   1
  -3 -14  -2 1808.80 384.840   1
   3  -8  11 553.140 185.960   1
  -3   8 -11 79.3300 63.6400   1
   3  -8  11 89.3100 97.9200   1
  -5  -9 -11 607.990 286.940   1
   7  -3   8 512.240 190.470   1
  -7   3  -8 -91.760 183.460   1
   1  14   1 2553.15 441.710   1
  -5  -6 -13 17933.7 2892.73   1
  -2 -14   2 19571.5 796.580   1
  -1 -10  11 2607.38 450.060   1
  -1 -10  11 2731.91 673.210   1
   2  -8  12 26310.2 2724.96   1
   2  -8  12 26512.8 1000.51   1
  -5  -8  10 8169.71 942.270   1
  -5  -8  10 7492.77 769.370   1
  -5  -8  10 8002.28 1103.83   1
  -4 -12  -8 2548.54 469.190   1
  -3   1  14 15156.5 2071.49   1
  -5 -12   5 5775.59 796.300   1
  -5 -12   5 4913.48 762.010   1
  -6   7  -5 1270.00 252.790   1
  -7   2  -9 409.440 237.470   1
   7  -2   9 833.710 309.210   1
  -7  -2   8 14594.6 1946.40   1
  -8  -7  -6 27143.2 1034.69   1
   8   7   6 26359.0 1676.61   1
   1  14  -1 3194.47 459.620   1
  -3  10  -8 1795.25 329.100   1
   3 -10   8 1515.58 434.200   1
  -4  -4  13 18772.4 720.400   1
  -8  -7   3 3642.21 714.730   1
  -8  -7   3 2331.31 483.350   1
  -5 -10 -10 26583.9 2710.31   1
  -7  -6 -10 10183.3 780.530   1
   7   6  10 10823.0 1098.25   1
  -6   4 -10 374.640 247.930   1
   6  -4  10 -63.580 315.070   1
   0  13   5 13764.0 880.490   1
  -6 -12   2 5806.03 875.900   1
   0  -9  12 6143.28 1110.33   1
   0  -9  12 5254.87 905.670   1
  -2   9  10 4518.96 767.280   1
  -2 -13   6 694.200 160.310   1
  -2 -13   6 919.780 297.350   1
  -5   8  -7 9825.73 906.350   1
   1  11  10 11391.6 1444.01   1
  -7 -11  -1 645.670 179.120   1
  -4   5  11 6012.28 814.790   1
  -7  -4   8 16943.1 2010.26   1
  -2  12   4 4560.42 709.390   1
  -2  -1  15 711.370 182.560   1
  -7  -8   6 557.490 288.240   1
  -7  -8   6 362.560 158.960   1
  -7   1   7 8609.23 959.040   1
  -6   6   5 477.300 146.660   1
  -5  -2  12 245.680 131.720   1
  -7 -11  -2 2008.55 349.030   1
  -2  12  -5 2928.27 575.040   1
  -8  -6  -7 19446.2 1654.74   1
   8   6   7 19440.4 883.930   1
  -1   3  15 387.280 175.130   1
  -6   1 -12 18214.0 1458.04   1
   6  -1  12 17854.1 2177.90   1
  -5   4 -12 11949.9 820.540   1
   5  -4  12 11153.9 1468.25   1
   3  -2  15 693.600 212.820   1
  -5 -13   2 2543.54 553.780   1
  -1 -13   6 443.640 200.580   1
  -1 -13   6 495.180 145.440   1
  -1  -4  15 8718.42 282.840   1
  -1  -4  15 9005.16 1542.59   1
  -6   0  10 23989.6 2098.56   1
  -5   9  -4 4873.93 814.050   1
  -5   8   5 275.960 148.040   1
   2   7  14 1968.22 388.370   1
  -8  -6   4 621.450 206.070   1
  -8  -6   4 678.130 184.500   1
  -3   4  13 3018.06 307.030   1
  -5   4  10 23670.5 2494.39   1
  -6 -11  -7 1887.37 444.170   1
  -7   4   4 5466.82 791.840   1
  -2   0  15 79.9600 70.5500   1
   2  14   3 4020.38 675.280   1
  -3   6 -13 2127.86 426.800   1
   3  -6  13 2406.27 517.090   1
  -6   5  -9 9118.23 1065.66   1
   6  -5   9 11605.3 1562.53   1
   2   5  15 354.930 150.910   1
  -6  -5  10 7653.01 1891.25   1
  -5   9   2 7466.00 795.650   1
   1 -11   9 242.530 151.660   1
   2  -9  11 22612.0 1010.55   1
   2  -9  11 20963.7 2855.93   1
   2  -7  13 7416.17 1022.14   1
   2  -7  13 6228.00 724.650   1
  -5  -3  12 3873.03 670.730   1
  -1   7  13 1074.95 203.740   1
  -7  -9   5 975.770 300.680   1
  -7  -9   5 395.190 241.880   1
  -7 -11   0 527.350 341.140   1
  -8   2  -4 1185.82 293.070   1
  -7 -10  -6 4017.19 534.760   1
   7  10   6 4133.93 605.190   1
   8   3   8 10201.7 935.740   1
  -8  -3  -8 10933.3 1416.14   1
  -2  -2  15 2442.59 428.720   1
  -5 -11   7 5385.28 672.280   1
  -5 -11   7 4772.05 614.150   1
   1  14   2 217.470 96.6800   1
  -1  13   3 17723.4 969.720   1
  -5  -1  12 373.810 122.910   1
   1   5  15 11169.3 1661.20   1
   0 -10  11 16072.4 793.450   1
   0 -10  11 17576.2 2559.78   1
  -2   4  14 255.080 165.210   1
  -4   1  13 10552.1 1188.74   1
  -5 -12  -7 1961.22 390.950   1
   1 -12   7 14270.9 1673.10   1
  -1  12  -7 14896.0 695.970   1
  -4 -10 -11 27855.4 3258.61   1
  -5 -13  -4 14871.5 1333.24   1
  -1  10  10 54494.5 4095.19   1
  -3  -4  14 5550.39 733.460   1
   5   2  14 835.060 289.240   1
  -5  -2 -14 930.830 286.670   1
   4  -9   8 574.610 198.410   1
  -4   9  -8 690.160 217.880   1
   0  -8  13 8418.27 1260.48   1
   0  -8  13 7203.92 981.830   1
  -8   2   1 16930.4 1896.32   1
  -1  -8  13 5924.58 879.660   1
  -1  -8  13 4755.04 769.690   1
  -4  -9 -12 43514.7 3257.21   1
   1  14  -2 20550.5 803.560   1
  -3 -14   2 9401.32 1118.12   1
  -3 -14   2 11041.8 1343.00   1
  -5  -8 -12 1716.41 389.390   1
  -8  -4  -8 27928.1 2186.94   1
   8   4   8 25720.4 2817.25   1
  -5   7  -9 8432.88 853.560   1
   5  -7   9 9768.19 1162.44   1
   5  -7   9 9042.06 575.460   1
  -4   8   8 58640.0 1982.78   1
   8   8   5 7587.96 1146.70   1
  -8  -8  -5 7527.39 617.690   1
   7  11   3 20784.6 666.770   1
  -7 -11  -3 21412.6 2886.71   1
  -3 -14  -3 428.180 185.800   1
  -6   3 -11 4794.55 595.460   1
   6  -3  11 3917.37 529.780   1
  -7  -1   8 9081.69 1201.83   1
  -7   5   2 3930.66 662.400   1
  -8  -8   2 1298.32 287.320   1
  -8  -8   2 1224.98 275.160   1
  -4 -13  -6 117.940 146.880   1
   8  -1   6 18644.1 1805.78   1
  -8   1  -6 18498.9 1031.27   1
  -6   7   3 1204.28 252.100   1
  -8  -3   5 1972.91 374.270   1
   0   9  12 11024.2 1038.34   1
  -8   0  -7 625.060 274.370   1
   1   7  14 1059.34 333.120   1
   0 -12   8 430.470 214.990   1
   5   1  14 587.750 213.580   1
   7  -4   7 2793.30 722.700   1
  -7   4  -7 1527.11 292.680   1
  -6 -11   5 9199.95 1354.59   1
  -6 -11   5 8949.18 1275.15   1
  -2  11   7 5596.08 816.930   1
  -2 -10  11 3029.70 501.700   1
  -2 -10  11 2612.68 440.410   1
  -4  -7  12 903.030 195.540   1
  -4  -7  12 1482.81 342.490   1
  -4  -7  12 1102.04 232.840   1
  -7  -7   7 4681.73 732.450   1
  -7  -7   7 4856.41 661.240   1
   8   2   8 7740.75 1973.82   1
  -8  -2  -8 8844.96 1422.92   1
  -1   0 -16 37586.4 1307.97   1
  -6  -6 -12 1782.36 378.720   1
   6   6  12 2115.09 459.320   1
  -8  -4   5 57.0200 124.930   1
  -5  -3 -14 39620.5 2192.25   1
   5   3  14 45549.6 3306.10   1
   4  -7  11 1714.66 514.230   1
  -4   7 -11 1943.03 380.040   1
   4  -7  11 1225.94 343.560   1
  -5   7   7 11200.9 1525.63   1
  -4   6 -12 14996.6 545.550   1
   4  -6  12 16143.9 1784.24   1
   1   1  16 5919.60 783.250   1
   7   3  11 3113.85 531.270   1
   2 -11   8 14987.4 1521.25   1
  -2  11  -8 15650.9 632.400   1
  -7   5  -5 9889.44 813.880   1
  -3   7  11 1619.30 354.120   1
  -4  10   4 8759.97 963.020   1
  -2  -9  12 5285.17 937.400   1
  -2  -9  12 5615.96 981.490   1
  -4  -6 -14 114.740 211.220   1
   7  -1  10 11180.5 1772.17   1
  -7   1 -10 11742.3 1241.56   1
  -8   1   3 3546.54 411.490   1
  -3  10   7 165.890 88.1500   1
  -1 -11  10 2487.65 484.040   1
  -1 -11  10 2602.65 549.010   1
  -7  -5   8 2335.42 442.120   1
  -8   0   4 123.410 275.790   1
  -3   9 -10 139.400 69.1800   1
   3  -9  10 293.150 209.770   1
   3  -9  10 74.7700 161.830   1
  -2 -14   3 1656.05 342.750   1
  -2 -14   3 1777.74 283.770   1
  -1  13  -4 5261.56 384.940   1
  -7  -2 -11 21786.0 2190.12   1
   7   2  11 22528.1 2347.93   1
  -4   3 -14 16119.0 801.020   1
   4  -3  14 18509.3 2260.76   1
  -2   1  15 5520.02 772.050   1
  -8  -9  -2 24228.8 1685.07   1
  -8  -9  -2 27268.2 3356.24   1
  -8  -9  -1 16098.2 2737.18   1
  -8  -9  -1 15481.7 1258.52   1
  -8  -2   5 3162.01 436.610   1
  -3  11  -6 1256.98 300.360   1
   2  12   9 3208.17 412.750   1
  -2  -6  14 12180.4 1672.26   1
  -2  -6  14 10584.2 280.550   1
  -4 -12   7 18226.8 661.870   1
  -4 -12   7 22897.8 2406.30   1
  -6  -9 -10 6978.08 807.790   1
  -3   8  10 17896.6 1918.63   1
  -5 -11  -9 2110.28 422.170   1
  -2   6  13 2427.42 444.900   1
  -7 -11   1 -19.020 270.920   1
  -7 -11   1 684.420 347.940   1
   0  10  11 1756.36 362.570   1
   2  13   7 -95.460 227.530   1
  -5  -4  12 420.260 139.990   1
  -4  -2 -15 5655.72 945.370   1
   4   2  15 6268.93 865.810   1
   0   8  13 4275.94 500.960   1
  -4  -1 -15 1539.41 341.600   1
  -6 -12  -5 2936.03 452.920   1
  -6 -12  -5 1638.59 402.500   1
  -3  -7 -14 12384.6 1418.95   1
  -1   1 -16 2910.10 485.260   1
   7   8   9 6536.32 876.140   1
  -7  -8  -9 5429.56 1076.47   1
  -5   0  12 13185.7 877.340   1
  -2  -3  15 1232.05 241.330   1
  -3 -13   6 -187.26 320.000   1
   7   4  11 7045.64 1224.11   1
  -4 -11 -10 15691.0 1544.32   1
   0  12   8 2022.69 405.560   1
  -8  -5  -8 28632.9 957.560   1
  -8  -5  -8 27641.9 2029.33   1
   8   5   8 28072.0 1128.25   1
  -4 -14  -1 16879.1 2376.32   1
  -4 -14  -1 17015.0 2374.48   1
  -3 -12   8 12103.4 1385.17   1
  -3 -12   8 10601.0 224.510   1
   0   0  16 12039.3 507.120   1
   3  13   7 7093.68 918.900   1
   2  -4  15 11768.5 1456.62   1
   3  12   9 1852.97 449.630   1
  -3   2  14 357.850 119.700   1
  -4 -14   0 27515.1 2624.75   1
  -4 -14   0 27821.4 1212.72   1
   1  14   3 5089.16 670.590   1
  -7  -9  -8 833.190 270.820   1
   7   9   8 660.900 178.220   1
  -7  -9  -8 363.460 250.100   1
   8   9   3 71.2200 41.9800   1
  -8  -9   0 12488.0 1519.42   1
  -8  -9   0 12211.1 1939.98   1
  -6 -12   3 6342.89 894.590   1
  -6 -12   3 7474.81 896.330   1
  -4 -13   5 9787.15 1462.83   1
  -4  10  -6 15292.3 463.850   1
  -4  -5  13 6872.89 806.850   1
  -8  -5   5 13202.5 1813.64   1
   5   0  14 4268.70 552.870   1
  -6 -10  -9 -80.210 328.350   1
  -6   4   8 11036.7 1238.97   1
   1   2  16 1866.90 485.440   1
   0  -5  15 25152.3 2643.93   1
  -2  10   9 322.120 146.070   1
  -7 -11  -4 3595.69 472.010   1
   7  11   4 3344.58 389.790   1
  -2 -11  10 8475.80 1219.06   1
  -2 -11  10 8312.77 1389.12   1
  -2  -1 -16 21380.9 1145.72   1
   0  -1  16 2772.28 693.290   1
  -5 -13   3 22031.0 1696.43   1
  -8   2  -5 6863.14 887.720   1
   6  -6   8 4758.43 774.950   1
  -6   6  -8 3573.00 447.730   1
   6  -6   8 2387.02 506.430   1
  -3  -7  13 9752.20 1320.19   1
  -3  -7  13 9591.74 371.260   1
  -3  -7  13 9855.97 1531.19   1
  -6  -8 -11 1282.27 459.110   1
  -7 -10   4 16529.0 1730.24   1
  -7 -10   4 14828.9 1146.48   1
  -5  -7  11 1483.68 367.090   1
  -5  -7  11 1075.27 238.440   1
  -5  -7  11 1624.98 326.520   1
   2  14   4 15324.1 919.370   1
  -4  -8 -13 1235.33 341.150   1
  -3  -5 -15 12132.8 1886.20   1
   1  14  -3 2610.63 573.560   1
  -5   9  -5 -9.8900 150.400   1
  -6   7  -6 13668.1 746.740   1
  -5  -4 -14 23565.0 1421.12   1
   5   4  14 19928.4 1197.72   1
  -2   0 -16 35345.0 1266.39   1
   0   1  16 1225.88 248.400   1
  -4 -14  -2 14934.0 2434.32   1
   8   1   8 6220.76 625.220   1
  -8  -1  -8 7596.03 1155.39   1
  -3   6  12 328.300 97.2600   1
   7   1  11 761.040 321.060   1
  -7  -1 -11 614.170 287.230   1
  -4  -3 -15 1454.80 329.820   1
  -6   5   7 6791.47 774.540   1
   1  -9  12 5507.49 929.300   1
   1  -9  12 5263.34 853.900   1
   4   0  15 235.500 176.540   1
  -4   8 -10 20337.3 721.970   1
   4  -8  10 22170.2 1427.08   1
   4  -8  10 22489.9 3511.10   1
  -4   4  12 260.230 119.730   1
  -2  10 -10 11975.9 130.470   1
  -2   6 -14 14973.7 263.860   1
   2  -6  14 17067.7 2073.10   1
  -5   9   3 2857.02 320.330   1
   0  13  -6 133.660 63.3700   1
   0 -13   6 406.910 149.330   1
  -8   2   2 30472.4 3149.50   1
   4  -5  13 11773.4 1485.75   1
  -4   5 -13 11776.0 1318.56   1
  -3 -14   3 22842.4 2289.89   1
  -3 -14   3 17546.9 1015.77   1
  -6   1  10 1695.33 321.770   1
   0 -11  10 -87.390 234.900   1
   0 -11  10 528.730 182.690   1
   6   2  13 2114.60 372.550   1
  -3  11   5 180.920 116.310   1
  -3 -14  -4 3249.10 522.160   1
  -6  -9   8 17030.6 2185.74   1
  -6  -9   8 14773.4 556.030   1
  -4 -14   1 116.260 156.580   1
  -4 -14   1 145.480 242.120   1
  -7   0   8 31828.8 2954.13   1
   6   3  13 999.430 312.040   1
  -5   3 -13 375.450 150.610   1
   5  -3  13 1081.55 319.200   1
   1  -8  13 32509.0 1593.46   1
   1  -8  13 33351.3 1283.07   1
  -5 -13  -5 1178.44 307.490   1
   8   7   7 4838.91 840.430   1
  -8  -7  -7 4477.45 690.960   1
  -5   3  11 11767.4 1822.80   1
  -6  -6  10 1046.32 245.440   1
  -2  -2 -16 56343.8 3153.45   1
  -1  13   4 9036.56 1245.25   1
  -3   5 -14 2088.14 435.680   1
   3  -5  14 3109.64 441.290   1
   0  14   0 1225.61 217.490   1
  -8  -1   5 835.330 197.140   1
   0   5  15 -358.66 186.270   1
   0  -7  14 2733.54 761.610   1
   0  -7  14 2526.79 446.870   1
  -8  -7   4 179.360 208.380   1
  -8  -7   4 752.590 198.770   1
   7   7  10 668.040 166.680   1
  -7  -7 -10 256.600 89.7200   1
  -2  -8  13 1957.83 302.260   1
  -2  -8  13 2140.82 467.730   1
  -1  12   7 5776.49 612.120   1
  -7   3   6 5838.53 819.030   1
  -2  12   5 2168.51 470.560   1
   3  -3  15 398.740 195.430   1
   1  -5  15 402.810 316.500   1
  -1   5 -15 148.180 63.2700   1
  -3  12  -1 4792.29 566.840   1
   0  14  -1 433.850 186.630   1
  -4   2  13 74.7200 113.710   1
  -6 -10   7 23241.1 1996.17   1
  -6 -10   7 21013.5 1973.99   1
  -2  12  -6 1610.26 322.280   1
  -1   2 -16 70439.1 2318.01   1
   1  -2  16 74099.6 2501.88   1
  -1   6  14 30236.5 1181.90   1
  -3   9   9 5966.34 813.120   1
  -3  12   0 43494.8 2506.25   1
  -3  -5  14 228.100 106.060   1
   1  12   9 12233.8 1252.07   1
   6  -2  12 44118.1 2552.64   1
  -6   2 -12 55270.6 3251.33   1
   0  14   1 818.250 185.020   1
  -7   5   3 404.920 149.430   1
  -7 -11   2 575.750 271.150   1
  -7 -11   2 246.530 182.670   1
   7   5  11 9059.79 1047.43   1
  -7  -5 -11 8642.62 417.780   1
  -4 -10  10 732.540 179.440   1
  -4 -10  10 702.590 238.880   1
  -4 -10  10 869.020 248.690   1
  -8  -8  -6 18343.4 1040.37   1
   8   8   6 20281.6 786.190   1
  -6   3   9 212.660 122.670   1
   6   1  13 2160.44 404.150   1
   8   9   4 3010.20 545.250   1
  -8  -9  -4 3625.71 572.890   1
  -8  -9   1 -141.26 234.380   1
  -8  -9   1 -61.150 249.160   1
  -8  -8   3 815.640 156.920   1
   0  13   6 4036.65 589.280   1
  -8   3  -2 17851.8 2062.35   1
  -1   4  15 24729.3 1011.87   1
   2  -1  16 4534.09 747.550   1
  -2   1 -16 4305.86 760.170   1
  -5  -7 -13 14512.2 2165.78   1
   0   2 -16 15119.7 456.620   1
  -2   2  15 20143.4 947.240   1
  -8   3  -1 3141.61 421.950   1
   1  13   7 1467.11 299.190   1
  -1  -7  14 1530.09 353.450   1
  -1  -7  14 2390.44 503.330   1
  -6   8  -1 4160.39 463.020   1
  -1  -5  15 21397.3 973.000   1
   1   5 -15 20341.1 818.610   1
  -7  -6   8 29842.1 1114.79   1
  -1  11   9 519.480 146.360   1
  -4 -14  -3 10273.9 1536.16   1
  -7   2   7 2614.63 434.470   1
   1 -10  11 5677.44 1073.22   1
   1 -10  11 4677.77 756.740   1
  -5  -5  12 2963.35 507.200   1
  -6   8  -2 976.600 233.960   1
  -3  12  -2 8.65000 92.0700   1
   2  10  12 11759.1 1337.00   1
   0  11  10 20111.5 1654.55   1
  -5 -12   6 13034.7 2097.69   1
  -5 -12   6 10962.5 588.620   1
  -7 -10  -7 47.1300 136.980   1
   7  10   7 144.560 118.770   1
   0   2  16 4209.26 567.490   1
  -6  -8   9 1209.51 244.270   1
  -6  -8   9 2549.55 502.200   1
  -6  -8   9 1625.08 355.640   1
  -2 -14   4 391.010 197.090   1
  -2 -14   4 175.640 91.1900   1
   6   4  13 587.810 250.900   1
  -6  -4 -13 83.0200 65.4000   1
  -7   5  -6 2709.39 631.230   1
  -6   7   4 6291.62 863.820   1
  -8  -6  -8 1781.94 344.940   1
   8   6   8 1996.36 468.680   1
  -4  -9  11 28967.3 894.490   1
   0   7  14 601.710 249.510   1
  -4  11  -1 903.710 192.030   1
  -6   8   0 6174.49 1059.03   1
   8  -1   7 11512.4 2008.40   1
  -8   1  -7 12187.9 1416.21   1
  -8   3  -3 738.490 285.620   1
  -5   1  12 10807.6 1134.78   1
  -5   8  -8 555.920 187.150   1
  -4   9   7 169.960 158.430   1
  -3  12   1 4345.28 742.420   1
  -2  -4  15 966.990 193.610   1
  -7   4   5 5460.23 565.980   1
   1   3  16 14489.0 1669.48   1
  -8  -6   5 3771.20 796.020   1
  -8  -6   5 3916.43 647.200   1
   2   9  13 5849.78 980.030   1
   0  14  -2 21161.7 959.650   1
  -1  13  -5 7753.64 1698.67   1
  -7   3  -9 2241.59 344.340   1
   7  -3   9 2088.19 362.300   1
  -4 -14   2 1833.95 391.170   1
  -4 -14   2 2849.82 436.530   1
  -4  -4 -15 208.410 250.480   1
  -4  11   0 -50.510 168.140   1
  -8   3   0 4340.47 737.140   1
  -7   6  -1 1134.16 297.470   1
   5  -1  14 26345.9 3107.06   1
  -2 -13   7 11858.6 723.450   1
   1  14   4 2840.23 423.090   1
  -7   6  -2 11298.6 1114.08   1
   4  -1  15 8212.22 1406.31   1
  -6   6   6 208.370 142.290   1
  -7 -11  -5 14252.9 1998.05   1
   7  11   5 12368.5 356.600   1
  -4 -11   9 103.800 54.7700   1
  -4 -11   9 591.970 361.120   1
  -4  11  -2 2616.25 631.900   1
  -6 -11  -8 9022.36 1106.91   1
  -1 -13   7 7001.58 471.660   1
  -1 -13   7 8914.51 1338.20   1
   0  14   2 6351.11 674.520   1
   2   6  15 1369.12 280.950   1
   7   0  11 814.160 343.190   1
  -7   0 -11 756.260 385.970   1
  -5   8   6 2815.64 699.850   1
  -2  -3 -16 2025.50 402.280   1
   3  10  12 7836.41 1984.00   1
  -6   8  -3 569.690 174.090   1
  -6 -12  -6 1601.34 518.310   1
  -6 -12  -6 1401.22 375.130   1
  -1 -12   9 705.040 237.620   1
  -8   1   4 3799.09 469.400   1
  -4 -13  -7 29929.1 2267.92   1
  -6  -7 -12 11188.2 1386.41   1
   6   7  12 11124.7 1937.96   1
  -5  -5 -14 19224.3 1661.53   1
  -3 -10  11 26975.4 2839.66   1
  -3 -10  11 29783.0 1095.01   1
  -4 -12  -9 -86.810 281.760   1
  -1 -14   4 1471.15 271.110   1
  -1 -14   4 1423.15 440.180   1
  -8   0  -8 25913.2 2841.05   1
   8   0   8 24623.3 1463.38   1
  -4  10   5 2986.00 546.330   1
  -5 -10   9 8757.82 765.480   1
  -5 -10   9 7660.40 1566.60   1
  -5 -10   9 7849.59 2021.75   1
   1  -7  14 28792.4 1233.80   1
   1  -7  14 31327.0 1193.43   1
  -3  10  -9 -12.660 35.5400   1
   3 -10   9 340.750 167.750   1
  -5 -12  -8 4241.51 635.020   1
  -7  -9   6 41636.8 2444.30   1
  -7  -9   6 41760.0 1641.26   1
  -7   6   0 13607.9 876.170   1
  -8   2  -6 1248.06 299.050   1
   2  11  11 -200.24 245.060   1
  -2  13   0 13531.3 819.900   1
  -2  13  -1 596.500 183.260   1
   7  -2  10 1883.92 360.190   1
  -7   2 -10 2428.73 420.020   1
  -7   4  -8 36932.2 3062.87   1
   7  -4   8 34117.8 3349.02   1
  -3  12  -3 11859.8 1028.10   1
   1   6  15 721.540 233.670   1
   8   3   9 9028.65 1285.33   1
  -8  -3  -9 7480.02 1082.22   1
   6   0  13 684.460 214.760   1
  -6   0 -13 278.300 166.990   1
  -7   6  -3 1513.51 295.420   1
  -7  -8   7 55895.3 2735.92   1
  -7  -8   7 59620.3 1995.70   1
  -2 -12   9 17033.2 1855.22   1
   3   9  13 10825.5 1206.75   1
   2  14   5 24054.0 1349.36   1
  -4  11   1 343.220 137.390   1
  -9  -4  -2 9994.12 1773.92   1
  -2   5  14 19393.6 2332.11   1
  -6 -12   4 6901.50 965.230   1
  -6 -12   4 5132.02 952.850   1
  -1   0  16 334.070 105.830   1
  -1  -1  16 11050.9 1137.03   1
  -5 -13   4 707.490 348.380   1
  -5  -9  10 666.170 168.780   1
  -5  -9  10 634.220 175.050   1
  -5  -9  10 1011.71 282.340   1
  -6   8   1 3750.40 529.520   1
  -3   5  13 2706.62 653.270   1
   5  -6  11 52.6500 205.210   1
  -5   6 -11 113.960 84.9100   1
  -9  -3  -2 9012.91 1549.25   1
   1 -12   8 6566.27 809.890   1
  -1  12  -8 6177.32 338.860   1
  -6  -2  11 2622.21 392.790   1
  -6 -11   6 725.720 231.620   1
  -6 -11   6 357.290 138.920   1
  -6  -3  11 15968.9 1761.09   1
  -9  -4  -1 6075.96 820.040   1
  -3   3  14 13138.7 1960.62   1
   1  10  12 19206.9 2323.16   1
  -3 -14   4 408.890 135.640   1
  -3 -14   4 420.220 182.700   1
  -3  11  -7 507.730 137.560   1
   8   4   9 17277.5 1356.52   1
  -8  -4  -9 20703.4 1966.87   1
  -8   3  -4 3486.77 501.320   1
  -5   9  -6 188.580 111.370   1
  -8   0   5 5821.92 752.700   1
  -8   2   3 3373.00 395.540   1
  -9  -3  -1 951.010 364.280   1
  -8  -9  -5 7456.95 765.710   1
   8   9   5 6657.21 608.460   1
  -8  -9   2 6844.08 957.880   1
  -8  -9   2 4886.10 916.470   1
  -2   2 -16 24103.3 873.810   1
   2  -2  16 26307.7 956.280   1
   3  14   5 13929.2 856.150   1
  -6 -13  -1 15733.8 1235.67   1
   3  11  11 248.440 184.290   1
  -3  -9  12 11261.0 1465.22   1
  -3  -9  12 10827.8 462.740   1
  -8  -3   6 18871.4 2262.76   1
   1   9  13 1222.16 245.450   1
  -4  -6  13 192.010 162.340   1
  -4  -6  13 317.170 146.460   1
  -4  11  -3 324.060 139.970   1
  -4 -14  -4 8232.41 1381.59   1
  -3 -11  10 9637.39 1586.21   1
  -3 -11  10 6202.29 1063.41   1
  -3  12   2 36818.5 895.430   1
  -5   6   9 619.590 223.360   1
  -2  13   1 349.910 185.000   1
  -4  -7 -14 7079.15 1498.56   1
  -8  -2  -9 849.180 259.890   1
   8   2   9 166.270 131.990   1
  -2  13  -2 68023.1 19298.9   1
   0   3 -16 2863.49 603.460   1
   0  -3  16 4396.49 608.230   1
  -8   3   1 4581.73 487.460   1
   5  -5  12 2154.54 481.290   1
  -5   5 -12 3290.26 682.550   1
  -9  -4  -3 2219.28 356.620   1
  -3  -1 -16 4357.76 546.340   1
   3   1  16 3790.45 526.850   1
   4  -9   9 6437.00 565.850   1
   4  -9   9 6068.35 864.610   1
  -4   9  -9 5462.18 898.650   1
  -5   9   4 26903.0 1414.67   1
  -8  -4   6 11685.4 1275.74   1
   6  -5  10 8518.36 965.980   1
  -6   5 -10 7986.40 1493.87   1
  -6 -13  -2 700.050 299.790   1
  -6 -13  -2 1190.82 285.700   1
  -9  -3  -3 299.990 201.840   1
   0  14  -3 11322.3 857.110   1
  -1   3 -16 758.420 233.780   1
   1  -3  16 1260.54 300.340   1
  -4   7  10 864.140 305.420   1
  -7   1   8 8234.81 819.010   1
   6   5  13 307.880 181.060   1
  -6  -5 -13 194.080 65.8000   1
  -6  -5 -13 348.600 231.790   1
   4  -4  14 1683.64 539.010   1
  -4   4 -14 1523.47 295.940   1
   7   6  11 2861.00 418.870   1
  -7  -6 -11 2200.39 476.260   1
  -7  -3   9 34975.6 879.340   1
  -6 -13   0 51551.0 14947.5   1
  -4  10  -7 130.300 74.6500   1
  -7 -11   3 10331.8 1306.54   1
  -7 -11   3 9711.19 894.730   1
   6  -4  11 262.340 211.480   1
  -6   4 -11 601.970 257.170   1
  -6   7  -7 4516.52 500.000   1
  -5   5  10 381.500 188.400   1
  -9  -5  -2 3984.51 549.280   1
  -5 -13  -6 412.100 284.450   1
  -5 -11   8 717.600 326.490   1
  -5 -11   8 371.490 104.740   1
  -3  -2 -16 980.820 255.100   1
  -1   1  16 4649.89 476.440   1
  -1  -2  16 1894.43 418.310   1
   2   8  14 9198.76 1210.13   1
  -4  -8  12 3130.00 537.870   1
  -4  -8  12 2079.02 436.060   1
  -4  -8  12 3020.85 515.450   1
  -6   8  -4 7521.55 1205.63   1
  -5 -10 -11 1204.78 236.090   1
  -9  -5  -1 718.150 254.800   1
   0   3  16 15360.5 576.560   1
  -6  -1  11 15672.7 1421.47   1
  -8  -2   6 1739.46 410.630   1
  -9  -4   0 4408.23 771.550   1
  -7  -2   9 17025.9 1979.05   1
  -4   6  11 2392.54 359.250   1
  -1  13   5 2046.04 344.500   1
  -7   6   1 457.560 152.120   1
  -6   2  10 32050.7 860.350   1
   0  14   3 1327.41 299.690   1
  -7 -10   5 4271.76 792.590   1
  -7 -10   5 5000.79 867.050   1
  -9  -2  -2 14636.3 1869.93   1
  -6  -4  11 947.010 176.340   1
   3   0  16 1041.20 338.480   1
  -3   0 -16 652.680 224.320   1
  -9  -3   0 6874.56 1013.86   1
  -3  -6 -15 3697.78 486.110   1
  -2  11   8 3296.39 380.850   1
  -4 -13   6 646.130 174.420   1
   2  13   8 5508.26 596.760   1
  -4 -14   3 903.030 314.310   1
  -4 -14   3 660.720 229.300   1
  -5   7 -10 16881.5 643.640   1
   5  -7  10 19259.5 2233.57   1
   5  -7  10 16601.0 508.500   1
  -9  -2  -1 14394.3 2013.68   1
  -7  -4   9 21281.1 786.990   1
  -7   6  -4 12230.8 1834.90   1
  -2  -7  14 15915.0 627.540   1
  -2  -7  14 15653.8 2443.90   1
   1 -11  10 420.750 256.990   1
   1 -11  10 175.040 127.410   1
  -9  -5  -3 1102.89 342.320   1
  -5  -9 -12 25211.1 3395.39   1
  -6  -7  10 21543.5 1626.45   1
  -6  -7  10 18668.2 431.280   1
  -6  -7  10 20903.9 2166.50   1
  -3 -13   7 17561.9 828.440   1
  -3 -13   7 19766.9 2709.28   1
   0 -12   9 612.220 373.090   1
  -2   3  15 342.150 180.280   1
   2 -11   9 8751.54 1471.35   1
  -2  11  -9 7024.93 353.340   1
  -2   5 -15 20.0100 35.2100   1
  -8  -5  -9 295.980 118.450   1
   8   5   9 404.430 145.690   1
   3  13   8 4155.88 585.300   1
  -3   8 -12 13616.8 522.320   1
   3  -8  12 12302.4 652.780   1
   3  -8  12 12806.6 1920.53   1
  -7   5   4 410.620 148.460   1
  -6 -13  -3 39343.2 2008.96   1
  -6 -13  -3 46338.5 3871.48   1
  -3  10   8 3680.48 373.550   1
   1  11  11 15406.3 1934.20   1
  -9  -2  -3 7860.88 1079.57   1
  -5  -6  12 14934.3 1077.80   1
   8   8   7 430.490 167.630   1
  -8  -8  -7 286.170 234.630   1
  -4  11   2 6927.43 652.680   1
  -1   9  12 1091.42 237.280   1
  -2   8  12 13437.8 1170.60   1
  -5   7   8 1134.71 241.360   1
  -8  -8   4 1124.28 272.280   1
  -8  -8   4 531.150 267.110   1
  -7  -9  -9 6361.40 785.490   1
   7   9   9 6147.32 1101.62   1
  -7  -9  -9 7297.12 974.390   1
  -3  11   6 18741.4 2208.41   1
  -8  -5   6 1787.99 331.150   1
  -4  -2  14 360.420 168.870   1
  -7  -7   8 571.140 165.800   1
  -7  -7   8 419.750 112.520   1
  -7  -7   8 35.7000 143.760   1
  -9  -4  -4 3799.55 496.390   1
  -3  12  -4 24741.4 1291.80   1
  -4  -5 -15 7307.21 753.620   1
  -8  -7  -8 31224.2 720.760   1
   8   7   8 30532.5 2340.29   1
  -6 -13   1 10656.7 1612.55   1
  -4   3  13 342.620 119.010   1
  -9  -3  -4 4841.43 678.740   1
  -9  -5   0 13118.3 1372.14   1
  -2  13   2 261.510 151.190   1
   0 -13   7 8577.56 723.260   1
   0 -13   7 10728.9 1166.31   1
  -4 -12   8 16103.2 613.980   1
  -4 -12   8 15078.7 1626.77   1
   3  -7  13 1172.33 356.320   1
   3  -7  13 2488.95 466.960   1
  -3   7 -13 1351.50 324.610   1
   1   4  16 1462.73 353.020   1
  -4   8   9 186.450 141.300   1
  -2  13  -3 7525.38 1200.40   1
   4  -2  15 3060.98 684.780   1
   2   4  16 17752.5 674.140   1
  -2  -4 -16 20183.1 1564.26   1
  -8 -10  -1 2547.85 523.930   1
  -8 -10  -1 2442.33 462.250   1
   0  -6  15 1541.42 281.310   1
  -8 -10  -2 4671.57 602.460   1
  -4  -1  14 7200.39 1171.98   1
  -8  -7   5 2496.17 562.760   1
  -8  -7   5 2108.59 432.230   1
  -6   8   2 4812.35 759.430   1
  -2   9  11 5479.88 743.860   1
  -8  -1  -9 1635.55 278.020   1
   8   1   9 1319.23 361.550   1
  -3  -6  14 19574.1 378.250   1
  -3  -6  14 19574.9 650.550   1
  -2 -14   5 25757.2 3051.28   1
  -2 -14   5 21570.3 530.940   1
  -5  -8  11 1513.49 315.210   1
  -5  -8  11 1375.72 271.850   1
  -5  -8  11 1860.52 356.780   1
  -6   6  -9 7491.21 1314.60   1
   6  -6   9 6839.10 1127.48   1
   6  -6   9 6328.77 288.920   1
  -2  12   6 5753.95 632.270   1
   7  11   6 3463.79 558.470   1
  -7 -11  -6 4892.82 499.390   1
  -7 -11  -6 4988.59 752.050   1
   1   8  14 16856.2 1279.93   1
   7   8  10 22812.6 1324.41   1
  -7  -8 -10 20823.6 867.250   1
  -7  -8 -10 25710.0 1827.95   1
  -9  -2   0 46885.1 1223.29   1
  -5   2  12 5263.22 663.500   1
   1  14   5 5777.58 1327.48   1
  -5 -11 -10 316.850 211.090   1
  -3  -3 -16 989.240 240.970   1
  -1 -10  12 13164.2 1932.16   1
  -1 -10  12 13018.9 1963.08   1
   3  -4  15 2813.84 622.380   1
  -3   4 -15 2981.16 635.450   1
  -4  11  -4 10244.1 1382.56   1
  -8   3  -5 1739.47 345.250   1
  -2  12  -7 9425.69 564.790   1
   2 -12   7 10493.2 1720.09   1
   5  -2  14 3148.36 1014.18   1
  -5   2 -14 1956.59 475.890   1
  -3  -8 -14 2594.21 492.740   1
   3   8  14 2607.56 499.390   1
  -7   1 -11 3411.22 683.940   1
   7  -1  11 2878.75 515.060   1
  -7   5  -7 23524.7 1663.27   1
  -2  -5  15 13921.1 631.460   1
  -2  -5  15 12799.3 1766.08   1
  -5  10  -1 692.560 271.060   1
  -7  -1   9 18984.8 1189.87   1
  -1   8  13 21810.2 761.410   1
  -3  -1  15 202.590 126.840   1
  -5 -14  -1 743.280 364.850   1
  -5 -14  -1 1096.02 344.640   1
  -7 -12  -1 45647.7 3011.19   1
  -6   1 -13 5322.92 1117.12   1
   6  -1  13 5614.43 780.000   1
  -3  -2  15 7524.87 1053.34   1
   2  -8  13 20074.7 3147.02   1
   2  -8  13 20912.4 565.360   1
  -4  -3  14 52135.2 14768.0   1
   0  12   9 304.030 151.890   1
   2  12  10 900.270 170.450   1
  -5  10  -2 664.550 228.210   1
  -7 -12  -2 4031.93 611.480   1
  -6   3 -12 167.630 197.750   1
   6  -3  12 653.950 230.590   1
  -9  -4   1 709.920 341.690   1
  -3   1 -16 491.650 157.240   1
  -5 -14   0 4579.56 844.940   1
  -5 -14   0 4306.27 543.000   1
  -9  -6  -2 886.720 178.710   1
  -9  -6  -2 1973.03 399.380   1
  -8 -10   0 878.480 228.000   1
  -8 -10   0 876.370 172.710   1
   1 -13   6 163.720 202.250   1
  -1  13  -6 180.130 71.2500   1
   2  -9  12 7862.76 1220.97   1
   2  -9  12 8561.08 1068.29   1
   5  -4  13 186.270 208.580   1
  -5   4 -13 234.780 85.8000   1
  -9  -5  -4 5285.90 720.370   1
  -8 -10  -3 4763.62 596.550   1
  -4 -10 -12 -35.590 279.820   1
  -8  -1   6 804.300 258.180   1
  -1  10  11 5545.13 820.770   1
  -3  12   3 339.420 137.290   1
  -5  10   0 6352.38 962.940   1
  -8   3   2 28649.7 2092.85   1
  -1  -9  13 7164.78 1154.65   1
  -1  -9  13 7709.50 1191.21   1
  -9  -3   1 23034.9 2262.00   1
  -6  -9 -11 14047.4 1701.90   1
  -6   7   5 328.980 215.100   1
  -6 -10 -10 19774.9 2591.53   1
  -9  -6  -1 3696.05 600.950   1
  -9  -6  -1 3914.87 744.870   1
  -3  -8  13 13635.2 534.020   1
  -3  -8  13 13066.2 1695.57   1
  -1   2  16 216.400 118.490   1
  -5 -14  -2 8950.87 1343.11   1
  -5 -14  -2 7639.64 1311.53   1
  -5   4  11 3468.68 590.500   1
  -1 -14   5 7966.57 1001.94   1
  -1 -14   5 12212.7 1267.12   1
  -1  -3  16 8519.24 815.280   1
  -7  -5   9 7684.42 859.520   1
  -5  -6 -14 7552.53 1071.72   1
  -6   0  11 178.160 86.7800   1
   0  13   7 1917.81 347.930   1
  -1   5  15 1847.88 414.940   1
  -9  -2  -4 3599.53 557.100   1
   0   6  15 202.080 156.570   1
  -3 -12   9 923.650 304.830   1
   3  -9  11 6568.92 1168.25   1
   3  -9  11 7494.78 946.890   1
  -3   9 -11 6749.71 443.200   1
   3  12  10 1195.30 191.140   1
   7   3  12 3529.65 435.740   1
   7  10   8 1790.70 538.750   1
  -7 -10  -8 2283.63 488.300   1
  -7 -10  -8 1054.57 336.790   1
  -7 -12   0 1087.24 255.210   1
  -1  -6  15 3733.58 564.510   1
  -8   1  -8 2697.19 589.410   1
   8  -1   8 3694.52 582.210   1
  -6  -5  11 17360.1 560.070   1
  -2   7  13 977.050 204.000   1
   0  14  -4 3041.42 634.650   1
   0  -9  13 381.340 161.040   1
   0  -9  13 404.290 222.000   1
  -3   0  15 3326.12 519.080   1
  -4   0  14 4847.49 838.890   1
  -4   5  12 7798.25 983.180   1
   0 -10  12 -264.52 261.420   1
   0 -10  12 -202.65 186.450   1
  -9  -1  -2 9838.39 1375.86   1
  -4 -14  -5 5999.32 789.570   1
   8   9   6 1181.88 213.240   1
  -8  -9  -6 404.350 195.960   1
  -8  -9   3 1320.00 291.820   1
  -8  -9   3 1056.02 249.750   1
  -7   6   2 2084.61 376.460   1
   7   2  12 21971.0 1785.63   1
  -9  -6  -3 22711.2 698.360   1
  -9  -6  -3 23565.5 2881.31   1
   4  -7  12 2099.71 454.120   1
   4  -7  12 1470.07 376.810   1
  -4   7 -12 1650.82 327.310   1
   8  -2   7 4156.59 621.410   1
  -8   2  -7 4943.64 706.440   1
  -6 -12  -7 1436.77 374.370   1
  -9  -1  -1 4702.58 601.040   1
  -6   8  -5 26.0800 128.370   1
   2  -3  16 2398.73 731.930   1
  -6 -13  -4 21872.0 2963.01   1
  -6 -13  -4 19795.5 1234.35   1
  -6   5   8 25272.5 1864.52   1
   1  -6  15 10685.2 1341.07   1
  -1  12   8 618.190 284.760   1
  -1 -11  11 1771.27 382.650   1
  -1 -11  11 1585.86 241.480   1
  -4 -11 -11 -74.940 303.140   1
  -7   3   7 12358.0 1563.35   1
  -9  -5   1 2091.41 506.770   1
  -5  -8 -13 514.760 259.900   1
   7  12   3 287.680 92.7700   1
  -7 -12  -3 906.120 437.800   1
   1  13   8 666.370 198.900   1
  -7   6  -5 1993.14 322.830   1
  -4  -9 -13 4794.51 608.230   1
  -9  -1  -3 4701.69 537.500   1
  -5 -14   1 1459.98 265.950   1
  -5 -14   1 1305.66 312.230   1
  -5  10  -3 3842.11 424.210   1
   0  14   4 9470.15 1293.58   1
  -6  -6 -13 1890.30 362.590   1
   6   6  13 1357.55 264.150   1
  -8  -6  -9 7120.95 948.600   1
   8   6   9 8112.06 805.200   1
  -3  -3  15 2964.31 473.450   1
  -9  -6   0 6340.80 1117.36   1
  -9  -6   0 7975.33 1200.42   1
   7   4  12 13420.8 1021.96   1
  -6 -13   2 688.570 463.680   1
   0  -4  16 22063.4 823.100   1
   0   4 -16 23795.0 1065.60   1
   2  14   6 1167.15 345.910   1
  -3 -14   5 17781.0 2090.52   1
  -6   4   9 23859.2 2235.82   1
  -8   1   5 274.360 182.780   1
  -9  -4  -5 435.000 247.370   1
   9   4   5 482.780 250.030   1
  -9  -2   1 1640.17 473.250   1
  -7   4   6 464.210 324.990   1
  -5  10   1 60.3500 104.170   1
  -5 -12   7 1611.32 362.290   1
  -5 -12   7 1560.19 306.580   1
  -9  -3  -5 169.920 242.090   1
  -5 -13   5 15482.1 1722.95   1
  -5 -13   5 17471.2 1769.61   1
  -8   2   4 6294.81 884.150   1
   3  14   6 3240.38 1028.88   1
  -3   6 -14 2214.05 492.960   1
   3  -6  14 2192.67 422.810   1
  -2 -10  12 27327.0 895.810   1
  -2 -10  12 27740.3 2538.64   1
  -8  -6   6 600.660 282.090   1
  -4   6 -13 12450.8 687.120   1
   4  -6  13 10833.4 1818.89   1
  -2  10  10 21505.4 2047.09   1
  -5 -14  -3 6200.03 877.730   1
  -5 -14  -3 6398.02 914.760   1
  -5  -2  13 728.310 194.050   1
  -6 -12   5 1138.47 350.280   1
  -6 -12   5 854.300 189.420   1
  -2  13   3 13798.9 2041.59   1
  -3   8  11 2578.36 450.430   1
  -2  13  -4 139.820 59.5300   1
  -8 -10   1 5596.56 873.250   1
  -8 -10   1 5852.43 847.700   1
  -4  11   3 4796.77 492.740   1
  -6 -10   8 802.450 373.990   1
  -6 -10   8 320.230 145.970   1
  -5   9  -7 5588.97 696.360   1
   2  -7  14 5571.48 900.280   1
   2  -7  14 6818.67 1136.88   1
   8  10   4 89.2800 56.1400   1
  -8 -10  -4 415.510 246.730   1
  -4  10   6 2392.37 551.100   1
  -4   8 -11 145.290 109.720   1
   4  -8  11 394.010 138.020   1
   4  -8  11 294.710 186.100   1
   5  -8   9 3012.80 600.870   1
  -5   8  -9 2553.42 547.750   1
   5  -8   9 2441.24 533.560   1
  -9  -1   0 -12.340 295.340   1
  -1  14   0 1117.38 235.460   1
  -7 -11   4 5781.71 665.970   1
  -7 -11   4 5666.33 909.140   1
   1  -4  16 26187.1 2764.54   1
   7   7  11 139.880 124.980   1
  -7  -7 -11 -10.540 110.160   1
  -4 -14   4 495.770 317.780   1
  -4  -4  14 5425.76 845.940   1
  -7 -12   1 7933.74 595.540   1
  -6  -9   9 860.880 203.440   1
  -6  -9   9 2210.62 421.670   1
  -6  -9   9 2139.11 395.790   1
  -4 -13  -8 11666.5 1306.41   1
   0   9  13 3288.32 446.470   1
  -1  14  -1 12229.8 1136.16   1
  -7  -1 -12 1886.59 427.340   1
   7   1  12 2125.35 360.050   1
  -6  -8 -12 1454.79 379.630   1
   0  10  12 16130.8 1804.16   1
  -5  -3  13 286.970 89.2800   1
   0   4  16 295.460 156.840   1
  -3   7  12 5182.51 606.390   1
   2 -10  11 2026.81 404.480   1
   2 -10  11 2065.30 354.390   1
  -9  -6  -4 20761.2 2954.88   1
  -9  -6  -4 17119.6 1335.23   1
  -3  -4 -16 10826.5 1948.78   1
  -8   4  -2 7773.83 826.240   1
  -6 -11  -9 500.090 200.660   1
  -5   9   5 3007.14 489.570   1
   8   0   9 1917.69 415.110   1
  -8   0  -9 1478.78 250.980   1
  -3  12  -5 2392.71 467.860   1
  -5  -1  13 322.770 161.440   1
  -7   0   9 11647.4 1322.31   1
  -8   4  -1 2689.90 669.160   1
  -2 -11  11 11131.0 3428.23   1
  -2 -11  11 10140.1 1519.91   1
  -1   7  14 332.190 196.920   1
  -2 -13   8 242.800 234.570   1
  -5   8   7 237.690 129.090   1
  -1 -13   8 1148.57 332.860   1
  -9  -5  -5 14484.1 1327.81   1
   9   5   5 12363.1 1016.87   1
  -6   6   7 445.030 194.440   1
  -6   8   3 295.980 142.250   1
   2   7  15 14678.8 1732.49   1
   5   2  15 599.960 231.600   1
  -5  -2 -15 52.6500 126.050   1
   0  -8  14 14949.6 2054.33   1
   0  -8  14 15135.1 2139.04   1
  -3   4  14 45013.6 1065.73   1
  -7   3 -10 28004.9 1555.02   1
   7  -3  10 27560.7 1780.37   1
  -3   1  15 4301.67 559.780   1
  -1  14   1 424.100 155.980   1
   1  12  10 210.880 139.970   1
  -7   2   8 19420.3 2274.07   1
   0 -11  11 717.160 310.520   1
   0 -11  11 130.670 118.590   1
  -4   9   8 4316.75 435.360   1
  -4  11  -5 8813.43 729.890   1
  -7   4  -9 18860.4 1472.91   1
   7  -4   9 21411.9 2036.78   1
  -9  -2  -5 2349.30 526.110   1
  -9  -1  -4 57609.6 16387.4   1
  -5 -13  -7 5441.25 1161.50   1
  -1  -8  14 7983.13 1012.60   1
  -1  -8  14 7747.55 1164.22   1
  -2  -9  13 718.060 236.370   1
  -2  -9  13 416.370 139.910   1
  -4  -7  13 657.560 192.960   1
  -4  -7  13 1376.47 281.510   1
  -9  -4   2 42367.4 1156.76   1
   2  15   0 4417.46 580.690   1
  -8   3  -6 7518.77 1163.52   1
  -3  11  -8 3545.23 611.290   1
   3 -11   8 4499.17 789.020   1
  -9  -3   2 19064.6 2337.01   1
   7  12   4 15188.2 620.870   1
  -7 -12  -4 15244.1 1222.48   1
   5   1  15 3076.08 588.570   1
  -5 -12  -9 326.210 164.870   1
   3  -2  16 20707.5 2373.11   1
  -4   1  14 925.990 239.490   1
  -8   4  -3 1822.89 318.200   1
   2  15   1 4516.40 676.990   1
  -1  13   6 6218.79 869.230   1
  -1  14  -2 2955.58 655.300   1
  -7  -9   7 15035.5 1595.15   1
  -7  -9   7 14923.3 1549.49   1
  -5  -3 -15 495.650 194.380   1
   5   3  15 280.300 306.080   1
  -9  -6   1 62.2800 70.1900   1
  -9  -6   1 420.060 231.250   1
  -8   0   6 2023.73 324.750   1
  -6   7  -8 22768.1 632.920   1
  -3   9  10 1099.10 243.410   1
  -5 -14   2 2603.31 567.140   1
  -8   4   0 38345.4 2526.23   1
  -1  11  10 2076.02 344.140   1
  -7  -5 -12 151.600 58.5100   1
   7   5  12 581.180 222.520   1
  -7  -6   9 4374.70 489.680   1
  -9  -7  -2 26239.8 1401.26   1
  -9  -7  -2 26925.7 812.830   1
  -5  10  -4 4381.58 505.440   1
   2   5  16 8474.52 1063.54   1
  -4  10  -8 796.200 205.200   1
   4 -10   8 941.740 191.750   1
   8   3  10 14872.0 1278.25   1
  -8  -3 -10 15272.1 1634.89   1
  -9  -7  -1 5529.84 676.740   1
  -9  -7  -1 4773.70 655.490   1
  -6 -11   7 11796.3 1605.52   1
  -6 -11   7 12001.9 1619.48   1
  -2 -15   1 13571.9 1595.12   1
  -2   4  15 10014.4 1105.88   1
  -4  -6 -15 -99.430 284.180   1
  -5  10   2 44052.6 3911.29   1
  -8   3   3 416.790 233.420   1
  -3 -15   0 3676.41 653.500   1
  -1   3  16 1016.34 193.440   1
  -2  -1  16 9318.07 1510.61   1
   1   7  15 499.480 180.520   1
  -3 -15  -1 618.990 176.590   1
  -6   1  11 213.790 115.590   1
  -3  12   4 9608.85 913.630   1
   1   4 -16 574.120 188.470   1
  -1  -4  16 1082.44 216.420   1
   4  -3  15 1675.92 449.140   1
  -4   3 -15 2516.87 465.720   1
  -5  -4  13 26955.3 670.820   1
  -6   3  10 21214.7 2151.79   1
  -3  -4  15 1653.19 403.560   1
  -9  -5   2 2691.34 520.700   1
  -9  -1   1 688.640 266.560   1
  -6 -13  -5 17290.6 1781.96   1
  -6 -13  -5 19741.1 2195.27   1
  -7   5   5 13488.0 1556.11   1
  -4 -12 -10 -68.520 238.900   1
  -5  -7  12 11891.1 1135.51   1
  -5  -7  12 13458.2 488.900   1
  -5 -14  -4 295.430 126.830   1
  -7 -11  -7 22373.1 1737.79   1
   7  11   7 23206.9 1272.73   1
  -7 -11  -7 20490.6 1727.58   1
  -8  -4 -10 14437.9 1997.54   1
   8   4  10 12631.5 1265.62   1
   1   5  16 47288.0 1716.03   1
   1  -9  13 6291.28 772.460   1
   1  -9  13 5923.83 858.420   1
  -6  -6  11 90.2200 76.8100   1
   0   8  14 13685.2 1448.47   1
  -7   6   3 582.810 225.420   1
   8   8   8 622.870 210.510   1
  -8  -8  -8 259.010 190.320   1
   3 -10  10 1740.77 505.520   1
  -3  10 -10 1466.26 295.070   1
   3 -10  10 2296.26 413.440   1
  -7 -10   6 1972.40 329.270   1
  -7 -10   6 1656.33 395.650   1
  -9  -7  -3 854.600 275.670   1
  -9  -7  -3 532.340 160.230   1
   1 -12   9 5356.23 1154.88   1
  -9   0  -2 44981.0 1305.93   1
  -8  -8   5 6891.25 959.560   1
  -8  -8   5 7964.61 1238.56   1
  -2   0  16 8377.64 1278.97   1
  -5   0  13 267.650 172.070   1
  -2   6  14 19106.7 1756.06   1
  -1  14   2 21213.6 1498.06   1
   2  15   2 6061.43 791.580   1
   1  14   6 3028.63 496.160   1
   0  11  11 829.800 333.540   1
  -8  -3   7 301.940 149.680   1
  -4 -10  11 11712.0 1694.45   1
  -4 -10  11 10574.9 573.510   1
  -4 -10  11 10089.5 284.690   1
  -9  -2   2 4301.93 555.390   1
  -4  -8 -14 -7.8600 209.170   1
   6  -2  13 369.420 295.570   1
  -6   2 -13 451.400 182.970   1
  -8  -2 -10 358.190 235.110   1
   8   2  10 -28.980 255.370   1
   6   2  14 22428.0 1564.67   1
  -2 -14   6 787.300 303.940   1
  -2 -14   6 178.110 61.9700   1
  -6  -8  10 14471.1 717.650   1
  -6  -8  10 12623.2 1366.46   1
  -6  -8  10 15515.5 1069.51   1
   0 -14   5 1909.00 350.780   1
   0  14  -5 2312.84 530.480   1
  -7  -8   8 9638.36 1309.62   1
  -7  -8   8 9265.08 1337.48   1
  -9   0  -1 1629.34 313.980   1
  -8 -10   2 38525.7 1538.74   1
  -8 -10   2 36104.8 2027.72   1
  -2  -2  16 99.9000 87.2100   1
  -3  -7 -15 1908.94 331.520   1
  -6 -13   3 21765.6 2521.62   1
   8  10   5 4298.38 858.350   1
  -8 -10  -5 4804.97 1142.39   1
  -1 -12  10 2265.95 521.090   1
  -1 -12  10 3082.83 721.150   1
  -7 -12   2 26237.7 2310.67   1
  -7 -12   2 25563.7 868.160   1
  -7   2 -11 11419.3 903.410   1
   7  -2  11 11055.2 3411.49   1
  -4 -13   7 2545.69 463.140   1
  -4 -13   7 1427.79 323.010   1
   6   3  14 31195.2 2032.65   1
  -8  -4   7 788.660 222.870   1
  -3 -15   1 2270.57 429.050   1
  -3 -15   1 2040.44 360.080   1
  -6   8  -6 11075.0 3264.80   1
   4  -5  14 9829.29 1351.58   1
  -4   5 -14 8663.00 584.200   1
  -3 -15  -2 8813.04 1196.51   1
  -9  -7   0 4188.52 671.980   1
  -9  -7   0 2349.79 661.300   1
   5   0  15 1014.84 265.400   1
   1 -10  12 7953.65 1363.21   1
   1 -10  12 7160.90 1191.39   1
  -4 -11  10 1629.25 403.940   1
  -4 -11  10 2212.58 472.720   1
  -4 -11  10 1243.73 270.890   1
  -5   3 -14 97629.7 27636.5   1
   5  -3  14 89940.4 25489.7   1
  -7   0 -12 14416.2 1370.93   1
   7   0  12 17423.6 2594.73   1
  -7   6  -6 35806.2 1543.10   1
  -3   6  13 690.650 214.910   1
  -9  -4  -6 11792.5 1455.89   1
   9   4   6 12792.1 1947.25   1
  -9  -6  -5 146.540 98.7600   1
  -9  -6  -5 712.480 250.770   1
   9   6   5 108.430 118.260   1
  -8   4  -4 431.620 262.610   1
  -5   3  12 4941.18 957.450   1
  -9  -3  -6 876.640 342.740   1
   9   3   6 2556.64 504.950   1
  -9   0  -3 4115.77 774.250   1
  -4 -14  -6 7286.70 975.610   1
   7  -5   8 504.290 208.080   1
  -7   5  -8 290.680 138.530   1
   7  -5   8 112.330 47.5300   1
  -2  -6  15 4540.61 594.560   1
   8   9   7 380.660 146.660   1
  -8  -9   4 461.810 266.410   1
  -8  -9   4 289.500 165.030   1
  -4   9 -10 5049.06 481.640   1
   4  -9  10 3794.45 933.960   1
   4  -9  10 5320.56 781.570   1
  -4  -2 -16 7840.37 982.110   1
   4   2  16 6545.41 871.470   1
  -5  -4 -15 971.100 194.040   1
   5   4  15 710.830 232.650   1
  -4  -1 -16 5085.42 1064.06   1
   4   1  16 5712.25 1244.60   1
  -1  14  -3 256.100 114.260   1
  -4   4  13 9090.13 1108.08   1
  -8  -2   7 509.010 234.570   1
  -9  -1  -5 535.230 242.730   1
  -8  -7  -9 2710.31 735.420   1
   8   7   9 3785.75 568.140   1
  -1 -14   6 726.340 231.990   1
  -1 -14   6 952.540 164.120   1
  -2 -15   2 1287.72 306.040   1
  -8   4   1 895.990 347.550   1
  -2  13   4 9188.49 1640.57   1
  -3  11   7 4114.68 477.520   1
  -2 -12  10 949.520 415.150   1
   1  15   0 3288.87 348.500   1
  -4  -5  14 5494.02 528.160   1
  -2  13  -5 48016.8 1056.69   1
   6   1  14 821.540 286.490   1
   0  14   5 574.080 265.050   1
  -3  -7  14 6832.99 248.070   1
  -3  -7  14 7971.73 1071.41   1
  -8  -7   6 4806.52 557.880   1
  -8  -7   6 3145.32 1057.73   1
   1  -8  14 360.500 135.620   1
   1  -8  14 379.970 176.840   1
  -5 -10  10 10451.5 1318.45   1
  -5 -10  10 11156.9 3220.01   1
  -5 -10  10 11327.8 534.280   1
   1 -13   7 479.360 176.850   1
  -1  13  -7 131.040 56.8600   1
  -9   0   0 40237.5 3690.18   1
  -2  12   7 8242.14 1193.07   1
  -3 -13   8 1402.65 246.060   1
  -3 -13   8 2167.50 407.350   1
   2  13   9 3010.67 490.400   1
  -8  -5 -10 30392.3 1112.52   1
   8   5  10 27475.8 1616.99   1
  -1   0 -17 6748.01 853.540   1
   0 -13   8 -176.19 256.700   1
   2  10  13 15341.2 2015.83   1
  -5  -7 -14 9465.06 1064.44   1
  -4  11   4 33989.0 1997.69   1
   1  15   1 3305.59 444.980   1
  -9  -7  -4 33411.8 1940.88   1
  -9  -7  -4 30405.2 1550.00   1
   6  -5  11 1485.99 422.370   1
  -6   5 -11 1113.79 254.160   1
   3  13   9 2492.08 481.490   1
   2 -12   8 3503.79 632.960   1
  -2  12  -8 2114.46 467.020   1
   2  -4  16 10110.0 1852.49   1
   2  -6  15 5867.47 902.780   1
   1  15  -1 474.490 172.590   1
  -2   1  16 9289.27 1045.01   1
   9   5   6 2015.36 367.750   1
  -9  -5  -6 2826.78 478.550   1
  -1  -1 -17 3741.54 629.970   1
  -7 -12  -5 8752.25 1823.18   1
   7  12   5 7088.00 882.700   1
  -7 -12  -5 7942.12 942.330   1
  -3   2  15 11213.6 3355.53   1
  -4  -9  12 1357.54 352.460   1
  -4  -9  12 2584.77 513.350   1
  -4  -9  12 1705.08 452.920   1
  -8   2  -8 12410.7 1526.77   1
   8  -2   8 13717.9 1720.27   1
  -6  -4 -14 1050.37 209.950   1
   6   4  14 1318.36 307.420   1
  -8  -5   7 6881.13 978.160   1
   3  -5  15 598.170 223.370   1
  -3   5 -15 99.6100 42.8700   1
   9   2   6 2057.90 427.340   1
  -9  -2  -6 2468.64 416.700   1
   5  -6  12 37413.3 3287.29   1
  -5   6 -12 39727.3 791.940   1
  -9  -6   2 3603.30 502.800   1
  -2  11   9 443.280 155.030   1
  -6   7   6 1439.24 226.170   1
  -5 -11   9 874.950 218.830   1
  -5 -11   9 822.770 210.230   1
  -2  -8  14 7995.55 802.020   1
  -2  -8  14 9103.41 1491.01   1
   6   7  13 19407.1 1129.31   1
  -6  -7 -13 19286.0 2690.19   1
  -7  -9 -10 193.070 103.930   1
  -7  -9 -10 56.0000 150.060   1
   7   9  10 468.570 151.630   1
   2  15   3 372.330 194.890   1
  -4  -3 -16 748.930 313.510   1
  -3  -5 -16 1055.83 321.990   1
   4   0  16 1854.30 403.180   1
   8   1  10 710.300 241.910   1
  -8  -1 -10 404.970 269.090   1
  -7   1   9 6950.71 977.290   1
   2  11  12 2830.64 484.070   1
  -5 -14   3 -103.01 383.600   1
  -2  -3  16 743.130 195.460   1
  -3 -15   2 554.440 203.530   1
  -3 -15   2 605.900 270.390   1
  -9   0  -4 909.220 350.970   1
  -7   7  -1 744.340 254.110   1
  -3 -15  -3 781.650 296.320   1
  -6 -12  -8 1340.99 355.150   1
  -5  10  -5 193.560 109.580   1
  -7   7  -2 15354.1 921.830   1
   0  -5  16 4220.43 800.250   1
   3  10  13 15907.3 1405.23   1
   2 -11  10 2920.99 548.360   1
   2 -11  10 3173.77 1026.74   1
  -1   1 -17 918.350 266.000   1
  -5   6  10 19950.1 1005.48   1
  -4 -14   5 2882.53 511.100   1
   7   6  12 7096.72 821.900   1
  -7  -6 -12 5918.14 744.490   1
  -9  -4   3 636.910 297.800   1
  -3  12  -6 9434.11 984.890   1
  -8   1  -9 711.750 258.290   1
   8  -1   9 186.100 267.520   1
  -9  -7   1 2800.83 493.090   1
  -9  -7   1 2061.87 345.740   1
   0  -7  15 2127.55 468.680   1
  -3 -14   6 2250.65 458.300   1
  -5  -5  13 6048.07 784.740   1
  -6   6 -10 7958.50 1268.53   1
   6  -6  10 9338.10 1377.40   1
  -5   7 -11 5191.91 839.890   1
   5  -7  11 4251.28 378.470   1
   5  -7  11 5084.42 821.120   1
  -6   8   4 539.520 198.260   1
  -1  14   3 307.080 176.120   1
  -9  -3   3 613.910 315.200   1
  -9  -1   2 10846.9 1399.88   1
  -3 -10  12 7000.10 1229.49   1
  -3 -10  12 7108.68 993.490   1
   7  10   9 339.420 140.120   1
  -7 -10  -9 727.830 308.610   1
  -7 -10  -9 670.030 291.220   1
  -4   2  14 2717.76 536.020   1
  -6   4 -12 25027.8 2643.02   1
   6  -4  12 21162.5 2075.05   1
   0 -12  10 687.470 259.850   1
  -4  11  -6 1868.02 393.550   1
   2  14   7 6873.15 946.150   1
   3  11  12 20994.3 1690.81   1
  -5  -9  11 9061.12 775.020   1
  -5  -9  11 8665.24 1001.30   1
  -5  -9  11 9139.83 505.520   1
   3  14   7 3789.02 447.720   1
  -5  10   3 4216.89 489.350   1
  -3  10   9 992.430 173.140   1
  -8   2   5 32289.6 1496.26   1
   1  15   2 4454.66 604.180   1
  -3 -11  11 196.130 93.1600   1
  -3 -11  11 245.680 312.200   1
   0   0  17 238.200 151.500   1
   0  13   8 8784.01 730.000   1
   2   9  14 3456.30 568.730   1
  -7 -11   5 3478.88 571.760   1
  -7 -11   5 2343.84 529.860   1
  -2  -1 -17 6279.16 772.200   1
  -5 -13   6 212.200 178.470   1
  -5 -13   6 475.240 161.910   1
  -8  -1   7 34322.1 2828.90   1
  -5 -14  -5 27240.3 983.190   1
  -7  -3  10 10060.6 1380.13   1
  -5   1  13 1493.69 291.050   1
  -4 -12   9 -49.980 303.740   1
  -4 -12   9 189.470 65.0100   1
   1  15  -2 2365.42 547.460   1
  -7   7   0 21977.9 2538.99   1
   1   2  17 946.140 180.680   1
   3  -3  16 12326.8 2228.44   1
  -5   7   9 5277.58 698.070   1
  -1   6  15 834.690 317.660   1
  -5 -10 -12 2781.43 541.200   1
  -8   3  -7 133.860 205.290   1
  -6   9  -1 348.740 145.310   1
  -2   0 -17 5023.19 864.760   1
  -8   4  -5 1660.38 554.870   1
  -7   7  -3 426.250 147.000   1
   1 -11  11 781.380 273.780   1
   1 -11  11 688.220 276.800   1
   6   0  14 12128.3 1600.55   1
  -6   0 -14 12414.4 1330.00   1
  -4 -15  -1 7668.99 1178.84   1
  -4 -15  -1 7455.76 1044.67   1
   0  -1  17 7084.45 1029.87   1
  -6 -12   6 196.120 94.2300   1
  -6 -12   6 687.180 271.470   1
   5  -1  15 6849.42 1291.17   1
  -5   9  -8 2396.56 524.970   1
  -1  -7  15 14728.5 2233.62   1
  -9   0   1 1839.50 400.040   1
   5  -5  13 12900.5 1767.38   1
  -5   5 -13 13223.2 570.610   1
   0   5  16 29459.3 1295.18   1
  -7  -8 -11 264.010 160.700   1
  -7  -8 -11 45.6100 252.030   1
   7   8  11 267.160 162.410   1
  -6   9  -2 10689.7 835.720   1
  -4   7  11 11250.1 1371.42   1
  -1   5 -16 167.500 74.0000   1
   1  -5  16 524.280 172.840   1
  -4 -15   0 512.120 375.130   1
  -4 -15   0 511.910 217.810   1
  -3  -5  15 29844.9 538.420   1
  -7  -2  10 11468.9 1256.50   1
  -8   1   6 2374.96 414.700   1
  -9  -5   3 1608.17 378.120   1
  -7  -7   9 18669.9 662.440   1
  -7  -7   9 18479.7 1986.07   1
  -7  -7   9 17000.2 1339.56   1
  -2 -15   3 12149.8 1368.00   1
  -2 -15   3 13601.2 2331.55   1
  -8 -11  -1 1139.81 303.410   1
  -8 -11  -1 1435.65 312.080   1
  -8 -11  -2 538.660 198.540   1
   0   1  17 375.300 144.970   1
  -6 -13  -6 25185.3 1406.88   1
  -6 -13  -6 24842.6 3244.11   1
  -7 -12   3 481.410 393.520   1
  -7 -12   3 848.020 235.240   1
   1  10  13 654.220 220.200   1
  -1  14  -4 9488.07 783.220   1
  -5   5  11 1023.31 283.200   1
  -7  -4  10 589.320 211.780   1
  -8   4   2 7877.90 1053.30   1
  -8 -10   3 412.680 192.610   1
  -8 -10   3 400.110 213.420   1
  -5 -11 -11 246.630 231.660   1
  -9  -8  -2 557.590 294.530   1
  -9  -8  -2 342.830 159.450   1
  -6   9   0 25446.2 1940.83   1
   8  10   6 9342.95 999.690   1
  -8 -10  -6 9926.66 657.670   1
  -2  -2 -17 516.660 187.810   1
   0   7  15 6670.73 994.750   1
  -9  -2   3 11316.9 1572.18   1
  -6  -2  12 519.710 190.000   1
  -9  -6  -6 18233.8 1174.30   1
   9   6   6 20298.4 889.520   1
  -9  -6  -6 22078.1 2943.69   1
  -5  -5 -15 2641.71 484.750   1
  -6  -3  12 3428.61 455.740   1
  -5   9   6 25870.9 1374.48   1
  -9  -7  -5 5128.06 1006.05   1
  -9  -7  -5 7690.37 1104.18   1
   9   7   5 6188.41 544.570   1
  -9  -8  -1 18163.2 2755.76   1
  -9  -8  -1 17310.3 1270.46   1
   3   9  14 14680.4 1810.87   1
  -4 -15  -2 2228.92 547.210   1
  -8   3   4 36923.9 1107.82   1
  -4   8  10 15365.3 2258.31   1
   8   6  10 370.970 201.450   1
  -8  -6 -10 252.120 164.530   1
  -4  10   7 -86.530 210.840   1
  -3  12   5 1187.97 298.960   1
  -1   4  16 15671.6 1995.54   1
  -6   2  11 10490.0 1112.82   1
   0  12  10 2107.62 375.460   1
  -7   6   4 2833.53 602.410   1
  -7   4   7 180.320 133.850   1
   1   5 -16 435.080 140.120   1
  -1  -5  16 833.590 326.120   1
  -6  -5 -14 52364.7 14867.8   1
   6   5  14 49197.4 1210.84   1
  -9  -1  -6 20366.4 1792.80   1
   7  -1  12 1080.51 272.000   1
  -7   1 -12 1647.54 362.480   1
  -6 -10 -11 -78.580 305.450   1
  -6 -13   4 894.910 223.580   1
  -6 -13   4 838.430 330.560   1
   1  13   9 7201.15 1125.47   1
  -8 -11   0 2264.31 395.670   1
  -8 -11   0 2333.58 544.210   1
  -4  -4 -16 25543.7 2219.22   1
  -8 -11  -3 8965.80 1026.42   1
   4  -1  16 3340.40 562.730   1
  -2   2  16 338.890 130.290   1
  -5 -13  -8 4757.72 673.100   1
  -4 -15   1 -264.27 355.370   1
  -4 -15   1 171.070 111.190   1
  -1   2 -17 6366.82 954.330   1
   1  -2  17 7600.79 1347.97   1
  -3  -9  13 19281.4 774.050   1
  -3  -9  13 20506.0 1539.82   1
  -6   9  -3 549.480 168.940   1
  -8  -6   7 10280.6 1231.64   1
  -1  12   9 465.320 189.270   1
  -9  -8  -3 7773.52 739.490   1
  -9  -8  -3 6903.18 865.030   1
  -5  -9 -13 704.670 331.240   1
   2  -1  17 1365.25 345.240   1
  -2   1 -17 916.970 228.050   1
  -6  -7  11 16605.5 684.280   1
  -6  -7  11 17731.9 559.250   1
  -9   0  -5 606.150 313.380   1
   1  11  12 -70.590 211.980   1
   1  -7  15 365.580 287.530   1
  -5 -12   8 2327.72 636.380   1
  -5 -12   8 1254.31 244.520   1
  -7   3   8 4631.90 485.420   1
  -7   7   1 459.790 208.740   1
  -4   6  12 6132.39 821.800   1
   9   4   7 189.020 191.600   1
  -9  -4  -7 355.380 302.750   1
  -9   1  -2 10098.6 1014.71   1
  -3 -15   3 4921.38 715.260   1
  -3 -15   3 6311.97 773.270   1
   2  12  11 208.160 164.110   1
  -4 -13  -9 5419.46 658.440   1
   1   9  14 5573.62 1011.00   1
   9   3   7 2492.14 572.540   1
  -9  -3  -7 3433.98 410.150   1
   2  15   4 4356.39 802.090   1
   1  15   3 2363.38 565.930   1
   0   2 -17 12618.7 1170.26   1
  -3 -15  -4 21473.9 2800.02   1
  -1  13   7 6731.84 1021.33   1
   0  14  -6 2003.57 466.090   1
   0 -14   6 2675.30 457.330   1
   2   6  16 25890.8 1227.22   1
   3  -8  13 16286.1 527.560   1
   3  -8  13 17413.0 2985.63   1
  -3 -12  10 297.930 233.730   1
  -9   1  -1 1544.00 375.370   1
  -6  -1  12 2072.38 386.450   1
  -7  -1  10 9984.58 1286.12   1
  -9  -8   0 4536.01 849.850   1
  -9  -8   0 6260.42 530.670   1
  -7   6  -7 4061.15 721.750   1
   3  12  11 1484.59 363.080   1
  -7   7  -4 50428.1 1412.66   1
  -6   8  -7 1953.07 380.810   1
  -6  -4  12 976.330 211.300   1
  -3   5  14 29947.3 1394.61   1
  -6  -9 -12 23660.0 2333.93   1
   5  -8  10 -162.06 353.860   1
  -5   8 -10 682.210 165.560   1
   5  -8  10 414.360 154.850   1
   8   0  10 795.770 426.840   1
  -8   0 -10 286.330 172.970   1
  -2  -4  16 4376.53 790.780   1
  -9  -7   2 16447.0 2157.22   1
  -9  -7   2 19739.4 2378.79   1
  -4  -7 -15 623.740 258.720   1
  -7 -11  -8 14715.5 2365.12   1
  -7 -11  -8 14056.3 1615.43   1
   7  11   8 13052.9 2496.47   1
   1  15  -3 222.110 125.170   1
  -6   5   9 431.770 172.980   1
  -6   9   1 1234.48 274.180   1
   0   2  17 4279.01 603.530   1
   7  12   6 1816.62 445.950   1
  -7 -12  -6 2355.33 676.320   1
  -7 -12  -6 2980.42 420.500   1
  -9   1  -3 -150.30 268.950   1
  -4  -8  13 941.280 222.960   1
  -4  -8  13 1053.52 242.760   1
  -4  -8  13 898.240 255.540   1
  -2  13   5 16768.3 816.430   1
   4  -4  15 704.890 252.060   1
  -4   4 -15 73.9500 106.900   1
  -6   7  -9 1668.18 368.600   1
   6  -7   9 1785.80 428.070   1
   6  -7   9 1232.65 337.730   1
  -6 -11 -10 -257.59 342.970   1
  -2  13  -6 2144.39 527.970   1
  -4  -6  14 33794.0 829.560   1
  -4  -6  14 35523.7 1071.12   1
  -2   9  12 19901.4 2061.94   1
   1   3  17 27886.5 1117.64   1
  -4 -15  -3 1627.40 441.630   1
  -9  -6   3 1812.31 383.960   1
  -7  -5  10 396.660 175.240   1
  -7   4 -10 8957.58 1217.26   1
   7  -4  10 10798.7 1692.60   1
   3 -11   9 357.180 204.280   1
  -3  11  -9 193.220 100.540   1
   1  14   7 641.170 176.590   1
  -2   5  15 13067.7 2910.55   1
   3  -9  12 6508.05 905.710   1
   3  -9  12 5275.49 1437.79   1
   6  -3  13 6062.98 770.750   1
  -6   3 -13 6000.22 1071.82   1
  -4 -14  -7 2207.62 490.130   1
  -5   8   8 45078.4 1356.34   1
  -7   5   6 2733.05 392.940   1
  -9  -5  -7 12106.3 1102.77   1
   9   5   7 12243.6 1448.51   1
  -1  14   4 3709.81 657.960   1
   1   6  16 18906.8 2726.49   1
  -1 -13   9 7698.84 1018.66   1
  -6 -14  -1 523.500 264.700   1
  -6 -14  -1 1121.86 309.710   1
  -1   9  13 144.150 130.710   1
  -2  -3 -17 19120.7 1661.04   1
  -3  13  -1 741.500 219.520   1
  -5 -14   4 1440.84 380.590   1
  -6   6   8 9111.08 1280.71   1
  -2 -13   9 12724.7 1504.53   1
   7   3  13 2815.47 510.570   1
   9   2   7 1737.00 467.700   1
  -9  -2  -7 2356.87 699.630   1
  -9  -8  -4 9008.29 1372.38   1
  -9  -8  -4 11207.5 1931.51   1
   8   8   9 7415.05 1309.97   1
  -8  -8  -9 7785.44 1521.84   1
   0  14   6 4143.88 630.400   1
  -2   8  13 3391.68 514.520   1
  -6 -10   9 5008.17 817.540   1
  -6 -10   9 4043.42 639.040   1
  -8 -11   1 366.730 201.670   1
  -8 -11   1 1030.14 294.830   1
  -5  -8  12 352.350 164.910   1
  -5  -8  12 164.850 113.430   1
  -5  -8  12 191.380 130.420   1
  -3   3  15 764.090 213.540   1
  -3  13   0 24513.6 1546.52   1
  -9   1   0 839.940 297.980   1
   4 -10   9 -23.210 159.860   1
  -4  10  -9 10.7800 59.3600   1
   8   9   8 7944.89 1208.89   1
  -8  -9  -8 8806.88 1339.47   1
  -8  -9   5 225.510 119.200   1
  -8  -9   5 515.270 276.740   1
  -2 -14   7 70834.6 2539.09   1
  -8 -11  -4 4755.62 535.210   1
   8  11   4 3196.11 731.850   1
  -8  -8   6 818.930 223.580   1
  -8  -8   6 342.660 169.530   1
  -8   0   7 292.460 194.350   1
  -5  10  -6 23053.8 836.230   1
  -4  11   5 1521.28 335.540   1
  -9   0   2 10337.3 1543.54   1
   3  -7  14 6952.61 803.690   1
   2   8  15 228.440 133.050   1
  -1  10  12 44518.4 1579.04   1
  -4 -10 -13 1958.20 395.610   1
  -6 -14  -2 13254.0 3585.89   1
  -6 -14  -2 12394.5 1545.35   1
  -4  12  -1 767.460 217.570   1
   7   2  13 691.440 288.770   1
  -9  -1   3 3595.06 395.140   1
  -4 -11 -12 22892.5 1724.41   1
  -4 -15   2 4385.41 598.420   1
  -4 -15   2 3354.89 611.870   1
  -6 -14   0 3118.03 443.990   1
  -5 -12 -10 850.900 213.720   1
  -7   3 -11 -126.22 221.970   1
   7  -3  11 -609.23 300.450   1
  -1 -10  13 4970.24 872.900   1
  -1 -10  13 6714.08 1099.19   1
  -5  -6  13 12214.4 1003.27   1
   2  -9  13 12576.3 1972.34   1
   2  -9  13 11311.5 1445.76   1
  -6   9  -4 8641.48 716.270   1
  -6   1 -14 9024.06 1140.43   1
   6  -1  14 11547.1 1660.93   1
   0  15   0 5664.24 710.150   1
  -8   4  -6 10505.7 974.820   1
  -6   4  10 2964.24 392.450   1
  -4  12   0 17026.7 1195.22   1
  -3  13  -2 27038.0 2562.38   1
  -5  10   4 390.530 192.550   1
  -4   9   9 475.870 251.850   1
  -7  -7 -12 736.410 257.090   1
  -7  -7 -12 215.590 97.8700   1
   7   7  12 186.030 169.270   1
  -7 -10   7 15251.0 1668.04   1
  -7 -10   7 15632.4 1828.58   1
  -7  -9   8 22504.1 990.040   1
  -7  -9   8 22675.5 1677.08   1
  -2 -15   4 2665.61 581.410   1
  -2 -15   4 3607.17 506.640   1
   4  -7  13 295.840 219.860   1
  -4   7 -13 138.140 109.450   1
  -1 -14   7 22072.5 712.270   1
  -1 -14   7 29295.4 3029.87   1
  -4  12  -2 282.630 173.770   1
  -5   4 -14 4860.63 826.850   1
   5  -4  14 5212.63 979.270   1
   0  15  -1 4029.38 492.330   1
  -9   1  -4 24535.6 2476.00   1
  -7 -13  -1 2194.25 473.720   1
   7   4  13 10575.2 1333.02   1
  -9  -8   1 17971.1 1200.89   1
  -9  -8   1 19313.7 2534.13   1
  -6 -11   8 4831.80 870.900   1
  -6 -11   8 4394.11 747.970   1
  -7   5  -9 309.540 169.220   1
   7  -5   9 714.850 288.000   1
  -1 -11  12 599.610 340.290   1
  -1 -11  12 299.960 184.110   1
  -9  -4   4 2614.57 519.760   1
   4  -8  12 6819.01 416.360   1
  -4   8 -12 7659.15 457.000   1
   4  -8  12 7524.04 787.850   1
  -5 -14  -6 10677.9 1181.88   1
  -8   5  -2 588.030 187.490   1
   0  15   1 198.800 135.960   1
  -5   4  12 4083.50 533.270   1
  -2   2 -17 300.130 154.780   1
   2  -2  17 668.800 241.110   1
  -7 -13  -2 739.320 277.660   1
  -2  10  11 5529.43 614.350   1
  -3  13   1 2540.76 369.060   1
  -7   2   9 483.270 220.340   1
  -9  -3   4 56464.3 1603.04   1
  -3  -6 -16 8370.01 1467.28   1
  -8   5  -1 5557.12 720.700   1
  -5   2  13 13730.2 1370.96   1
   2  -8  14 1160.48 274.240   1
   2  -8  14 1510.94 361.970   1
  -6  -9  10 104.570 102.500   1
  -6  -9  10 150.520 83.8200   1
  -3  -1 -17 791.280 301.320   1
   3   1  17 238.380 211.030   1
   5  -2  15 1309.75 372.610   1
  -5   2 -15 450.420 224.530   1
   8   3  11 4896.25 1028.27   1
  -8  -3 -11 4655.29 904.330   1
  -1   0  17 567.920 236.740   1
  -1  -1  17 3565.93 726.060   1
  -6   0  12 19243.9 2190.91   1
   9   7   6 6357.07 1231.88   1
  -9  -7  -6 8465.79 1075.53   1
  -9  -7  -6 6590.11 936.080   1
  -7   7   2 5926.67 875.260   1
  -2  -7  15 7601.79 998.610   1
   0 -10  13 17954.8 747.760   1
   0 -10  13 19058.3 868.120   1
  -8   4   3 14268.4 1988.30   1
  -1  14  -5 2908.02 495.290   1
  -6  -5  12 705.180 180.190   1
  -4   3  14 3251.31 400.580   1
  -6 -14  -3 2593.36 613.900   1
  -6 -14  -3 2865.09 440.340   1
  -3  12  -7 10891.4 940.270   1
  -4 -13   8 4353.68 662.560   1
  -4 -13   8 2709.91 490.880   1
  -6   8   5 818.480 264.350   1
  -1   8  14 10845.5 1537.88   1
  -4  11  -7 5118.41 845.440   1
  -7 -13   0 16621.8 2412.49   1
   1  12  11 3728.77 661.620   1
  -2   5 -16 1414.58 320.610   1
   2  -5  16 2994.34 472.680   1
  -1  13  -8 3466.05 385.220   1
   1 -13   8 5033.58 662.430   1
  -3  -8 -15 955.580 262.040   1
   0   3 -17 6962.22 818.840   1
   0  -3  17 8274.93 1114.91   1
   8   4  11 2157.72 414.200   1
   1  -3  17 12778.9 2040.91   1
  -1   3 -17 10016.7 947.010   1
  -3  -2 -17 1660.31 304.610   1
   7   1  13 1925.38 388.740   1
  -7  -1 -13 2122.88 529.760   1
  -6   9   2 1442.09 255.540   1
  -7   7  -5 2608.42 462.560   1
  -7   0  10 15506.3 1210.94   1
   2 -10  12 9705.98 1909.49   1
   2 -10  12 9344.16 1532.33   1
  -6 -14   1 23720.8 1731.02   1
  -4 -14   6 2264.26 570.110   1
  -4 -14   6 1234.11 273.360   1
  -4  -5 -16 465.480 230.390   1
  -4  12   1 231.360 110.050   1
  -8   2  -9 -62.110 168.320   1
  -9   0  -6 4239.93 672.340   1
   1  15   4 627.950 191.640   1
  -8   5  -3 1392.47 391.410   1
  -7 -12   4 7880.30 1389.66   1
  -7 -12   4 7411.88 1218.50   1
   4  -2  16 32771.0 3235.63   1
   1   8  15 444.260 280.220   1
  -1  -9  14 2947.60 432.090   1
  -1  -9  14 1908.69 486.150   1
  -5  -8 -14 256.630 238.540   1
  -3   0 -17 2962.16 439.140   1
   3   0  17 2649.81 584.860   1
  -6  -8 -13 2885.27 677.250   1
   6   6  14 21873.5 1847.56   1
  -6  -6 -14 20600.9 1287.45   1
  -9  -5   4 4597.30 769.370   1
   8   2  11 19471.6 2420.93   1
  -8  -2 -11 20637.5 1359.23   1
   8   7  10 17662.6 2148.41   1
  -8  -7 -10 18991.5 622.520   1
   1 -12  10 16451.1 1948.85   1
  -8  -3   8 2537.67 461.600   1
  -5  -6 -15 244.920 236.770   1
  -9  -6  -7 2604.01 508.060   1
   9   6   7 2685.54 613.470   1
  -9  -6  -7 2228.59 510.090   1
  -4 -15  -4 898.330 264.500   1
  -4   5  13 390.110 165.390   1
   0  15  -2 7695.23 1264.49   1
  -9   1   1 871.970 287.540   1
  -8   5   0 6601.70 784.090   1
  -8 -10   4 27346.4 2791.09   1
  -8 -10   4 28684.1 2631.22   1
   0  -9  14 775.770 213.460   1
   0  -9  14 460.400 191.850   1
  -7 -13  -3 7860.58 1065.19   1
  -4  -2  15 1819.14 408.440   1
  -8 -10  -7 3510.46 331.530   1
   8  10   7 2858.42 445.790   1
  -4  -9 -14 16528.0 1361.20   1
  -3   8  12 8040.78 1149.05   1
  -3 -15   4 3854.14 508.000   1
  -3 -15   4 2139.61 620.230   1
  -3  13  -3 2004.04 522.340   1
  -8  -7   7 563.660 267.690   1
  -8  -7   7 490.620 240.980   1
  -4  12  -3 136.830 118.880   1
  -3  11   8 5046.82 941.280   1
  -3  -6  15 4797.35 747.010   1
  -3  -6  15 4096.88 376.780   1
  -8   3  -8 3862.64 405.120   1
   8  -3   8 4978.18 831.520   1
  -8  -4   8 3859.35 623.830   1
  -2   3  16 496.230 248.330   1
  -2  12   8 1999.64 400.910   1
   0   3  17 3313.37 528.390   1
  -3  -8  14 8417.78 1369.13   1
  -3  -8  14 8464.96 1199.24   1
  -6 -13  -7 330.300 272.200   1
  -4 -12 -11 10669.1 1109.95   1
  -1 -15   4 3062.24 377.650   1
  -1 -15   4 2635.58 410.800   1
   3  -4  16 11073.7 1435.93   1
  -3   4 -16 10647.2 611.260   1
  -4  -1  15 312.100 136.290   1
  -1   1  17 122.880 75.4700   1
  -1  -2  17 1623.38 383.420   1
  -3 -15  -5 429.060 285.930   1
   3  15   5 906.120 244.060   1
  -9  -1  -7 1934.35 508.390   1
   9   1   7 2113.28 583.010   1
  -9  -2   4 4993.63 598.390   1
   0  15   2 3052.31 460.150   1
   0 -11  12 5355.44 1244.28   1
   0 -11  12 4202.17 870.970   1
   9   8   5 537.610 223.190   1
  -9  -8  -5 423.690 210.770   1
  -9  -8  -5 355.280 177.590   1
   2  15   5 358.700 203.610   1
   3 -10  11 2229.31 529.210   1
  -3  10 -11 1210.51 302.090   1
   0  -6  16 6627.94 1251.83   1
  -3 -14   7 22541.8 984.690   1
  -3 -14   7 22485.5 2888.62   1
  -2   7  14 7453.53 866.240   1
  -2 -11  12 605.870 252.310   1
  -2 -11  12 560.830 232.500   1
  -4   6 -14 5137.82 565.000   1
   4  -6  14 5289.21 1223.55   1
  -2  12  -9 10144.0 370.110   1
   2 -12   9 9896.62 1426.04   1
  -1  11  11 9538.39 1168.21   1
  -2 -10  13 11396.2 1705.61   1
  -2 -10  13 12334.5 1635.49   1
  -8 -11   2 258.190 264.610   1
  -8 -11   2 451.890 232.310   1
  -6   7   7 3903.12 516.710   1
  -7  -6  10 13921.7 1778.29   1
  -6 -12  -9 668.510 312.520   1
   8  11   5 3979.62 506.030   1
  -8 -11  -5 5034.72 712.030   1
   0 -13   9 14134.7 1403.13   1
   3  14   8 21111.5 1390.07   1
  -7 -11   6 11893.1 1771.17   1
  -7 -11   6 12986.9 2720.61   1
  -7  -8   9 5405.95 897.590   1
  -7  -8   9 5397.68 1239.69   1
  -3   9  11 290.530 158.620   1
  -8  -2   8 2095.55 467.720   1
  -2  14   0 3825.83 635.740   1
  -2  14  -1 4677.94 1003.27   1
  -8   2   6 4797.15 641.160   1
  -9  -7   3 16002.1 1872.33   1
  -9  -7   3 14741.4 1853.48   1
   2  14   8 6775.16 1187.80   1
   7   5  13 715.450 251.230   1
  -7  -5 -13 187.340 77.6000   1
   0  10  13 1723.30 346.630   1
  -3  13   2 976.600 197.440   1
  -4 -15   3 524.730 250.750   1
  -4 -15   3 488.680 281.030   1
  -7 -13   1 279.230 311.570   1
  -4  -3  15 3404.56 456.570   1
  -2  -4 -17 3699.10 471.810   1
  -6 -13   5 35757.5 2063.09   1
  -6 -13   5 37789.6 1107.43   1
  -7   2 -12 1004.78 286.700   1
   7  -2  12 945.470 296.720   1
  -3 -13   9 19208.8 1783.53   1
   8   5  11 4571.55 807.350   1
  -9   1  -5 2393.52 618.810   1
   1   4  17 1263.05 254.820   1
  -6   9  -5 559.720 251.450   1
  -3  -3 -17 10412.6 1621.07   1
   4  -9  11 16496.5 2665.83   1
   4  -9  11 18992.7 1145.82   1
  -4   9 -11 18676.8 547.340   1
  -2  -5  16 4123.68 257.560   1
  -2  -5  16 4492.08 716.420   1
  -8   3   5 4278.60 418.760   1
   8  -1  10 4561.52 766.420   1
  -8   1 -10 6597.60 721.350   1
  -7   6   5 967.210 274.670   1
   3  13  10 7981.55 904.130   1
  -5 -13   7 9241.57 915.110   1
  -5 -13   7 8200.11 862.930   1
   2  13  10 523.740 250.120   1
  -9  -9  -2 16076.4 1240.14   1
  -9  -9  -2 22565.6 2837.59   1
  -8   5  -4 21559.1 1404.45   1
  -3   6 -15 6392.47 411.270   1
   3  -6  15 8021.55 1521.53   1
  -3  12   6 6295.62 828.250   1
  -3   7  13 7469.88 862.900   1
  -3  -1  16 41397.5 1218.04   1
  -1 -12  11 2986.12 346.170   1
  -1 -12  11 2874.33 659.550   1
  -9  -9  -1 345.090 192.620   1
  -9  -9  -1 358.380 186.220   1
  -6 -14  -4 4173.27 778.060   1
  -6 -14  -4 4422.54 685.780   1
  -9  -8   2 1912.42 550.650   1
  -9  -8   2 1808.62 445.920   1
  -8  -5   8 1833.31 468.490   1
  -2  14   1 4427.87 878.930   1
  -2  14  -2 10784.9 1030.15   1
   9   4   8 16567.0 1490.30   1
  -9  -4  -8 17360.0 1480.03   1
  -4   0  15 588.520 143.730   1
   7  10  10 23524.4 1086.79   1
  -7 -10 -10 21983.3 2251.28   1
  -7 -10 -10 22793.2 1915.72   1
   3  -1  17 -119.33 299.810   1
  -3   1 -17 -95.160 173.850   1
  -3  -2  16 1717.05 469.800   1
   0   9  14 1228.63 256.370   1
  -5   9  -9 3709.62 542.920   1
   5  -9   9 3540.36 653.000   1
   0   6  16 7047.26 1033.19   1
   9   3   8 3005.86 525.540   1
  -9  -3  -8 2435.42 519.410   1
  -4  12   2 10346.9 1558.16   1
   8   1  11 -68.960 283.290   1
  -8  -1 -11 527.190 259.400   1
  -9   0   3 6727.70 942.760   1
  -5  11  -1 -77.860 173.700   1
  -6 -12   7 2743.35 477.540   1
  -6 -12   7 2988.22 412.150   1
  -6   3  11 6745.93 1091.49   1
  -7 -12  -7 14067.2 2615.88   1
  -7 -12  -7 11877.0 2085.32   1
  -8   5   1 8900.13 1054.21   1
   2  -7  15 402.850 240.210   1
  -1   5  16 4498.25 767.780   1
  -6 -14   2 10642.7 1563.77   1
   7   9  11 31392.4 1556.72   1
  -7  -9 -11 28109.1 1056.23   1
  -7  -9 -11 27898.1 1391.02   1
  -5 -15  -1 6526.49 965.070   1
  -5 -15  -1 6670.03 831.610   1
  -1  14   5 2096.31 520.860   1
  -1  -6  16 3077.30 396.390   1
  -7 -13  -4 22246.1 2579.91   1
  -7 -13  -4 21943.6 1884.86   1
   7  13   4 20060.3 528.150   1
   1  -6  16 2368.46 577.110   1
  -9  -9  -3 680.010 366.800   1
  -9  -9  -3 326.840 180.190   1
   0  15  -3 303.880 113.380   1
  -9  -6   4 1336.49 315.730   1
  -5  -2  14 493.790 204.450   1
   0  11  12 2387.52 690.970   1
  -7   0 -13 5967.82 683.840   1
   7   0  13 5959.73 1072.82   1
  -5  11  -2 7571.09 1350.08   1
  -7   6  -8 9400.43 1022.13   1
  -4 -11  11 1628.06 378.010   1
  -4 -11  11 1357.89 308.720   1
   0  13   9 476.630 220.320   1
  -5 -15   0 5284.71 1351.95   1
  -5 -15   0 6163.00 823.560   1
  -6  -8  11 1982.89 423.530   1
  -6  -8  11 2090.92 456.870   1
  -6  -8  11 1341.25 379.730   1
  -5  11   0 211.800 129.510   1
  -3   0  16 302.860 141.320   1
  -8   1   7 195.180 224.780   1
  -5   9   7 18472.4 1831.47   1
  -6   8  -8 25881.5 1083.53   1
  -6   5 -12 6085.75 1110.18   1
   6  -5  12 7503.47 906.310   1
  -4  12  -4 14537.3 656.560   1
   0 -14   7 14975.1 1811.50   1
   0 -14   7 13426.7 2555.68   1
  -2 -12  11 453.070 270.070   1
  -2 -12  11 450.370 278.350   1
  -5 -15  -2 741.610 268.050   1
  -5 -15  -2 2019.10 448.040   1
  -6   6 -11 5161.03 726.650   1
   6  -6  11 5891.32 545.230   1
  -9   2  -2 6157.49 1010.28   1
  -2  11  10 133.580 140.320   1
  -5 -14   5 5467.24 892.900   1
  -5 -14   5 3724.79 694.490   1
  -9  -9   0 15916.9 1266.23   1
  -9  -9   0 18769.3 1681.22   1
  -5  -3  14 287.750 229.530   1
  -2  13   6 9482.72 1156.55   1
  -3  13  -4 1814.70 439.550   1
  -7   7   3 195.780 148.720   1
  -6   1  12 5427.16 1106.77   1
  -1   2  17 11822.0 1465.33   1
  -1  -3  17 1019.30 292.280   1
   0  15   3 2791.17 389.050   1
  -2  -9  14 985.550 295.280   1
  -2  -9  14 1051.35 255.300   1
  -2  13  -7 10858.7 345.350   1
   2 -13   7 11840.5 1391.23   1
   2  -3  17 7906.91 1119.52   1
  -4 -10  12 4379.91 920.990   1
  -4 -10  12 4767.16 971.380   1
  -8   4  -7 2408.53 593.250   1
  -5  -1  14 1100.20 239.390   1
  -9  -5  -8 3136.41 460.620   1
   9   5   8 3120.87 480.930   1
  -9   2  -1 1223.33 381.630   1
  -9  -1   4 18189.3 2374.58   1
  -8  -1   8 2438.65 393.940   1
  -5  10  -7 11260.8 488.200   1
  -6  -6  12 570.230 222.960   1
  -6   2 -14 25499.7 1921.09   1
   6  -2  14 31074.1 3286.41   1
  -9   1   2 7349.81 1038.59   1
  -2 -15   5 9887.88 1227.26   1
  -2 -15   5 8744.08 1289.62   1
  -6   9   3 316.020 192.160   1
   0  -8  15 540.600 209.710   1
   0  -8  15 90.8400 109.610   1
  -5 -11  10 162.440 77.1000   1
  -5 -11  10 598.050 214.330   1
   9   2   8 488.610 183.090   1
  -9  -2  -8 -167.23 338.480   1
  -5 -13  -9 207.880 133.300   1
   2 -11  11 405.880 304.510   1
   2 -11  11 433.760 325.440   1
  -5  -2 -16 3036.69 519.380   1
   5   2  16 3070.35 453.980   1
  -4  -7  14 -28.050 157.700   1
  -4  -7  14 39.4600 42.5900   1
  -3  -3  16 21094.5 857.650   1
  -1   7  15 1965.40 352.880   1
  -4  -4  15 5542.22 918.330   1
   1 -10  13 10826.4 1680.43   1
   1 -10  13 10244.3 1297.77   1
  -5 -10  11 2971.81 480.980   1
  -5 -10  11 3070.47 400.630   1
  -5 -10  11 2966.18 671.110   1
  -9   2  -3 550.130 346.070   1
  -7   7  -6 411.020 147.590   1
  -4 -15  -5 2942.02 480.700   1
  -1  -8  15 10420.2 1719.93   1
  -1  -8  15 11507.2 2091.63   1
   1  -9  14 25167.5 1058.25   1
   1  -9  14 26213.3 847.720   1
  -9  -7  -7 16609.6 2726.23   1
  -9  -7  -7 14344.4 573.280   1
   9   7   7 14401.6 2035.38   1
  -4  10   8 36717.3 3511.43   1
  -5  10   5 2756.20 400.660   1
  -2  14   2 19828.9 1139.44   1
  -2  14  -3 933.370 221.300   1
  -5 -15   1 4219.90 563.270   1
  -5 -15   1 5184.27 801.990   1
  -7 -13   2 206.470 276.340   1
  -7 -13   2 963.400 413.150   1
  -5  -7  13 382.300 190.170   1
  -5  -7  13 331.280 142.290   1
  -3  10  10 16847.3 2504.33   1
  -5  11  -3 436.900 160.020   1
  -7 -11  -9 31312.2 1253.47   1
  -7 -11  -9 31089.5 1053.43   1
   5   1  16 19045.8 2141.77   1
   0   4 -17 14056.2 433.110   1
   0  -4  17 14347.9 770.220   1
  -7   1  10 14893.9 1328.93   1
  -3   4  15 6813.00 933.390   1
   2   7  16 13838.5 1540.10   1
   5  -7  12 470.150 281.250   1
  -5   7 -12 766.910 208.730   1
   1  15   5 22251.3 2198.51   1
   0 -12  11 3118.95 689.070   1
   0 -12  11 3018.76 564.510   1
  -9  -9  -4 4565.48 817.520   1
  -9  -9  -4 3762.98 512.530   1
  -4 -14  -8 28171.0 1167.99   1
  -4  11   6 25214.8 1384.72   1
  -1  13   8 3664.71 575.670   1
  -5  -3 -16 103.120 326.260   1
   5   3  16 489.470 247.040   1
  -5  11   1 3447.72 655.040   1
  -8   4   4 502.450 253.060   1
   9   8   6 16523.6 1427.49   1
  -9  -8  -6 20859.0 2475.07   1
  -9  -8  -6 15732.3 1789.42   1
  -3  13   3 17323.5 763.800   1
   0  14   7 14444.3 2294.76   1
   6   2  15 4899.18 1039.53   1
  -4 -12  10 331.960 221.170   1
  -5   6 -13 446.070 185.940   1
   5  -6  13 298.700 374.980   1
   1 -14   6 649.020 184.290   1
  -1  14  -6 526.770 187.800   1
  -5 -14  -7 29605.3 3196.33   1
   9   0   7 705.200 224.280   1
  -9   0  -7 806.960 202.620   1
  -8  -6 -11 253.190 135.620   1
   8   6  11 246.210 146.950   1
  -9   2   0 27175.6 2691.44   1
  -5 -15  -3 303.290 163.850   1
  -5 -15  -3 503.240 263.760   1
  -7   4   8 314.070 162.930   1
  -8   5  -5 321.360 142.940   1
   6   3  15 621.610 187.570   1
   1  -4  17 2727.77 329.720   1
  -3  -4 -17 2765.82 360.130   1
  -8 -11   3 1446.02 296.590   1
  -8 -11   3 1054.85 392.340   1
   1  14   8 -125.86 230.950   1
   7   6  13 104.350 153.880   1
  -7  -6 -13 203.270 102.360   1
  -4  -8 -15 988.860 299.880   1
  -8  -9  -9 1156.35 253.610   1
   8   9   9 940.100 244.130   1
  -8  -9   6 4705.06 647.260   1
  -8  -9   6 4721.57 639.990   1
   7   8  12 10275.8 1173.38   1
  -7  -8 -12 10951.4 1712.70   1
  -7  -8 -12 10282.7 1280.58   1
   8  11   6 6776.10 673.810   1
  -8 -11  -6 7247.92 1187.00   1
  -5   7  10 6976.81 902.570   1
  -5  -4  14 390.620 160.330   1
  -4   1  15 1886.18 359.810   1
  -8  -6   8 1851.12 356.410   1
  -5   3 -15 237.300 156.450   1
   5  -3  15 394.660 207.610   1
  -4  -6 -16 13716.3 1420.19   1
  -1 -15   5 838.190 248.710   1
  -1 -15   5 1598.36 351.680   1
   4  -5  15 11600.3 1400.43   1
  -4   5 -15 10445.9 983.260   1
  -5   3  13 599.310 201.800   1
  -9  -4   5 3528.60 571.820   1
  -4 -13 -10 7723.46 1084.13   1
  -5   6  11 84.5200 148.930   1
   6  -4  13 305.880 264.020   1
  -6   4 -13 203.990 134.150   1
   0   4  17 661.310 239.940   1
  -4   3 -16 1565.27 424.400   1
   4  -3  16 1576.69 410.330   1
  -9   1  -6 8084.86 861.740   1
   1  13  10 515.610 222.040   1
  -3   1  16 19422.8 801.800   1
  -3 -15   5 1065.92 265.770   1
  -3 -15   5 1752.74 627.820   1
  -9  -9   1 3369.65 505.050   1
  -9  -9   1 2297.83 578.360   1
  -9  -3   5 2615.15 344.290   1
   0   8  15 368.030 178.750   1
  -6 -14  -5 11953.6 2031.34   1
  -6 -14  -5 13273.0 2905.67   1
  -8   5   2 12027.0 1199.36   1
  -5   0  14 1241.12 299.540   1
   6  -7  10 33194.9 1444.01   1
  -6   7 -10 32948.9 1891.78   1
  -7   5   7 31410.8 1143.39   1
  -4 -15   4 1868.93 430.730   1
   2  11  13 429.810 251.160   1
  -9   2  -4 743.660 339.170   1
  -6  -7 -14 8190.52 739.510   1
   6   7  14 8338.33 1563.69   1
   6   1  15 665.570 216.680   1
   3  -2  17 17576.2 2510.74   1
   3  15   6 965.660 314.370   1
  -4  12   3 5244.49 1188.89   1
  -5 -12   9 346.100 294.670   1
  -5 -12   9 878.940 231.250   1
  -7 -12   5 2280.58 469.570   1
  -7 -12   5 2802.60 538.710   1
  -7  -7  10 5919.18 686.330   1
  -7  -7  10 5119.15 386.370   1
  -3   6  14 221.850 155.820   1
  -7 -13  -5 1301.78 317.580   1
   7  13   5 986.240 225.170   1
  -7 -13  -5 1515.67 380.770   1
  -2 -14   8 5358.14 1216.57   1
  -8   0 -11 3234.31 479.990   1
   8   0  11 2445.51 385.340   1
   2  10  14 17125.0 1497.77   1
  -6   9  -6 616.650 139.800   1
   1   7  16 24298.9 2910.33   1
  -1  12  10 2282.73 544.220   1
  -5 -11 -12 10807.8 1166.17   1
  -8  -8 -10 4748.39 1027.45   1
   8   8  10 5370.72 1508.98   1
   1 -11  12 2275.98 544.690   1
   1 -11  12 2357.00 588.690   1
  -8 -12  -1 506.130 242.010   1
   2  15   6 1843.94 496.660   1
  -8 -12  -2 7748.01 936.590   1
  -2   6  15 649.160 198.680   1
   9   6   8 9357.19 1101.02   1
  -9  -6  -8 9580.74 1767.62   1
  -9  -6  -8 7645.38 882.530   1
  -6 -14   3 49591.8 1642.81   1
   0  15  -4 3471.23 560.740   1
   3  11  13 2251.83 519.060   1
  -8  -8   7 6202.37 990.920   1
  -8  -8   7 6833.63 1032.09   1
   5   0  16 416.450 357.550   1
  -3 -11  12 878.710 262.230   1
  -3 -11  12 259.160 141.740   1
  -5 -10 -13 1220.82 403.130   1
  -4  -9  13 18900.8 1774.27   1
  -4  -9  13 17207.6 2287.05   1
  -7   3   9 3511.11 661.690   1
  -5  -7 -15 5401.81 846.950   1
  -8 -10   5 3084.39 619.560   1
  -8 -10   5 2460.37 463.710   1
   4 -11   8 3979.24 696.100   1
  -4  11  -8 3211.70 542.220   1
  -7  -3  11 1509.60 336.650   1
  -3  -7 -16 3071.83 409.760   1
  -6 -10 -12 19959.7 2037.66   1
   3 -11  10 249.620 139.760   1
  -3  11 -10 81.8600 48.6300   1
  -2   4  16 3823.12 542.800   1
  -5   8 -11 10827.0 651.860   1
   5  -8  11 11992.5 579.300   1
   5  -8  11 13183.7 3277.01   1
  -9  -8   3 808.090 284.770   1
  -9  -8   3 1444.22 463.260   1
  -6   8   6 7021.66 897.650   1
  -1 -14   8 16712.9 2365.69   1
   6   4  15 1386.27 352.560   1
  -6  -4 -15 1355.16 330.320   1
  -8 -10  -8 997.490 291.560   1
   8  10   8 393.150 155.110   1
  -9  -5   5 17264.5 1921.87   1
  -4   4  14 15683.7 1163.29   1
   9   1   8 674.800 160.040   1
  -9  -1  -8 401.460 320.170   1
  -3  12  -8 4115.23 791.120   1
   3 -12   8 6264.77 774.070   1
   0  12  11 2943.01 709.260   1
  -9  -7   4 6035.81 767.510   1
  -9  -7   4 5087.65 831.010   1
  -5  -9  12 14223.6 449.910   1
  -5  -9  12 14230.3 1883.95   1
  -5  -9  12 13439.1 2625.31   1
   2   5  17 4373.80 571.180   1
  -5 -15   2 11550.7 1329.56   1
   5   4  16 97017.9 2658.98   1
  -5  -4 -16 103321. 19929.8   1
  -7   4 -11 961.440 386.030   1
   7  -4  11 1166.91 304.900   1
  -4  10 -10 535.210 199.660   1
   4 -10  10 138.180 151.800   1
   3  10  14 39947.0 1531.29   1
  -5  11  -4 199.250 133.160   1
   1  -8  15 11653.5 1329.21   1
   1  -8  15 14760.4 2250.95   1
  -4  12  -5 1510.87 355.360   1
  -6 -11 -11 369.830 321.850   1
  -3  -4  16 1230.26 283.900   1
  -7  -2  11 5176.64 892.890   1
  -9  -2   5 430.230 260.360   1
   0  15   4 -50.240 171.590   1
  -8 -12   0 3836.31 604.220   1
  -8 -12   0 3559.94 624.550   1
  -3 -10  13 14909.7 1898.44   1
  -3 -10  13 13139.1 2969.13   1
  -4   8  11 1628.53 338.370   1
  -6 -13  -8 16828.4 2290.73   1
  -9   2   1 8109.09 870.230   1
  -8 -12  -3 2928.13 508.440   1
  -3  13  -5 7145.64 398.710   1
   7  -1  13 10123.8 2023.95   1
  -7   1 -13 12062.0 1193.44   1
  -5  11   2 4361.41 1007.98   1
  -7   5 -10 17026.3 1235.15   1
   7  -5  10 16891.7 2307.93   1
  -4 -14   7 2551.49 433.460   1
  -4 -14   7 1303.02 339.330   1
  -8   0   8 23120.8 2372.57   1
  -7  -4  11 1405.91 298.750   1
  -7   8  -1 5062.20 878.690   1
  -5   8   9 1920.28 412.780   1
   1   5  17 132.220 129.320   1
  -2  14   3 9333.25 1374.17   1
  -2  14  -4 14187.7 937.450   1
  -4   7  12 8512.98 912.190   1
  -7   8  -2 960.930 222.780   1
  -9  -9  -5 3778.04 790.370   1
   9   9   5 2518.17 500.030   1
  -9  -9  -5 3894.12 749.220   1
  -1   3  17 215.530 126.240   1
  -1  -4  17 26193.8 1012.42   1
   1   4 -17 26934.5 686.140   1
  -1 -13  10 2737.35 441.860   1
  -5   5 -14 4976.87 769.940   1
   5  -5  14 5744.33 966.670   1
  -5 -15  -4 280.510 345.180   1
  -3  -7  15 3455.88 604.850   1
  -2  -1  17 16287.8 1875.88   1
  -8   3  -9 1792.07 449.680   1
   8  -3   9 1395.43 350.690   1
  -7 -10   8 974.810 207.770   1
  -7 -10   8 1431.79 329.020   1
  -6   6   9 4072.83 465.540   1
  -4  -5  15 912.920 228.560   1
  -9   0   4 2303.57 455.520   1
   2  12  12 5192.70 981.650   1
  -2 -13  10 5101.56 837.920   1
  -3 -12  11 329.470 250.800   1
  -3 -12  11 217.800 99.9000   1
  -6   5  10 6860.54 1056.09   1
  -2  -6  16 194.690 187.660   1
   3  12  12 13561.2 1013.44   1
  -4  -2 -17 1687.89 339.510   1
   4   2  17 1161.89 427.630   1
  -4  -1 -17 392.420 217.270   1
   4   1  17 152.560 243.100   1
  -5   5  12 25288.6 1134.34   1
  -9   1   3 3224.29 445.240   1
  -8   2 -10 24924.5 1673.96   1
   8  -2  10 23623.9 2253.45   1
   2  -6  16 737.340 209.570   1
  -2   0  17 4062.47 850.610   1
   1 -13   9 320.010 170.940   1
  -5 -12 -11 6281.94 815.810   1
  -7 -13   3 30719.5 1799.81   1
  -7 -13   3 31235.0 1085.42   1
   3  -5  16 2356.19 617.270   1
  -3   5 -16 1875.88 469.540   1
   6   0  15 1500.23 319.360   1
  -2  -8  15 437.120 208.650   1
  -2  -8  15 628.020 248.580   1
  -7   8   0 18328.0 1343.48   1
  -6 -13   6 146.000 174.370   1
  -6 -13   6 -16.590 346.010   1
  -7   7   4 956.470 249.320   1
  -1  15   0 42573.4 3126.26   1
  -2  -2  17 162.970 155.810   1
  -6  -9 -13 405.210 276.040   1
  -5  -5  14 5462.81 942.820   1
  -1  14   6 3403.66 397.320   1
  -7   8  -3 221.850 113.790   1
  -6   9   4 895.080 213.030   1
  -9   2  -5 1017.86 233.860   1
  -1  15  -1 9853.72 696.520   1
   2   9  15 766.680 281.220   1
   7  -3  12 1134.94 359.480   1
  -7   3 -12 1248.49 303.420   1
  -6   2  12 7482.22 1042.71   1
  -6 -10  10 9653.02 1104.11   1
  -6 -10  10 9176.63 1280.72   1
  -7  -9   9 31701.3 1188.33   1
  -7  -9   9 29730.0 3881.19   1
  -6 -11   9 15562.6 949.720   1
  -6 -11   9 12098.4 1947.27   1
  -7  -1  11 1706.84 302.110   1
  -7 -12  -8 465.660 299.000   1
  -7 -12  -8 793.470 255.520   1
  -9  -9   2 2007.41 530.280   1
  -9  -9   2 2837.26 398.240   1
   1  10  14 2044.86 402.620   1
  -8   5  -6 12847.0 972.580   1
  -7   6   6 2415.69 523.180   1
   1  11  13 4174.90 733.170   1
  -3  13   4 4093.46 543.510   1
  -5  -9 -14 22134.8 2619.86   1
  -8   3   6 6136.37 798.720   1
  -3 -14   8 4885.44 737.870   1
  -4 -13   9 709.240 358.190   1
  -6  -7  12 320.840 147.120   1
  -6  -7  12 372.120 156.770   1
  -9  -6   5 -59.630 270.060   1
  -7 -11   7 2905.01 530.760   1
  -7 -11   7 3091.28 460.500   1
  -4 -15  -6 760.200 250.830   1
   2  -4  17 6048.03 1165.58   1
  -8 -12   1 337.030 218.240   1
  -8 -12   1 134.280 166.400   1
  -5   1  14 1174.90 257.670   1
   9   4   9 866.970 195.070   1
  -9  -4  -9 728.520 337.210   1
  -7   7  -7 511.640 234.320   1
  -1  15   1 1521.42 327.590   1
  -9  -3  -9 2395.96 732.460   1
   9   3   9 2150.49 402.850   1
  -8 -12  -4 3190.68 596.140   1
  -3   2  16 1730.55 442.610   1
  -4   9  10 1708.31 327.610   1
  -2 -16   0 12365.0 1335.85   1
   4   3  17 1561.11 714.590   1
  -4  -3 -17 1125.60 250.910   1
  -6  -2  13 510.900 211.390   1
   3  14   9 477.300 229.280   1
   4   0  17 368.190 199.540   1
  -3  12   7 245.720 138.100   1
  -6  -3  13 1229.76 315.630   1
  -8  -7 -11 508.060 201.950   1
   8   7  11 978.090 333.270   1
   0  -7  16 781.900 287.120   1
   6   5  15 5261.01 1369.40   1
  -6  -5 -15 4424.03 652.800   1
  -8  -3 -12 5763.32 1109.31   1
   8   3  12 7167.20 991.440   1
  -8   2   7 10768.5 1064.56   1
  -7  -5  11 5784.60 1142.00   1
  -4   2  15 10168.0 1826.34   1
   5  -1  16 47761.6 1563.55   1
   2  16   1 15368.0 1975.34   1
  -8   4  -8 17722.9 1049.59   1
  -2 -15   6 1739.70 459.940   1
  -2 -15   6 1647.56 371.830   1
   9   8   7 2628.22 423.930   1
  -9  -8  -7 2349.21 599.700   1
  -3  -5 -17 2003.90 442.530   1
   3  -9  13 1960.91 439.970   1
   3  -9  13 2027.08 466.050   1
  -3 -16   0 10997.4 1779.09   1
  -6 -12 -10 1128.86 304.160   1
  -8  -7   8 1281.46 287.210   1
   2  14   9 3320.10 375.000   1
  -3 -16  -1 2813.05 620.080   1
   3  -8  14 186.600 383.650   1
   3  -8  14 88.7400 90.1400   1
  -2  12   9 519.110 233.700   1
  -3  -9 -15 12616.7 2203.20   1
   3   9  15 11161.5 1762.73   1
  -5 -14   6 3751.18 460.640   1
  -5 -14   6 2321.19 466.490   1
  -1  15  -2 14504.8 1786.82   1
  -8   5   3 8438.42 879.230   1
  -3  11   9 11376.5 1142.36   1
  -9 -10  -2 13449.4 2956.45   1
  -9 -10  -2 13472.0 2341.75   1
  -6   7   8 490.510 222.630   1
  -4   6  13 544.850 246.560   1
  -9  -1   5 4259.80 459.910   1
   8   4  12 744.570 192.020   1
  -2   1  17 6499.66 985.910   1
   1  15   6 380.970 239.360   1
  -9 -10  -1 24015.5 2492.70   1
  -9 -10  -1 23524.5 1424.29   1
  -2 -16   1 161.810 102.190   1
   2 -12  10 466.140 244.000   1
  -6 -14  -6 698.050 250.870   1
  -6 -14  -6 1370.57 412.890   1
  -6   3 -14 14315.8 2025.49   1
   6  -3  14 15413.0 2248.60   1
  -9  -7  -8 15923.1 2825.39   1
  -9  -7  -8 13132.6 2569.43   1
   9   7   8 13760.6 1293.90   1
  -7   6  -9 486.280 197.520   1
  -8 -11   4 4321.67 816.850   1
  -8 -11   4 4059.67 726.800   1
  -7  -7 -13 190.460 78.4400   1
  -7  -7 -13 900.440 329.310   1
   7   7  13 245.760 256.050   1
  -5 -15   3 3531.11 703.720   1
  -5  10  -8 29223.7 1436.32   1
  -1   0 -18 20221.3 787.950   1
  -5  -5 -16 1391.93 302.910   1
  -4 -11 -13 6688.97 1093.40   1
  -7 -13  -6 18841.3 2280.38   1
  -7 -13  -6 19260.2 1699.78   1
  -7   8   1 8221.33 1224.24   1
  -4  12   4 2611.87 506.250   1
   7   3  14 1808.57 367.630   1
  -7   2  10 271.890 115.000   1
  -9   1  -7 14936.8 1435.05   1
  -8 -11  -7 20054.4 1999.06   1
   8  11   7 21637.0 667.630   1
   0  -5  17 15358.9 2052.54   1
  -8  -2 -12 13714.0 2069.30   1
   8   2  12 15812.8 1073.32   1
  -5  11  -5 3396.27 714.780   1
  -3  -9  14 3375.18 554.590   1
  -3  -9  14 3767.12 690.570   1
  -5 -13   8 -6.9400 334.040   1
  -5 -13   8 166.330 108.280   1
  -2  13   7 6145.55 658.230   1
   9   5   9 2987.89 526.800   1
  -9  -5  -9 3391.63 586.870   1
  -1  -1 -18 55698.3 1459.74   1
  -8  -3   9 1337.22 277.240   1
  -6   4  11 5032.70 684.360   1
  -9   2   2 7291.05 982.110   1
  -6   8  -9 667.230 183.050   1
   6  -8   9 275.860 118.840   1
  -2  -3  17 4937.08 490.280   1
  -1   6  16 2745.72 384.140   1
  -6  10  -1 1109.26 221.790   1
  -2   9  13 669.930 195.000   1
   2 -13   8 18253.3 2206.49   1
  -2  13  -8 15571.3 447.100   1
   7   2  14 13014.6 1911.97   1
  -7   8  -4 443.420 248.570   1
  -6  -1  13 336.710 125.260   1
   1 -12  11 2420.74 555.240   1
   1 -12  11 2917.16 582.240   1
  -3 -16   1 1145.41 317.490   1
  -3 -16   1 1331.71 235.770   1
   0  15  -5 162.860 68.4400   1
   0 -15   5 -10.770 267.620   1
   3  -3  17 8140.84 1245.88   1
  -9  -2  -9 301.830 174.350   1
   9   2   9 710.930 226.170   1
  -9   0  -8 3168.54 558.020   1
   9   0   8 2977.82 587.500   1
  -9 -10  -3 12804.0 2039.84   1
  -9 -10  -3 15044.1 1451.66   1
   0 -14   8 8795.14 1061.84   1
  -1  -7  16 9211.11 1454.71   1
   0 -13  10 8577.57 1387.81   1
  -6  -4  13 22778.9 773.560   1
  -3 -16  -2 3603.09 531.150   1
   2  16   2 17093.5 1662.35   1
  -8  -4   9 557.250 186.530   1
  -8   6  -2 25061.0 2688.10   1
  -6 -14   4 6407.71 845.200   1
  -6 -14   4 7384.55 1452.54   1
  -6  10  -2 2183.90 448.480   1
  -8   4   5 9143.30 1512.96   1
  -5  11   3 26059.9 2431.55   1
  -8   1 -11 831.450 254.280   1
   8  -1  11 640.200 240.310   1
  -8   6  -1 2218.21 379.730   1
  -5   9 -10 21146.7 728.540   1
   5  -9  10 21495.4 643.080   1
   5  -9  10 20581.5 2882.58   1
   4  -8  13 3430.12 452.350   1
  -4   8 -13 3535.13 676.660   1
   4  -8  13 5173.55 965.870   1
  -5  10   6 17666.2 1564.88   1
  -4 -15   5 3308.55 553.630   1
  -1 -15   6 1076.35 262.740   1
  -1 -15   6 1089.16 205.370   1
  -1  15   2 16720.7 1675.18   1
  -6  -9  11 8339.41 1283.68   1
  -6  -9  11 8295.42 521.150   1
  -6  -9  11 9371.70 635.420   1
   1   9  15 3425.31 667.100   1
  -1  14  -7 4255.16 594.310   1
   1 -14   7 4452.95 790.550   1
  -1  10  13 1471.52 293.750   1
  -4 -10 -14 22274.4 2066.21   1
  -6 -12   8 1064.02 234.090   1
  -6 -12   8 1953.96 286.830   1
   0   7  16 17838.7 2776.20   1
  -3  -5  16 11057.3 1922.02   1
  -3  -5  16 10122.9 612.910   1
  -1   1 -18 11649.9 852.550   1
  -9 -10   0 949.250 364.970   1
  -9 -10   0 2026.69 335.110   1
  -5 -15  -5 421.860 228.950   1
  -9  -9  -6 -33.270 185.810   1
   9   9   6 148.980 75.8000   1
   1  12  12 2999.01 556.540   1
   7   4  14 18566.3 1507.94   1
  -6  10   0 1036.49 204.910   1
  -2  10  12 8603.70 1012.15   1
  -6   9  -7 1228.82 266.740   1
  -2  14   4 15045.4 1738.44   1
   1  -5  17 20674.2 965.530   1
  -2  14  -5 666.530 234.740   1
  -8  -2   9 8543.83 1068.41   1
  -9   3  -2 673.060 291.340   1
  -4  12  -6 23914.4 1666.68   1
  -5 -14  -8 9061.15 1377.22   1
  -3 -15   6 1127.42 287.310   1
  -5  -8  13 8095.56 1172.55   1
  -5  -8  13 8397.87 949.790   1
  -5  -8  13 8523.46 1414.83   1
   0   5  17 164.650 112.890   1
  -4 -12 -12 4864.34 614.330   1
  -7 -10 -11 2260.99 487.850   1
  -7 -10 -11 2451.79 376.800   1
   7  10  11 2219.80 437.390   1
   2  -9  14 29527.4 863.470   1
   2  -9  14 29710.5 1216.16   1
  -4  -8  14 2971.72 533.860   1
  -4   7 -14 5083.15 803.770   1
   4  -7  14 6588.49 1453.56   1
  -2  -1 -18 8043.57 1358.96   1
  -8   6  -3 3339.91 471.580   1
  -1   9  14 4151.85 495.390   1
  -9   3  -1 1743.93 547.550   1
   0  15   5 8759.25 987.930   1
  -9  -8   4 1740.08 364.200   1
  -9  -8   4 1795.55 352.080   1
   8   5  12 11340.8 2121.05   1
  -3 -13  10 785.430 383.110   1
  -5   9   8 1313.09 253.450   1
   1  -7  16 5826.46 922.740   1
  -1 -11  13 263.130 141.460   1
  -1 -11  13 274.070 238.340   1
  -2 -16   2 7147.63 1212.27   1
   3 -10  12 915.040 157.830   1
   3 -10  12 1064.84 373.470   1
   3  15   7 4457.06 580.230   1
  -2   0 -18 2048.11 349.270   1
   2   0  18 2748.66 560.610   1
   0   0  18 17003.5 1794.51   1
  -4  -4 -17 1842.21 246.700   1
  -7   0  11 15508.6 1873.07   1
   4  -1  17 235.080 135.720   1
  -1  15  -3 1043.45 203.380   1
  -6   1 -15 2646.71 434.590   1
   6  -1  15 2038.55 353.790   1
   3  13  11 1104.93 270.560   1
  -8   6   0 2931.64 445.580   1
  -4  -7 -16 11233.7 1893.21   1
  -4  11   7 683.310 184.380   1
   1   2  18 347.300 203.780   1
  -6  10  -3 2286.22 291.040   1
  -3  13  -6 8748.63 1277.69   1
   2 -10  13 266.630 215.790   1
   2 -10  13 423.300 279.590   1
  -8 -12   2 7533.07 1025.89   1
  -8 -12   2 7242.92 913.480   1
  -2   8  14 390.560 135.260   1
  -7  -8  10 25906.1 3159.91   1
  -7  -8  10 23728.1 1022.47   1
  -9   3  -3 705.160 316.830   1
  -4   4 -16 20310.3 1321.11   1
   4  -4  16 23022.8 3230.65   1
  -3   5  15 353.500 170.520   1
  -7  -1 -14 847.690 299.190   1
   7   1  14 540.420 209.820   1
  -1 -10  14 17820.6 1847.78   1
  -1 -10  14 20908.0 2531.22   1
   3  -7  15 3239.33 472.220   1
   2  13  11 2076.89 470.160   1
  -9   2  -6 1147.51 245.150   1
  -8 -12  -5 28037.6 1637.04   1
   8  12   5 29256.5 724.130   1
  -8   1   8 923.490 336.820   1
   0  14   8 2862.07 486.530   1
   2  15   7 18667.0 1443.27   1
  -8  -5   9 1149.28 225.320   1
   0   1 -18 23865.1 802.300   1
  -9 -10  -4 4039.58 674.560   1
  -9 -10  -4 3991.72 597.130   1
  -4 -14  -9 -33.920 293.270   1
   1  16   0 1832.62 319.370   1
   8   1  12 1851.84 461.130   1
  -8  -1 -12 2360.86 350.660   1
  -5 -13 -10 296.800 196.140   1
  -5   4 -15 2867.05 409.910   1
   5  -4  15 3461.51 742.950   1
   4  -9  12 320.020 121.380   1
  -4   9 -12 589.560 173.860   1
   4  -9  12 1140.61 298.540   1
  -3 -16   2 22162.6 3091.73   1
  -3 -16   2 19427.9 1764.59   1
   0  13  10 915.700 218.770   1
  -7 -11 -10 5670.32 728.680   1
  -7 -11 -10 6325.97 777.010   1
  -9  -4   6 2086.59 297.810   1
  -6  -8 -14 595.570 263.520   1
  -2  -2 -18 134.850 142.190   1
   0   1  18 14833.0 1744.06   1
  -3 -16  -3 480.580 214.650   1
  -1   4  17 1124.65 203.330   1
  -7 -12   6 2648.25 525.420   1
  -7 -12   6 3267.54 749.320   1
  -1  -5  17 12522.1 1540.87   1
  -4  -6  15 20510.7 813.570   1
  -4  -6  15 18995.5 558.830   1
  -5   4  13 1218.13 207.000   1
   7  -2  13 568.530 277.290   1
  -7   2 -13 675.960 293.640   1
  -9  -7   5 663.750 251.460   1
  -9  -3   6 23556.7 2425.69   1
  -1  11  12 8874.89 1322.65   1
  -7  -9 -12 761.830 306.170   1
  -7  -9 -12 665.230 202.670   1
   7   9  12 324.540 162.280   1
   1  16   1 7397.36 790.700   1
  -7 -13   4 796.350 220.630   1
   2  16   3 3803.09 702.480   1
   0 -10  14 16278.3 2000.71   1
   0 -10  14 15757.3 1707.25   1
  -7  -6  11 400.320 159.540   1
   9   6   9 5455.04 576.450   1
  -9  -6  -9 4279.89 626.920   1
  -9  -6  -9 5810.23 778.980   1
  -9  -9   3 26310.5 2099.24   1
  -9  -9   3 30454.2 3231.35   1
  -9   3   0 1216.26 231.670   1
  -5  -6  14 8526.75 905.000   1
   2   6  17 120.870 133.800   1
   1  16  -1 3043.37 400.140   1
  -6  10   1 2226.54 315.300   1
  -2   2  17 26422.0 912.110   1
  -7   8   2 10324.6 1075.56   1
  -6   0  13 248.180 105.610   1
   8   9  10 9240.65 935.780   1
  -8  -9 -10 9604.88 779.280   1
  -8  -9   7 41567.7 1856.82   1
  -8  -9   7 38543.5 1163.09   1
  -7 -14  -1 315.180 261.570   1
  -9   1   4 6956.58 821.840   1
   0 -11  13 423.960 193.780   1
   0 -11  13 508.750 231.610   1
  -4 -16  -1 897.250 262.420   1
  -4 -16  -1 1131.94 357.450   1
   9   1   9 396.020 263.750   1
  -9  -1  -9 335.210 248.340   1
  -6  -5  13 4093.88 484.730   1
  -9 -10   1 10361.0 1604.51   1
  -9 -10   1 12466.9 1641.41   1
  -1  13   9 491.100 150.070   1
   2  -8  15 3905.66 609.230   1
  -7 -14  -2 23286.8 3622.72   1
  -8 -10   6 -45.100 250.250   1
  -8 -10   6 -28.660 194.280   1
  -4 -16   0 6765.72 1047.72   1
  -4 -16   0 7062.86 948.930   1
   2  -1  18 2661.81 384.980   1
  -2   1 -18 2209.14 400.860   1
   2   8  16 5828.91 744.150   1
  -3   9  12 3548.64 619.780   1
  -8   6  -4 5128.24 690.570   1
   1  14   9 424.540 216.420   1
   1  -2  18 19570.0 2583.15   1
  -1   2 -18 14908.5 1089.56   1
  -8 -10  -9 10450.8 1049.83   1
   8  10   9 11388.1 834.090   1
  -6   6 -12 19851.7 715.320   1
   6  -6  12 21401.3 2332.76   1
  -7   8  -5 -75.940 158.560   1
   7   5  14 10265.7 1001.61   1
  -4  10   9 201.890 168.550   1
  -6  -6 -15 507.920 295.620   1
   6   6  15 1249.98 362.300   1
  -2   5  16 15290.7 1371.94   1
  -8   5  -7 2755.88 333.700   1
  -3   8  13 2381.91 428.370   1
  -8  -1   9 6144.52 1021.07   1
  -1 -12  12 5496.01 968.840   1
  -1 -12  12 4497.98 751.440   1
 -10  -4  -2 3866.01 794.360   1
  -1  15   3 925.500 207.650   1
  -9  -5   6 6352.41 719.640   1
  -2 -11  13 667.770 208.700   1
  -2 -11  13 555.850 195.430   1
  -5  -8 -15 3777.38 548.390   1
  -9   3  -4 883.850 225.470   1
  -5   2  14 406.570 188.150   1
  -6 -15  -1 3248.90 441.060   1
  -6 -15  -1 3592.53 757.210   1
  -2  -4  17 32256.0 821.310   1
  -7 -14   0 355.920 318.390   1
  -5   2 -16 16386.4 1176.77   1
   5  -2  16 17994.5 2555.68   1
  -9   0   5 1497.47 333.080   1
  -3  13   5 15983.9 1252.98   1
  -8   6   1 681.180 182.940   1
   4 -11   9 20802.9 761.410   1
  -4  11  -9 18023.7 916.290   1
  -4 -16  -2 1977.43 361.900   1
 -10  -4  -1 10793.7 995.960   1
   1   6  17 1595.87 334.510   1
  -6   9   5 2115.13 361.470   1
  -6  10  -4 12491.1 800.700   1
  -3   3  16 7572.22 1330.70   1
   0   2 -18 3971.53 665.200   1
  -6   8   7 2973.07 700.960   1
  -7   7   5 1286.50 367.890   1
   1  16   2 11698.4 1260.03   1
  -2  11  11 475.580 153.300   1
  -9  -2   6 1467.29 299.780   1
 -10  -4  -3 773.400 251.370   1
  -6 -15  -2 460.500 371.240   1
  -6 -15  -2 1394.15 332.670   1
  -4  -9 -15 463.690 234.360   1
   3 -12   9 1680.65 415.470   1
  -3  12  -9 1075.01 254.190   1
 -10  -3  -2 2724.59 407.850   1
 -10  -5  -2 462.890 183.140   1
  -6 -15   0 24791.6 3591.65   1
  -5 -15   4 768.810 277.510   1
   6  -5  13 573.140 276.840   1
  -6   5 -13 1212.92 273.150   1
  -1   8  15 977.800 282.690   1
  -2 -16   3 521.550 171.370   1
  -2 -16   3 539.840 177.160   1
   1  16  -2 169.950 78.9000   1
  -6 -13  -9 234.520 423.700   1
  -4 -16   1 1625.21 437.650   1
  -4 -16   1 1301.57 210.170   1
  -7   5   8 420.500 165.940   1
  -4   6 -15 2576.16 533.330   1
   4  -6  15 4435.97 719.710   1
  -7 -14  -3 1121.36 406.170   1
  -5  11  -6 1527.13 368.120   1
  -4   5  14 20604.4 835.460   1
  -9   2   3 5519.80 587.260   1
  -2 -14   9 7872.30 1175.61   1
   0   2  18 25960.7 1713.38   1
  -7   4   9 4927.73 606.230   1
   8   6  12 10935.3 1054.09   1
  -1  -9  15 698.420 179.680   1
  -1  -9  15 555.470 168.940   1
 -10  -3  -1 2124.64 379.940   1
 -10  -5  -1 1887.59 436.990   1
   2 -11  12 3469.78 669.880   1
   2 -11  12 2764.77 723.160   1
  -8   5   4 4728.14 527.770   1
  -2 -10  14 16880.1 2610.29   1
  -2 -10  14 18773.7 790.290   1
  -4 -15  -7 6290.43 1006.60   1
   1   3  18 35856.0 1220.70   1
   0  -9  15 5451.69 589.640   1
   0  -9  15 5184.43 956.660   1
  -3  -8 -16 3855.96 775.240   1
  -5  -6 -16 57495.2 2299.75   1
 -10  -3  -3 58.9500 155.840   1
  -6   7 -11 2022.97 332.610   1
   6  -7  11 2464.78 570.310   1
 -10  -5  -3 629.980 276.340   1
  -4   3  15 87.0600 135.160   1
  -2 -12  12 884.200 238.870   1
  -2 -12  12 671.650 225.910   1
   0  10  14 301.000 163.410   1
  -2  -3 -18 1727.59 521.600   1
  -7   0 -14 295.390 122.860   1
   7   0  14 417.300 304.620   1
   8   8  11 9088.65 1817.21   1
  -8  -8 -11 7746.00 737.790   1
  -1  15  -4 4685.50 998.340   1
  -1 -14   9 307.140 225.110   1
  -4 -11  12 930.950 237.130   1
  -4 -11  12 311.200 193.750   1
  -5 -11  11 1105.73 263.390   1
  -5 -11  11 1265.56 312.940   1
  -8  -8   8 448.620 194.130   1
  -8  -8   8 671.560 298.530   1
  -7   7  -8 3636.08 651.860   1
   9  10   5 777.680 152.570   1
  -6   3  12 8414.36 1304.98   1
  -4 -13 -11 90.1600 122.510   1
  -9   3   1 7432.35 1131.83   1
  -1  14   7 13263.3 1539.65   1
  -9  -8  -8 790.690 211.850   1
   9   8   8 794.490 147.490   1
  -3  -6 -17 2537.35 430.480   1
  -8  -6   9 444.010 181.520   1
  -2  -7  16 1729.02 384.810   1
  -5  11   4 12654.5 846.030   1
  -7 -13  -7 10068.6 1885.81   1
  -7 -13  -7 12638.1 1860.15   1
  -4 -14   8 303.850 261.340   1
   0  11  13 1060.99 255.950   1
  -6 -14  -7 4905.71 788.770   1
  -3 -16   3 18889.6 2346.28   1
  -3 -16   3 17209.2 1517.00   1
  -8   3 -10 714.230 221.440   1
   8  -3  10 1049.53 263.080   1
   1   8  16 269.600 136.890   1
  -3  10  11 10917.9 2118.72   1
  -4  12   5 676.030 239.910   1
 -10  -4   0 20825.2 2425.79   1
  -6  -8  12 1974.32 334.650   1
  -6  -8  12 1520.65 359.440   1
  -3 -16  -4 391.480 139.720   1
  -7 -14   1 18832.0 3338.33   1
  -6  10   2 26604.1 1394.46   1
  -3  -8  15 1605.17 272.240   1
  -6 -15  -3 3231.12 455.790   1
  -6 -15  -3 2640.72 445.770   1
  -5 -15  -6 172.260 271.640   1
  -6 -13   7 35382.0 3470.82   1
  -6 -13   7 30243.1 998.680   1
  -4  -5 -17 3415.31 464.530   1
   4  -2  17 -218.63 323.950   1
 -10  -4  -4 689.600 193.880   1
  -8   0 -12 8990.28 1467.02   1
   8   0  12 8986.37 1331.76   1
   1  13  11 1227.79 313.980   1
  -2   7  15 1071.79 308.800   1
   2  -5  17 6371.28 873.420   1
   0 -15   6 -91.890 248.400   1
   0 -15   6 96.9800 62.3400   1
  -5   7 -13 7202.81 723.100   1
   5  -7  13 6618.36 1386.96   1
   9  -1   8 1444.55 308.490   1
  -9   1  -8 2358.56 435.560   1
  -4 -16  -3 594.970 275.760   1
  -7 -12  -9 798.880 211.170   1
  -7 -12  -9 1021.09 370.280   1
   0 -12  12 1317.48 394.970   1
   0 -12  12 1420.73 469.870   1
   9   9   7 -50.690 124.150   1
  -9  -9  -7 -74.000 157.460   1
  -4 -12  11 6763.84 927.050   1
  -6 -15   1 4750.57 631.730   1
  -8 -12   3 4337.76 491.110   1
  -8 -12   3 2378.84 506.940   1
  -8 -11   5 6215.94 666.350   1
  -8 -11   5 7341.06 1166.00   1
   2  16   4 3944.44 587.160   1
  -9  -6   6 163.120 126.310   1
   8  12   6 10828.2 991.000   1
  -8 -12  -6 12235.4 899.550   1
  -3   7  14 22105.5 2170.33   1
  -2 -15   7 794.350 429.460   1
   8  11   8 4036.24 478.900   1
  -8 -11  -8 3611.76 825.420   1
 -10  -5   0 20114.2 1942.12   1
 -10  -3   0 4632.22 926.430   1
  -5 -12  10 274.440 80.7800   1
  -5 -12  10 686.000 240.750   1
  -6 -14   5 5850.07 854.010   1
  -6 -14   5 4994.30 863.820   1
  -7   1  11 331.540 155.670   1
   3 -11  11 -1.3700 105.060   1
  -7   5 -11 452.630 184.920   1
   7  -5  11 498.070 196.760   1
  -2  14   5 224.780 207.850   1
  -2  14  -6 2490.38 524.780   1
   2  -2  18 9884.30 1307.36   1
  -2   2 -18 6838.07 1360.99   1
   3   1  18 7209.64 1176.19   1
  -3  -1 -18 6415.68 936.730   1
   8  -4   9 930.780 336.110   1
  -8   4  -9 944.200 253.580   1
   1  15   7 30851.7 2015.56   1
 -10  -2  -2 4512.87 612.840   1
  -8   6  -5 9750.93 1170.52   1
  -7  -8 -13 14190.6 2195.84   1
   7   8  13 12862.8 1161.12   1
  -7  -8 -13 13684.6 772.930   1
 -10  -6  -2 2640.56 557.050   1
   4 -10  11 597.990 306.300   1
  -4  10 -11 93.9500 59.6600   1
   4 -10  11 212.680 152.890   1
  -5 -10  12 944.660 257.580   1
  -5 -10  12 1309.29 269.200   1
  -5 -10  12 530.450 141.640   1
  -9   3  -5 7306.12 1104.15   1
 -10  -3  -4 568.580 230.480   1
  -9 -10   2 10417.8 1222.75   1
  -9 -10   2 11750.6 2115.93   1
 -10  -5  -4 393.300 241.740   1
   3  -4  17 2080.63 458.410   1
  -3   4 -17 1369.73 375.560   1
   1  16   3 4959.95 684.240   1
  -3  -6  16 648.400 193.020   1
  -4 -10  13 1261.90 304.150   1
  -4 -10  13 521.120 203.040   1
  -7   6   7 1957.87 327.260   1
  -5   7  11 5656.17 947.470   1
  -4 -16   2 13276.6 1335.51   1
  -4 -16   2 13273.3 1340.33   1
  -4  -2  16 406.640 189.380   1
 -10  -2  -1 2040.49 370.520   1
 -10  -6  -1 12756.5 1170.13   1
   9   7   9 17501.6 1967.94   1
  -9  -7  -9 17289.6 1072.74   1
   7  -4  12 471.700 179.220   1
  -7   4 -12 559.790 188.890   1
  -1  12  11 136.230 159.670   1
  -9  -4 -10 7899.51 1233.61   1
   9   4  10 7435.81 1189.79   1
  -3  -2 -18 1468.22 371.520   1
  -7 -14  -4 16481.3 1977.54   1
  -7 -14  -4 18053.1 1682.90   1
  -9   2  -7 204.900 166.510   1
   8  -2  11 227.120 142.830   1
  -8   2 -11 317.370 156.780   1
 -10  -2  -3 737.680 217.930   1
   3  -6  16 2010.34 321.750   1
   9   3  10 15014.5 1762.04   1
  -9  -3 -10 14072.8 2156.16   1
   0   9  15 6260.97 1028.56   1
  -5   8 -12 9695.72 1395.66   1
   5  -8  12 8820.08 1803.67   1
  -4  13  -1 509.770 197.770   1
  -6   2 -15 -129.77 189.560   1
   6  -2  15 273.030 230.240   1
 -10  -6  -3 716.030 226.380   1
  -8   3   7 488.790 218.040   1
  -7   8   3 383.680 241.790   1
  -4  -1  16 19280.7 1985.26   1
  -4  12  -7 38471.4 1019.13   1
  -6   1  13 1702.31 397.030   1
  -5 -14   7 15672.5 1360.07   1
  -5 -14   7 18130.3 2605.57   1
  -4 -15   6 909.970 487.010   1
  -4 -15   6 1204.15 236.240   1
  -9  -1   6 16800.7 2439.43   1
   3   0  18 8468.82 1392.47   1
  -3   0 -18 6845.30 925.620   1
  -1  -1  18 4263.07 669.350   1
  -1   0  18 10906.3 1197.69   1
  -8   6   2 7297.78 850.140   1
   1  -3  18 1468.23 307.000   1
  -1   3 -18 953.950 258.700   1
   1 -10  14 1096.67 267.950   1
   1 -10  14 510.930 190.140   1
   7   6  14 1905.27 359.830   1
  -7  -6 -14 993.070 275.750   1
   5  -6  14 14477.0 2891.54   1
  -5   6 -14 15302.1 1354.87   1
  -6 -11 -12 4610.69 1011.02   1
  -6  -6  13 9352.47 1449.19   1
  -7   3  10 15650.2 1734.21   1
   1 -13  10 535.560 221.850   1
   0  15   6 19168.6 2472.62   1
   9   0   9 2746.30 370.850   1
  -9   0  -9 3060.87 487.980   1
  -8   0   9 1002.98 237.930   1
  -4  13   0 467.290 121.560   1
  -3  14  -1 154.520 145.600   1
   0  -6  17 6967.00 794.690   1
   0   3 -18 3128.19 684.600   1
   0  -3  18 5181.49 940.880   1
  -3  12   8 158.580 125.510   1
  -6  10  -5 7383.89 839.370   1
  -7 -10   9 9806.21 1190.56   1
  -7 -10   9 9316.25 428.360   1
  -1 -15   7 570.110 328.110   1
   5 -10   9 8830.73 1248.00   1
  -5  10  -9 8890.95 779.830   1
  -6   9  -8 1191.79 259.720   1
  -3  14   0 6075.29 792.890   1
  -1  15   4 6551.27 698.260   1
  -4  13  -2 3678.25 805.720   1
  -2   3  17 2225.00 448.680   1
   2  -7  16 1158.88 242.670   1
  -7   8  -6 5107.74 988.500   1
  -5 -11 -13 5398.90 706.750   1
  -7  -7  11 31640.9 1348.01   1
  -7  -7  11 33035.3 987.230   1
  -6   4 -14 9723.35 646.110   1
   6  -4  14 10487.0 1825.25   1
  -7 -11   8 2711.58 495.650   1
  -7 -11   8 3445.71 433.080   1
  -3  13  -7 3037.70 614.220   1
  -8   4   6 1595.22 284.600   1
  -5   8  10 57050.7 1604.52   1
  -4  -3  16 11963.3 625.920   1
  -6 -10 -13 1738.48 326.880   1
  -9  -8   5 1641.48 331.490   1
  -9  -8   5 2302.62 469.850   1
  -3 -14   9 965.560 366.790   1
  -5   6  12 12740.6 1913.89   1
 -10  -4   1 9002.75 1418.12   1
  -1 -13  11 275.430 184.350   1
   9   5  10 2981.27 666.390   1
  -9  -5 -10 3092.11 544.670   1
   7  -6  10 6837.88 896.760   1
  -7   6 -10 4167.11 839.690   1
  -9  -9   4 381.350 222.990   1
   0  12  12 8536.85 1307.83   1
  -3  14  -2 995.430 192.250   1
  -6 -15  -4 630.790 296.290   1
  -6 -15  -4 946.510 299.340   1
   1 -14   8 2279.57 431.920   1
   0   3  18 2621.70 404.960   1
 -10  -6   0 3800.16 540.370   1
 -10  -2   0 5796.92 1054.23   1
   3  14  10 473.620 225.410   1
  -5  -2  15 3510.21 561.870   1
  -2  -9  15 435.770 190.080   1
  -2  -9  15 272.160 162.310   1
  -2 -16   4 6449.78 817.920   1
  -2 -16   4 4429.13 873.920   1
   1 -11  13 3729.39 655.000   1
   1 -11  13 3247.58 489.480   1
  -9  -2 -10 1520.89 350.250   1
   9   2  10 2186.29 468.630   1
  -2  13   8 1038.48 284.020   1
  -8 -13  -1 380.840 172.460   1
  -6   6  10 2310.00 430.730   1
  -5  10   7 9398.19 973.600   1
  -8 -13  -2 2072.12 248.460   1
 -10  -4  -5 830.210 310.780   1
  -1  -2  18 60.1000 98.5800   1
 -10  -2  -4 1462.78 467.970   1
   1  -9  15 750.560 272.620   1
   1  -9  15 202.810 105.420   1
  -3 -15   7 24993.5 3236.14   1
  -1   1  18 290.970 132.840   1
  -7 -14   2 424.830 272.420   1
   2 -13   9 8250.20 1023.43   1
  -8   2   8 3944.22 469.620   1
  -9   3   2 62162.8 3998.93   1
  -6 -15   2 1172.98 598.500   1
 -10  -6  -4 -117.36 340.380   1
  -2 -13  11 3288.90 544.160   1
  -4   0  16 13579.2 1675.94   1
  -2  -5  17 14737.7 1704.02   1
 -10  -5   1 457.740 196.880   1
  -7 -13   5 54409.5 1582.20   1
  -7 -13   5 62895.1 4039.98   1
 -10  -3   1 3905.42 622.690   1
  -6   8 -10 731.030 170.040   1
  -5 -12 -12 2759.12 598.040   1
  -4  13   1 1195.81 287.270   1
  -3  -3 -18 1227.40 242.480   1
  -2  -4 -18 251.960 100.160   1
  -3  14   1 3609.28 795.480   1
  -4 -16  -4 193.740 191.090   1
  -5  -7  14 95.1300 90.9200   1
  -5  -7  14 334.960 134.900   1
   2  14  10 -85.070 231.340   1
  -5  -3  15 1783.93 317.270   1
   3  15   8 4209.84 588.290   1
  -9 -11  -2 49.4500 129.090   1
  -9 -11  -2 476.180 205.100   1
  -5 -10 -14 11894.1 1353.87   1
   0   6  17 -5.5200 199.910   1
   2  11  14 2389.58 443.660   1
  -6 -12 -11 370.200 278.240   1
   0 -14   9 214.850 218.000   1
   1  -6  17 519.270 243.390   1
  -9 -10  -6 6183.44 773.650   1
   9  10   6 5911.67 1164.78   1
  -5  -1  15 1120.55 185.880   1
   6   2  16 301.400 139.220   1
 -10  -3  -5 5281.07 863.090   1
  -9 -11  -1 1613.66 355.110   1
  -9 -11  -1 1010.20 244.030   1
  -5 -14  -9 8028.66 1306.79   1
   1   4  18 1886.52 327.380   1
  -4  -7  15 127.810 55.1800   1
  -4  -7  15 556.900 179.600   1
   0  16   0 4201.41 884.340   1
  -4 -13  10 2223.81 513.090   1
 -10  -5  -5 729.480 290.690   1
  -6  -7 -15 7127.13 764.510   1
   6   7  15 8299.76 786.600   1
  -3  -1  17 345.800 148.240   1
   3  11  14 -142.21 265.270   1
  -4  13  -3 337.040 132.680   1
   0  -8  16 4419.87 1048.85   1
  -3   1 -18 2190.12 538.120   1
   3  -1  18 4685.44 1121.53   1
  -1  15  -5 3636.73 616.550   1
   8   7  12 631.590 190.030   1
  -8  -7 -12 860.400 222.430   1
  -1   5  17 3652.63 629.460   1
  -7  -3  12 18708.2 1715.05   1
   6   3  16 11217.0 1702.42   1
  -1  -6  17 22131.8 2475.56   1
  -3 -11  13 1304.06 268.510   1
  -3 -11  13 1584.06 378.040   1
  -7   1 -14 396.590 198.490   1
   7  -1  14 361.300 307.100   1
  -6 -11  10 2424.62 558.010   1
  -6 -11  10 4001.50 696.910   1
  -8 -13   0 2174.10 311.330   1
  -8 -13   0 2900.25 380.240   1
   5   2  17 11673.8 840.480   1
  -5  -2 -17 11365.5 2022.63   1
  -3 -16   4 19951.5 1809.33   1
  -3 -16   4 18125.9 1937.27   1
  -3  -2  17 4379.38 873.190   1
  -8 -13  -3 3436.17 516.430   1
  -4   8  12 18779.3 1417.66   1
  -9   1   5 1883.09 479.900   1
  -6  10   3 4167.49 853.550   1
   0  16  -1 611.450 186.370   1
  -7  -9  10 1377.96 228.500   1
  -7  -9  10 810.670 179.900   1
  -6   7   9 785.400 141.780   1
   2  15   8 1074.84 257.760   1
  -8   5  -8 1728.68 453.420   1
  -8  -7   9 4504.84 601.690   1
  -6   5  11 83.5200 115.880   1
  -2  12  10 4165.44 622.490   1
 -10  -1  -2 6880.92 823.890   1
  -5 -13   9 2201.84 428.020   1
  -5 -13   9 1409.52 358.480   1
  -7   3 -13 1444.10 282.740   1
   7  -3  13 1830.27 358.560   1
 -10  -7  -2 672.980 260.660   1
 -10  -7  -2 136.480 176.130   1
  -1   7  16 22132.8 2331.34   1
  -9 -11  -3 727.640 410.570   1
  -9 -11  -3 984.490 230.680   1
  -3 -16  -5 226.920 203.540   1
   0  16   1 336.230 195.470   1
  -7  -2  12 6387.78 755.710   1
   5  -3  16 68445.9 2012.45   1
  -5   3 -16 70923.9 10387.2   1
  -5 -15   5 341.850 145.340   1
  -5 -15   5 829.470 326.220   1
  -3 -12  12 1270.89 199.470   1
  -3 -12  12 1325.26 292.050   1
  -1  -8  16 133.210 135.100   1
  -4  -8 -16 2619.31 599.030   1
  -5   3  14 297.150 159.030   1
   3  12  13 10329.2 1779.54   1
  -3  11  10 100.690 103.020   1
   5   1  17 865.930 278.150   1
  -4 -16   3 853.460 278.210   1
  -4 -16   3 309.310 125.240   1
  -3  14  -3 118.940 116.690   1
  -9   2   4 3764.88 575.800   1
   2  12  13 733.700 248.870   1
  -9  -7   6 1233.24 369.930   1
   2 -12  11 8757.89 1411.04   1
  -5  -9  13 1071.96 199.030   1
  -5  -9  13 1319.27 321.580   1
  -5  -9  13 985.870 263.530   1
   4  -5  16 4349.38 682.020   1
  -4   5 -16 2819.29 609.900   1
   1  16   4 255.550 159.520   1
 -10  -1  -1 6594.40 810.850   1
 -10  -7  -1 10401.6 1266.89   1
 -10  -7  -1 9060.66 907.820   1
  -7  -4  12 4476.99 552.310   1
  -5  11  -7 823.660 203.610   1
  -7 -14  -5 4460.07 942.840   1
  -7 -14  -5 4618.52 948.570   1
   6   1  16 12965.6 1218.34   1
  -5  -3 -17 688.870 208.090   1
   5   3  17 307.000 143.090   1
   2  10  15 0.48000 188.170   1
 -10  -1  -3 3010.16 448.940   1
  -9   3  -6 213.870 139.610   1
  -3   0  17 4232.89 804.950   1
  -3  13   6 1901.07 348.540   1
  -4  -4  16 584.730 175.480   1
  -8   6  -6 689.630 244.610   1
  -9 -11   0 1455.93 287.970   1
  -9 -11   0 1768.47 404.510   1
  -6 -10  11 6347.06 1103.05   1
  -6 -10  11 6844.88 796.350   1
   5  -9  11 10787.9 1504.03   1
   5  -9  11 10828.2 566.610   1
  -5   9 -11 11875.4 1002.30   1
 -10  -7  -3 1806.71 507.180   1
 -10  -7  -3 1056.73 268.150   1
  -4  11   8 4459.73 679.860   1
  -5  12  -1 4359.61 645.940   1
  -8  -3 -13 4933.35 917.910   1
   8   3  13 5960.40 1328.49   1
   2  16   5 8880.08 975.620   1
  -7 -12   7 1850.76 239.530   1
  -7 -12   7 2371.12 363.010   1
  -5 -16  -1 3075.71 430.720   1
  -5 -16  -1 4092.88 563.640   1
  -3   4  16 6340.69 1225.69   1
  -4   9  11 6674.40 787.320   1
   2  -3  18 23444.1 3353.38   1
  -4  -9  14 284.490 126.380   1
  -4  -9  14 744.410 239.870   1
   2   7  17 9424.57 1537.10   1
 -10  -6   1 6355.79 810.750   1
  -5  -4  15 15769.5 1456.10   1
  -4   7  13 815.720 188.410   1
  -6 -12   9 2841.14 415.830   1
  -6 -12   9 3406.36 745.000   1
 -10  -2   1 284.040 167.940   1
  -1 -16   4 2629.32 649.910   1
  -1 -16   4 3476.60 598.300   1
  -8   1 -12 394.040 201.050   1
   8  -1  12 367.340 181.040   1
  -9  -6 -10 11155.2 1875.72   1
   9   6  10 8392.20 939.870   1
  -9 -10   3 642.690 306.850   1
  -9 -10   3 1087.57 298.630   1
  -9   4  -2 7599.93 712.190   1
   3  10  15 3181.26 477.040   1
  -5  12  -2 1962.07 320.220   1
  -6  -9 -14 20579.6 2260.96   1
  -5 -16   0 692.860 390.910   1
  -5 -16   0 -89.880 213.420   1
  -9  -4   7 1885.06 266.890   1
   8   4  13 2455.22 363.690   1
   0  16  -2 335.400 124.450   1
  -6  -4 -16 24767.8 1675.66   1
   6   4  16 28703.7 2762.25   1
  -5  11   5 13380.2 1808.55   1
   0  14   9 2851.58 429.340   1
  -5  12   0 4610.34 1008.21   1
  -5   5 -15 195.140 106.980   1
   5  -5  15 579.520 263.920   1
  -3  14   2 2757.36 409.640   1
  -6   9   6 207.290 269.790   1
  -8   5   5 11678.7 1535.15   1
  -5  -7 -16 2033.63 447.490   1
  -8 -12   4 9320.25 876.390   1
  -8 -12   4 9002.67 1348.23   1
   0 -13  11 2796.32 342.220   1
   9   1  10 13307.6 1557.96   1
  -9  -1 -10 15085.5 1390.81   1
  -3  -3  17 236.410 138.150   1
 -10  -2  -5 4388.22 667.350   1
  -9  -3   7 2561.26 397.760   1
  -9   4  -1 10360.8 1378.48   1
  -3   6  15 500.860 185.060   1
  -1  -3  18 127.860 65.5300   1
  -4  -6 -17 -168.47 271.070   1
  -4  13   2 11061.9 956.440   1
  -5 -16  -2 490.080 195.950   1
  -5 -16  -2 464.570 210.910   1
  -1   2  18 2302.08 401.080   1
  -3 -10  14 12046.9 1621.12   1
  -3 -10  14 11863.5 1445.78   1
   0   8  16 1061.09 233.450   1
  -5   0  15 633.390 151.400   1
 -10  -6  -5 481.210 240.440   1
   4  -3  17 5848.79 1062.96   1
  -4   3 -17 3766.39 801.870   1
  -7   7   6 404.300 198.600   1
   8   2  13 -124.91 272.440   1
  -8  -2 -13 226.890 224.250   1
  -4 -14 -10 954.150 348.520   1
   8  12   7 48285.1 1149.83   1
  -8 -12  -7 48777.6 1679.81   1
  -5   9   9 150.550 73.0700   1
  -8   6   3 581.560 191.250   1
  -9   0   6 520.430 170.920   1
  -8 -13   1 143.960 243.490   1
  -8 -13   1 -77.620 263.740   1
   0  16   2 360.110 127.260   1
  -8 -10   7 1585.44 294.250   1
  -8 -10   7 1465.17 348.890   1
  -8  -3  10 21556.5 2267.46   1
  -5 -15  -7 821.560 296.760   1
  -5   5  13 1188.21 295.570   1
  -9   4  -3 5563.08 809.660   1
 -10  -4   2 5918.55 1027.78   1
  -8 -13  -4 3096.26 506.230   1
  -4   1  16 322.870 119.950   1
 -10  -7   0 259.620 98.0300   1
 -10  -7   0 972.950 306.960   1
   8  10  10 2216.71 393.890   1
  -8 -10 -10 1942.31 439.600   1
  -9 -11  -4 2332.21 579.640   1
  -2  15  -1 426.910 171.260   1
  -2  15   0 27022.1 1858.41   1
 -10  -1   0 98.3400 295.200   1
  -7  -1  12 24285.8 2863.63   1
  -7 -13  -8 19789.3 1032.70   1
  -7 -13  -8 18306.1 2194.17   1
  -6 -15  -5 2995.32 723.170   1
  -6 -15  -5 3006.59 467.070   1
  -4 -15  -8 13050.6 2108.35   1
  -6  10  -6 29200.2 917.750   1
  -8  -4  10 635.570 192.350   1
   1 -12  12 1108.50 261.610   1
   1 -12  12 499.940 296.290   1
  -7 -10 -12 17120.6 2074.94   1
  -7 -10 -12 14911.6 619.790   1
   7  10  12 17711.4 1203.47   1
 -10  -1  -4 12894.2 1382.76   1
   5   0  17 2329.78 443.910   1
   9   9   8 3281.76 819.210   1
  -9  -9  -8 3101.94 745.730   1
  -7 -11 -11 27060.1 2172.15   1
  -7 -11 -11 26600.7 1854.65   1
  -4  13  -4 2666.50 410.760   1
  -4   4  15 1610.07 388.610   1
  -6 -14  -8 5687.45 1006.58   1
   0  -4  18 2318.28 477.780   1
 -10  -7  -4 27323.7 2223.62   1
 -10  -7  -4 26838.0 1586.16   1
  -3  -4 -18 726.260 195.860   1
  -4  12   6 516.040 227.990   1
  -7   8   4 836.550 266.800   1
  -9  -5   7 4537.62 731.700   1
 -10  -4  -6 7389.28 1373.76   1
  -9  -8  -9 207.920 152.160   1
   9   8   9 439.250 165.720   1
  -5 -13 -11 757.930 314.480   1
   1  -8  16 416.150 237.010   1
  -2   6  16 508.830 168.860   1
  -7   2  11 6198.39 789.160   1
 -10  -5   2 3449.53 504.820   1
  -6 -15   3 -154.56 381.030   1
 -10  -3   2 12769.3 1705.16   1
  -8  -9 -11 8721.02 1836.27   1
   8   9  11 12103.9 1161.07   1
  -8  -9   8 4450.19 645.580   1
  -8  -9   8 4649.37 929.750   1
  -5 -16   1 515.650 312.180   1
  -5 -16   1 542.400 210.660   1
  -5  12  -3 2732.30 413.810   1
   1  11  14 7514.31 1346.66   1
  -7   9  -1 2944.02 472.320   1
   1  -4  18 8903.85 1109.84   1
   7   7  14 977.110 265.840   1
  -7  -7 -14 1295.95 428.300   1
  -7  -7 -14 676.340 195.760   1
  -7 -14   3 4682.39 1087.12   1
  -7 -14   3 4076.48 604.790   1
  -7  -5  12 4079.50 664.020   1
  -7   7  -9 2648.19 486.920   1
   5   4  17 1255.48 319.310   1
  -5  -4 -17 1907.29 455.260   1
  -7   9  -2 6501.98 1346.13   1
  -8   1   9 13607.0 1859.91   1
  -2  14   6 1692.61 431.050   1
   0 -15   7 681.880 223.810   1
  -6   2  13 22751.0 2295.59   1
  -2  14  -7 1087.41 304.660   1
   2 -14   7 2378.82 440.560   1
  -9   4   0 2147.83 339.920   1
  -1  15   5 2760.95 485.660   1
   1   7  17 4978.73 605.330   1
   3  -9  14 40481.9 3208.63   1
   3  -9  14 45265.6 1101.03   1
  -3  -7 -17 2288.71 473.660   1
  -8  -2  10 528.140 161.130   1
  -9 -11   1 5244.67 679.750   1
  -9 -11   1 4144.71 686.060   1
  -5  -9 -15 -151.67 334.570   1
  -5  12   1 1413.36 244.870   1
   6   0  16 708.540 228.440   1
  -2  15  -2 17768.4 1143.56   1
  -9  -2   7 1184.38 353.050   1
  -2  15   1 110.240 121.050   1
  -6  -7  13 1829.70 424.530   1
  -6  -7  13 2375.72 477.150   1
  -3   1  17 4734.87 800.350   1
  -4 -16  -5 -51.350 238.170   1
  -9   2  -8 9014.40 1102.73   1
 -10  -3  -6 1102.15 370.570   1
   8   5  13 7115.67 876.240   1
   9  -1   9 4613.13 896.230   1
  -9   1  -9 4185.02 849.620   1
   3  -2  18 1572.68 475.690   1
  -3 -13  11 5232.23 1002.78   1
  -4  11 -10 6201.22 778.670   1
   4 -11  10 6223.50 1080.47   1
  -7   8  -7 4505.41 869.220   1
 -10  -5  -6 1414.31 397.880   1
  -5 -16  -3 2660.27 418.130   1
  -5 -16  -3 2647.50 513.800   1
  -3  14  -4 10661.5 1095.41   1
  -9   3   3 1279.35 263.370   1
  -6 -14   6 1238.91 353.700   1
   1  14  10 -34.770 197.750   1
   3  13  12 1195.35 263.290   1
  -4 -11 -14 2265.08 552.240   1
  -6   8   8 7048.64 1156.14   1
   0   4  18 6554.28 822.060   1
  -6 -13 -10 368.500 227.990   1
  -8 -11   6 19512.6 1537.37   1
  -8 -11   6 21596.5 834.780   1
  -1  14   8 16881.1 2214.37   1
  -2 -16   5 7391.07 952.560   1
  -2 -16   5 5654.03 529.070   1
  -6   4  12 335.890 244.500   1
   1  10  15 6297.44 823.400   1
  -9   4  -4 5633.59 807.980   1
   0  13  11 1001.22 293.200   1
  -7   9   0 2540.66 661.410   1
  -1  13  10 785.950 173.130   1
   3 -12  10 2982.93 629.060   1
   0  16  -3 225.440 99.9900   1
   8  11   9 26634.7 2032.59   1
  -8 -11  -9 28114.4 959.130   1
  -6   3 -15 913.570 185.350   1
   6  -3  15 1718.09 460.770   1
  -4 -12 -13 3736.63 619.530   1
  -8  -1 -13 -53.640 294.370   1
   8   1  13 321.210 172.060   1
   7   3  15 9785.61 1247.25   1
   2  13  12 613.950 287.250   1
  -7   9  -3 3323.42 424.560   1
  -8  -5  10 1601.73 292.670   1
  -2   4  17 3024.54 615.300   1
   4  -8  14 680.200 384.130   1
   3  -8  15 2499.03 514.150   1
  -8   7  -2 489.910 163.740   1
  -3  -7  16 1098.93 221.500   1
  -6  -9  12 15382.1 2117.27   1
  -6  -9  12 15842.3 550.460   1
   3 -10  13 96.6700 298.490   1
   3 -10  13 798.480 155.330   1
   1  12  13 9498.04 1573.42   1
   7   2  15 717.320 183.140   1
  -8   7  -1 441.160 161.240   1
  -4  12  -8 1138.87 247.410   1
   4 -12   8 756.500 207.570   1
   2   9  16 8063.58 1009.92   1
  -6  -5 -16 31094.3 3550.21   1
   6   5  16 30705.5 2045.74   1
  -2  -5 -18 3599.58 600.370   1
   1  15   8 16688.0 937.640   1
  -9 -10  -7 56.2100 125.200   1
   9  10   7 110.810 68.7700   1
  -7  -8  11 224.310 91.9900   1
  -5  -5  15 5246.47 493.750   1
  -6  -2  14 2341.34 515.220   1
  -6  -3  14 154.330 77.4400   1
   0  15   7 11587.0 825.550   1
 -10  -7   1 9076.10 1472.84   1
  -3  -4  17 18526.0 623.600   1
  -4  -5  16 2606.05 624.990   1
  -4  10  10 6325.52 1331.73   1
   0  16   3 1105.34 227.390   1
  -7  -9 -13 25825.2 851.580   1
   7   9  13 28204.2 1134.30   1
  -7  -9 -13 32038.7 2839.67   1
  -2 -15   8 1417.91 344.010   1
 -10  -1   1 7577.45 1308.81   1
  -2  -8  16 519.220 201.510   1
   3  -5  17 16581.2 1878.07   1
 -10  -6   2 5768.99 761.230   1
  -4 -16   4 9747.35 1066.27   1
   4  -9  13 9895.25 541.420   1
   4  -9  13 10535.9 1565.26   1
   2  -6  17 6121.28 1032.62   1
  -3  14   3 1592.09 293.330   1
 -10  -2   2 2550.03 401.130   1
  -7 -12 -10 8180.16 1270.64   1
  -7 -12 -10 7973.90 1470.54   1
  -4   6  14 3199.75 501.030   1
  -2  10  13 500.580 269.110   1
  -6  10   4 3401.95 370.080   1
  -4 -15   7 24123.3 1138.88   1
  -4 -15   7 27141.1 2690.58   1
   8  -4  10 5498.95 949.310   1
  -8   4 -10 5051.10 946.450   1
 -10   0  -2 4314.91 840.080   1
 -10  -1  -5 334.540 174.060   1
  -8 -13   2 6682.84 886.940   1
  -8 -13   2 6920.00 653.840   1
  -9  -9   5 1172.23 403.070   1
  -9  -9   5 1084.36 314.190   1
 -10  -8  -2 735.640 264.690   1
 -10  -8  -2 994.910 364.030   1
  -7 -14  -6 651.940 237.690   1
  -7 -14  -6 463.440 176.870   1
  -9 -11  -5 9617.81 1232.49   1
  -8   3 -11 1467.22 232.690   1
   8  -3  11 889.780 221.580   1
   7   4  15 789.850 200.380   1
  -6 -13   8 532.150 250.060   1
  -6 -13   8 176.790 80.4100   1
  -3 -16   5 11336.9 2138.15   1
  -3 -16   5 9009.03 958.720   1
  -8   7  -3 1351.40 291.550   1
  -9  -6   7 8460.20 1077.81   1
  -2   9  14 8262.54 918.190   1
  -1  15  -6 1108.43 268.690   1
   1 -15   6 1504.71 341.220   1
 -10  -7  -5 7326.64 673.630   1
 -10  -7  -5 8216.23 1574.63   1
  -4  13   3 512.950 210.070   1
  -7   5   9 569.210 265.420   1
  -2 -14  10 1862.46 323.820   1
  -8 -13  -5 1700.78 421.450   1
   1  16   5 -11.510 206.380   1
  -2  15  -3 730.990 171.490   1
  -5 -16   2 4325.21 581.570   1
  -2  15   2 8866.62 1356.94   1
  -5   1  15 230.220 143.790   1
 -10  -2  -6 2364.18 428.340   1
  -4 -14   9 13402.3 1638.57   1
   9   7  10 4577.79 917.080   1
  -9  -7 -10 3806.95 484.150   1
   3 -13   8 13173.5 2148.77   1
  -3  13  -8 10775.2 942.990   1
  -9   4   1 2331.48 323.940   1
  -4  -1 -18 5418.06 815.960   1
   4   1  18 6906.63 1043.81   1
  -5  12  -4 13977.3 1174.79   1
   4   2  18 917.650 387.380   1
  -4  -2 -18 859.550 269.880   1
   1   5  18 36639.2 1301.49   1
  -3  -9 -16 1729.09 435.220   1
  -1 -14  10 3872.44 675.280   1
  -7   0  12 1385.47 299.900   1
 -10  -6  -6 1438.90 341.060   1
  10   6   6 1430.96 258.520   1
 -10   0  -1 670.890 272.890   1
 -10  -8  -1 3141.37 507.070   1
 -10  -8  -1 2355.70 410.870   1
  -2  -6  17 6461.89 979.540   1
  -8  -1  10 4573.32 904.170   1
   3  16   6 7162.74 1363.23   1
  -8   7   0 5990.78 747.580   1
   6  -9   9 672.480 206.390   1
  -6   9  -9 583.840 224.950   1
 -10   0  -3 458.390 302.480   1
   6  -6  13 1581.63 360.140   1
  -6   6 -13 1553.54 290.910   1
  -1  10  14 1161.77 307.020   1
  -4 -10 -15 735.110 207.630   1
   7  -2  14 2998.55 346.020   1
  -7   2 -14 3721.26 384.030   1
  -9   3  -7 2152.03 425.050   1
 -10  -8  -3 1232.69 359.830   1
 -10  -8  -3 807.240 189.460   1
   5  -1  17 235.810 185.420   1
  -8  -8 -12 8200.06 785.400   1
   8   8  12 9111.83 1192.28   1
   9   0  10 3956.30 673.970   1
  -9   0 -10 3255.23 498.650   1
  -1  -4  18 879.030 289.840   1
   2 -10  14 7334.38 1371.27   1
   2 -10  14 7341.68 2521.84   1
  -5  12   2 433.560 217.870   1
  -1 -15   8 2078.26 484.850   1
  -1   3  18 1169.96 434.490   1
  -9  -8   6 450.490 228.010   1
  -9  -8   6 170.940 200.350   1
  -7   9   1 6020.28 1052.90   1
  -8   6  -7 559.810 231.510   1
  -6  -1  14 1381.88 356.000   1
  -8  -8   9 2480.98 562.170   1
   6  -7  12 9048.80 1514.43   1
  -6   7 -12 9568.04 1061.18   1
   4  -7  15 950.780 366.360   1
  -7  -1 -15 317.460 204.150   1
   7   1  15 491.540 182.650   1
  -6  -4  14 213.530 82.6900   1
  -1 -16   5 954.600 346.950   1
  -1 -16   5 939.410 280.790   1
  -3  -9  15 587.820 251.220   1
  -3  -9  15 1138.08 434.310   1
  -1 -11  14 446.230 191.440   1
  -1 -11  14 337.580 105.430   1
  -9  -1   7 9998.09 1385.24   1
  -5 -16  -4 1940.18 506.240   1
  -7   9  -4 8461.15 1449.19   1
  -4  13  -5 1232.90 448.120   1
  -2  -1  18 5494.09 1045.06   1
  -5 -14   8 113.130 68.9800   1
  -5 -14   8 317.960 232.000   1
  -7 -13   6 642.860 255.900   1
  -7 -13   6 1578.07 553.520   1
  -1  11  13 16612.2 1663.70   1
   2  -9  15 49.6400 107.350   1
   2  -9  15 477.250 359.840   1
   2  16   6 10483.3 1402.70   1
  -9 -11   2 622.930 287.780   1
  -9 -11   2 412.050 204.710   1
   9   4  11 431.030 221.030   1
  -9  -4 -11 791.470 409.200   1
  -7   6   8 748.260 272.310   1
   9   3  11 4747.04 610.520   1
  -9  -3 -11 5116.66 919.220   1
  -7   4  10 5850.57 593.470   1
  -5  -5 -17 2036.15 544.520   1
   5   5  17 1165.28 464.980   1
  -4   2  16 7528.78 2719.02   1
  -7  -6  12 18467.0 1768.12   1
   8   6  13 274.010 149.630   1
   0  -7  17 1674.74 554.080   1
  -9   4  -5 481.140 201.450   1
 -10  -4   3 8346.46 942.640   1
  -9 -10   4 18252.9 1923.34   1
  -9 -10   4 19919.5 3137.20   1
  -8   4   7 183.080 148.080   1
  -5  -8  14 5459.91 969.080   1
  -5  -8  14 5312.30 540.150   1
   4   0  18 12755.7 1534.98   1
   4   3  18 16025.5 2645.24   1
  -4  -3 -18 16427.2 2280.73   1
  -2   0  18 12110.6 1318.00   1
  -5  10 -10 4155.63 969.290   1
   5 -10  10 3653.89 727.060   1
  -6  -8 -15 6159.53 830.960   1
  -4 -13 -12 685.010 323.010   1
  -6 -15  -6 266.460 159.310   1
  -6 -15  -6 1.25000 302.950   1
  -8   3   8 318.610 156.370   1
   2  -4  18 758.760 277.520   1
 -10  -8   0 4379.44 449.830   1
 -10  -8   0 4841.65 745.760   1
  -5 -15   6 9927.74 1270.75   1
  -5 -15   6 7330.50 687.600   1
 -10   0   0 117.370 131.180   1
  -2  -2  18 400.080 194.080   1
   6  -1  16 33877.3 2843.21   1
  -6   1 -16 32255.2 1135.35   1
  -2  11  12 14627.8 1245.95   1
  -9   2   5 5383.20 997.160   1
  -8   7  -4 6896.35 857.180   1
  -3   2  17 32623.6 995.360   1
  -8  -6  10 9148.22 1195.89   1
  -1 -12  13 1987.98 505.030   1
  -1 -12  13 1799.52 502.730   1
 -10   0  -4 648.190 265.010   1
   1   9  16 5398.42 1030.15   1
  -8   6   4 1412.70 440.750   1
   1 -14   9 24522.2 2494.88   1
   7  -5  12 3536.17 511.190   1
  -7   5 -12 1876.95 566.840   1
  -1   9  15 911.660 330.530   1
  -3  -5 -18 2073.15 611.360   1
  -3 -15   8 652.890 323.640   1
  -8   5  -9 533.240 174.030   1
 -10  -5   3 6074.22 1048.19   1
 -10  -8  -4 2298.44 560.780   1
 -10  -8  -4 2685.31 619.190   1
  -5  11  -8 10503.6 881.150   1
 -10  -3   3 2346.57 562.750   1
  -3  14  -5 790.700 282.570   1
 -10  -4  -7 932.180 357.020   1
  10   4   7 406.840 169.960   1
  -3  12   9 7154.35 848.000   1
  -3   9  13 178.040 135.030   1
   0  16  -4 236.160 105.870   1
   0 -11  14 4149.23 492.760   1
   0 -11  14 4656.41 978.000   1
  -6 -15   4 14378.8 2226.37   1
  -6 -15   4 11360.1 1419.53   1
   7   5  15 1123.21 483.780   1
  -1 -10  15 452.540 190.270   1
  -1 -10  15 405.410 178.060   1
  -9   1   6 6854.35 1105.91   1
  -6   5 -14 322.170 148.380   1
   6  -5  14 378.640 245.750   1
  -4  -8  15 327.820 139.620   1
  -8   0 -13 6046.71 1218.93   1
   8   0  13 6221.37 1057.95   1
   8  -2  12 1236.94 577.340   1
  -8   2 -12 1531.24 363.820   1
   2 -11  13 144.730 105.860   1
   2 -11  13 342.360 230.360   1
   3  15   9 -596.97 264.960   1
  -8   7   1 3360.29 356.530   1
  -9  -5 -11 5947.48 725.970   1
   9   5  11 5361.75 867.410   1
  -5   4 -16 219.050 167.550   1
   5  -4  16 1004.51 470.690   1
  -6  10  -7 1312.04 442.370   1
  -8 -12   5 234.290 200.600   1
  -8 -12   5 -265.23 186.950   1
   3  -7  16 733.610 294.590   1
  -5  10   8 29906.2 1215.91   1
  -2   8  15 1768.63 471.240   1
  -7 -14   4 507.400 206.560   1
  -7 -14   4 732.020 344.080   1
   4 -10  12 526.290 336.570   1
   4 -10  12 566.560 237.000   1
  -9  -2 -11 205.300 179.580   1
   9   2  11 596.160 237.430   1
   3 -11  12 834.100 288.370   1
   3 -11  12 821.410 323.550   1
 -10  -3  -7 13608.5 1327.35   1
  -1   6  17 722.400 242.160   1
  -7   6 -11 1690.52 430.000   1
   7  -6  11 3167.35 512.700   1
  -1  -7  17 2435.25 695.160   1
  -5   4  14 129.060 73.8100   1
   8  12   8 92.6900 95.3600   1
  -8 -12  -8 31.8600 168.440   1
 -10  -5  -7 1193.28 370.960   1
  10   5   7 1001.75 345.900   1
   1  13  12 72.1300 85.7800   1
  -2  13   9 1809.93 436.420   1
   0 -10  15 4774.89 641.290   1
   0 -10  15 6587.27 1377.23   1
 -10  -7   2 662.820 285.400   1
  -3  13   7 2748.35 714.190   1
   3  -3  18 21624.7 3647.04   1
  -5  11   6 5612.43 755.070   1
  -4 -16  -6 1331.05 379.860   1
 -10  -1   2 523.040 209.900   1
   1 -13  11 4243.63 665.720   1
   2 -13  10 363.210 314.410   1
  -6  11  -1 7021.84 1268.84   1
  -2  15  -4 2927.49 778.060   1
  -2  15   3 5621.08 982.310   1
  -5 -11  12 7518.65 2545.20   1
  -5 -11  12 6979.10 842.680   1
  -2 -11  14 1061.97 413.120   1
  -2 -11  14 1208.55 324.660   1
  -7 -11   9 -71.100 175.700   1
  -7 -11   9 133.560 132.130   1
   0  16   4 2106.09 464.820   1
  -5 -12  11 734.980 292.630   1
   0   7  17 669.240 222.210   1
  -3  10  12 431.840 192.360   1
   0  -5  18 11044.8 1348.84   1
  -4  -7 -17 2942.42 653.790   1
  -5 -14 -10 940.620 389.540   1
  -6  11  -2 2360.42 500.830   1
   4  -4  17 7541.57 2695.09   1
  -4   4 -17 6896.99 650.020   1
   2  15   9 206.880 114.160   1
  -6   0  14 341.720 145.510   1
  -2 -12  13 2742.24 673.900   1
  -2 -12  13 1257.40 348.620   1
  -2   1  18 4492.11 643.180   1
  -3   8  14 2201.86 512.490   1
 -10  -1  -6 5536.98 708.740   1
  -3 -14  10 721.590 356.500   1
  -7   8   5 2529.32 617.170   1
  -5 -16   3 3644.78 556.900   1
  -6  -5  14 4624.36 828.890   1
  -9   4   2 813.100 262.660   1
  -7   4 -13 365.170 90.7900   1
   7  -4  13 798.920 319.350   1
   6  -8  11 16427.0 2331.30   1
  -6   8 -11 15117.6 1294.82   1
  -6  -6 -16 16379.5 1786.13   1
   6   6  16 16304.0 1498.75   1
   1  -7  17 629.140 278.970   1
  -5 -15  -8 3547.86 521.130   1
  -7   9   2 2410.34 605.620   1
  -5  12  -5 5399.33 763.420   1
  -8   5   6 3318.96 624.980   1
 -10  -7  -6 3169.36 552.910   1
 -10  -7  -6 1001.94 552.280   1
  10   7   6 2573.34 741.840   1
  -9   3   4 15800.0 1157.98   1
  -3  -5  17 3863.37 566.170   1
  -3  -5  17 5160.49 1003.43   1
  -4 -12  12 1149.41 550.670   1
  -4 -12  12 276.230 168.270   1
   7   0  15 -121.69 277.570   1
  -7   0 -15 438.210 174.910   1
  -9 -11  -6 1005.97 386.530   1
   9  11   6 841.830 283.890   1
  -1  15   6 22631.0 1063.07   1
  -9  -7   7 786.390 338.720   1
  -3   5  16 8639.57 1036.28   1
   3  14  11 2355.05 599.590   1
  -7 -10  10 10568.3 1217.59   1
  -7 -10  10 10072.4 1893.52   1
  -8 -13   3 1993.60 482.160   1
  -8 -13   3 1034.17 354.530   1
  -6  11   0 262.260 220.960   1
  -3  14   4 1338.30 375.700   1
  -2  -3  18 451.820 164.470   1
  -5  -8 -16 2675.92 654.930   1
   0 -12  13 6541.47 833.810   1
   0 -12  13 6334.18 905.980   1
  -5  -6  15 6933.89 760.840   1
   0 -14  10 8196.06 1252.33   1
  -4 -11  13 27926.3 2065.68   1
  -4 -11  13 25388.5 2734.90   1
  -1   0 -19 4196.21 773.380   1
  -8   0  10 6320.90 1033.67   1
   5  -8  13 1002.30 457.700   1
  -5   8 -13 956.670 312.560   1
  -5   7 -14 1863.71 527.380   1
   5  -7  14 2237.58 664.590   1
   2  -8  16 1759.52 590.100   1
 -10  -6   3 9963.68 1480.47   1
  -7   9  -5 264.680 171.070   1
 -10  -8   1 243.630 217.340   1
 -10  -8   1 116.550 191.950   1
   8  13   6 15046.3 870.350   1
  -8 -13  -6 15951.2 1327.35   1
  -7  -8 -14 184.190 222.890   1
  -7  -8 -14 198.570 168.820   1
   7   8  14 1053.48 315.420   1
   1  -5  18 10819.1 1442.91   1
   9   9   9 3405.75 529.350   1
  -9  -9  -9 2663.79 920.970   1
  -8   2   9 522.770 282.780   1
 -10  -2   3 7822.54 746.480   1
   4  -1  18 4879.56 883.290   1
  -4  -4 -18 1561.78 430.380   1
  -1  12  12 17453.1 1742.25   1
  -5  12   3 381.610 202.300   1
 -10   0   1 1556.43 402.190   1
  -7 -15  -1 2253.49 626.340   1
  -1  -1 -19 842.820 402.200   1
  -6 -11 -13 8311.74 1440.47   1
  -6   9   7 3339.40 534.170   1
  -7   8  -8 1834.50 471.920   1
  -2 -16   6 269.880 124.220   1
  -2 -16   6 526.080 244.040   1
  -7 -13  -9 2138.80 660.510   1
  -7 -13  -9 2267.71 560.320   1
  -4  13   4 1744.79 428.430   1
 -10   0  -5 5084.43 829.630   1
  -7 -15  -2 4727.83 814.830   1
  -6   3  13 15787.6 2004.67   1
  -4  -6  16 571.190 201.600   1
  -4  -6  16 574.880 250.310   1
  -6  11  -3 1955.40 504.280   1
   2  14  11 1636.88 388.870   1
   0  11  14 11727.7 1667.26   1
  -5 -16  -5 7777.73 965.470   1
   0   5  18 17482.6 2614.10   1
  -7   7   7 2130.88 575.710   1
  -4  -9 -16 253.170 257.560   1
 -10  -2  -7 1087.94 331.440   1
 -10  -8  -5 3453.19 468.180   1
 -10  -8  -5 2329.75 698.100   1
  -8   7  -5 170.490 94.2800   1
  -7   3  11 174.820 204.000   1
  -7   1  12 20250.1 742.900   1
  -7 -12   8 371.440 148.030   1
  -7 -12   8 -176.52 266.670   1
  -6  -8  13 3805.24 693.880   1
  -6  -8  13 3251.37 631.680   1
  -4 -16   5 1693.08 462.770   1
  -5   7  12 10706.1 1288.87   1
   4  -6  16 705.460 315.260   1
  -6 -14  -9 10465.5 1874.72   1
  -2  14   7 2718.68 627.720   1
  -5   2  15 457.050 216.490   1
 -10  -6  -7 3129.80 471.110   1
  10   6   7 3099.46 1105.48   1
  -4  12   7 588.090 189.620   1
   2 -14   8 545.410 242.350   1
  -1  16   0 1985.23 444.620   1
   9  -2   9 439.900 251.070   1
  -9   2  -9 226.710 214.040   1
  -9 -12  -2 323.800 164.100   1
  -9 -12  -2 504.240 255.460   1
  -5   8  11 492.550 286.230   1
  -6 -12 -12 1581.09 397.530   1
  -7 -15   0 8492.16 901.740   1
   1  -1  19 368.250 157.590   1
  -1   1 -19 293.110 169.990   1
   5  -2  17 174.200 211.400   1
  -5   2 -17 188.100 163.350   1
   9   6  11 1088.13 361.500   1
  -4 -15  -9 12373.5 1719.94   1
  -1  16  -1 7193.18 988.680   1
  -9 -12  -1 662.880 261.830   1
  -9 -12  -1 429.800 228.390   1
  -9   0   7 3514.78 434.050   1
  -9   4  -6 3785.58 404.450   1
  -7 -14  -7 191.430 247.950   1
  -7 -14  -7 325.150 213.030   1
   0  10  15 1713.39 410.190   1
   2   8  17 210.040 235.400   1
  -1 -13  12 2883.70 808.370   1
  -1 -13  12 2344.42 914.990   1
  -9 -10  -8 2362.63 596.470   1
   9  10   8 2113.15 528.850   1
  -2 -10  15 365.030 148.920   1
  -2 -10  15 137.650 152.510   1
  -4  11   9 392.130 209.500   1
   0 -15   8 1557.34 478.670   1
  -2  -1 -19 278.420 154.430   1
  -9  -1 -11 287.510 172.660   1
   9   1  11 262.490 181.130   1
  -3 -17   0 3881.39 695.260   1
  -9 -11   3 375.090 147.550   1
  -9 -11   3 780.750 304.850   1
  -3 -17  -1 7041.44 1061.86   1
  -5 -10  13 430.790 190.870   1
  -5 -10  13 247.070 105.000   1
  -9  -8 -10 11188.7 1358.70   1
   9   8  10 11990.3 1217.72   1
   1  16   6 1267.04 367.470   1
  -2   0 -19 3778.61 710.730   1
   2   0  19 5231.33 846.650   1
  -2 -17   0 -40.590 167.250   1
  -6  10   5 8409.09 1582.10   1
  -8   7   2 -138.92 210.820   1
  -4   5  15 4868.49 780.600   1
  -4  13  -6 5864.64 565.520   1
  -6  11   1 374.060 175.850   1
  -5 -13  10 1129.41 440.480   1
  -9  -4   8 686.310 239.520   1
   2   6  18 869.140 307.400   1
  -7 -15  -3 261.630 204.680   1
  -6   6  11 1222.19 304.600   1
  -1  16   1 1724.61 533.160   1
  -9 -12  -3 2529.71 810.900   1
   2  17   1 3061.73 873.920   1
 -10   1  -2 3080.20 1084.29   1
   8   7  13 668.240 271.040   1
  -5 -11 -14 4263.73 557.020   1
  -1  -2 -19 1956.58 591.910   1
  -6   7  10 2670.90 702.400   1
  -6 -10 -14 3334.18 574.840   1
  -1   8  16 328.360 143.050   1
  -9  -3   8 560.960 252.230   1
 -10  -9  -2 4812.00 866.780   1
 -10  -9  -2 4858.49 511.970   1
  -4 -13  11 11074.5 1705.40   1
  -5 -12 -13 2219.31 608.150   1
   0  -9  16 3528.29 749.850   1
   0  -9  16 4458.28 876.100   1
  -1  -5  18 3184.17 646.700   1
  -7   7 -10 9261.47 1143.84   1
   0   0  19 -11.210 122.890   1
  -3 -16   6 664.510 289.250   1
  -1   4  18 117.090 111.830   1
  -2 -13  12 381.990 178.480   1
  -2 -13  12 179.510 124.740   1
   9  -1  10 12126.4 1782.67   1
  -9   1 -10 13236.6 1489.11   1
  -8 -10   8 1824.17 518.710   1
  -8 -10   8 1860.54 510.090   1
   7   6  15 360.610 129.190   1
  -6 -14   7 10238.7 1405.53   1
  -6 -14   7 9052.38 1073.60   1
  -1  -9  16 25101.1 2608.87   1
  -1  -9  16 28149.3 916.840   1
  -5  -6 -17 664.510 307.670   1
   0  14  10 7686.94 2773.32   1
  -7  -7  12 783.930 265.350   1
  -7  -7  12 961.490 298.900   1
  -2   5  17 497.190 209.490   1
   8  10  11 1427.52 384.570   1
  -8 -10 -11 1317.11 468.080   1
  -8  -7  10 1087.88 327.220   1
  -2  12  11 3878.04 486.610   1
  -9   3  -8 620.960 301.530   1
   1 -15   7 8563.09 1093.30   1
 -10   1  -1 1059.23 371.580   1
 -10  -9  -1 7498.32 2821.63   1
 -10  -9  -1 11491.0 1166.45   1
  -9 -12   0 4581.63 961.400   1
  -9 -12   0 4730.47 668.540   1
  -1  16  -2 107.710 85.5000   1
  -2 -17   1 21241.9 2224.29   1
  -5   9 -12 16235.1 667.980   1
   5  -9  12 15910.5 1903.44   1
  -5   6 -15 2519.51 773.120   1
   5  -6  15 3962.16 772.390   1
   0  12  13 6376.00 1429.85   1
  -3 -17   1 17468.9 2725.37   1
  -3 -17   1 16638.5 1955.50   1
 -10   1  -3 259.560 327.010   1
  -2  -2 -19 15394.8 2146.11   1
   3  16   7 692.110 228.450   1
  -1 -16   6 253.020 96.2800   1
  -3  -8 -17 1797.34 435.040   1
  -3 -17  -2 10224.9 1603.06   1
   0   1 -19 858.030 266.770   1
  -6 -11  11 224.830 82.8200   1
  -6 -11  11 405.690 233.900   1
 -10  -9  -3 1915.53 468.400   1
 -10  -9  -3 1481.76 459.640   1
  -4 -10  14 209.450 81.3400   1
  -4 -10  14 477.970 312.160   1
   0  16  -5 100.810 66.7400   1
   0 -16   5 304.970 158.880   1
  -2   2  18 3794.29 463.220   1
  -8 -11   7 2844.46 736.730   1
  -8 -11   7 3122.80 383.590   1
  -8   6  -8 421.740 180.850   1
   2 -12  12 -22.020 154.570   1
   2 -12  12 348.760 173.220   1
   6  -4  15 681.970 293.450   1
  -6   4 -15 654.450 218.800   1
  -4 -14 -11 6072.28 1326.35   1
  -3  11  11 414.660 228.070   1
   0   1  19 6355.83 1093.33   1
  -7 -15   1 1359.15 443.540   1
  -6 -16  -1 283.180 105.200   1
  -6 -16  -1 379.340 264.210   1
  -9  -5   8 310.810 218.630   1
  -6  11  -4 3515.31 637.000   1
  -8 -11 -10 3726.39 1013.00   1
   8  11  10 4144.74 839.250   1
  -6 -12  10 865.410 342.170   1
  -6 -12  10 380.780 138.350   1
   6  -2  16 218.640 215.230   1
  -6   2 -16 629.230 272.710   1
  -4   3  16 525.740 291.660   1
  -7  -9  11 31401.6 964.110   1
  -7  -9  11 28517.0 3503.04   1
 -10  -4   4 1278.86 355.070   1
  -4  12  -9 9313.16 672.920   1
   4 -12   9 12585.3 1099.37   1
  -3   3  17 755.720 253.610   1
  -3   7  15 186.260 143.430   1
  -3  14  -6 916.620 390.840   1
  -9   5  -2 5759.58 701.990   1
   2  17   2 1747.08 472.990   1
   1 -10  15 4839.49 578.330   1
   1 -10  15 5314.09 775.240   1
  -5   6  13 936.060 370.980   1
  -6 -15  -7 5296.59 1111.42   1
  -2  15  -5 5167.10 471.050   1
   0  15   8 15033.8 1946.00   1
  -9  -9   6 -92.750 253.000   1
  -9  -9   6 -93.950 174.780   1
   1 -11  14 5653.00 1194.34   1
   1 -11  14 5844.57 755.870   1
   1   6  18 1782.17 398.360   1
   2  -1  19 6164.93 966.300   1
  -2   1 -19 4862.99 1020.78   1
  -2  15   4 737.530 303.550   1
   8  -1  13 3200.13 518.720   1
  -8   1 -13 3108.01 532.610   1
  -6 -16  -2 2055.85 557.050   1
  -6 -16  -2 1426.71 425.750   1
 -10  -7   3 3669.83 874.150   1
  -9   5  -1 3837.87 419.710   1
  -6   1  14 3248.46 466.060   1
  -6 -16   0 1360.75 462.520   1
  -2  -4  18 529.980 208.030   1
  -2  -4  18 55.9700 58.6400   1
  -3  -8  16 3470.46 662.010   1
  -9  -2   8 2144.98 495.120   1
  -7   3 -14 1495.50 348.510   1
   7  -3  14 885.310 355.990   1
  -1   2 -19 1045.44 335.880   1
   1  -2  19 2741.04 678.930   1
  -5   9  10 5257.35 615.480   1
   2  16   7 376.260 141.240   1
  -1  14   9 2078.48 486.930   1
  -2   7  16 10581.8 1182.73   1
   1   8  17 1563.70 454.930   1
  -6  -6  14 4660.40 897.050   1
 -10  -1   3 5358.33 540.420   1
 -10  -5   4 21018.7 2424.02   1
 -10  -8   2 3498.34 826.390   1
 -10  -8   2 4923.16 1032.69   1
  -1  16   2 903.820 291.730   1
  -7   9   3 4367.21 835.510   1
  -9 -12  -4 10184.8 1768.45   1
 -10  -3   4 34271.0 3364.82   1
  -7 -11 -12 4593.57 854.360   1
  -8 -14  -1 2792.14 671.650   1
  -8 -14  -2 9256.54 1700.00   1
 -10  -9   0 6157.29 1189.99   1
 -10  -9   0 5361.48 659.230   1
  -9 -10   5 431.660 202.690   1
  -9 -10   5 316.390 133.170   1
 -10   0   2 253.530 205.640   1
  -8  -9 -12 637.370 203.290   1
   8   9  12 1141.93 420.910   1
  -8  -9   9 13369.4 1502.42   1
  -8  -9   9 11648.7 1638.15   1
  -9   5  -3 1551.68 414.700   1
  10   4   8 4744.38 888.620   1
 -10  -4  -8 5345.34 970.030   1
 -10   1   0 520.000 236.830   1
  -2  -7  17 190.910 170.640   1
   1  15   9 2672.39 662.490   1
   0  16   5 558.730 247.830   1
  -9   4   3 8662.82 906.430   1
  -3  -6 -18 2477.05 598.940   1
  -6 -15   5 7031.59 1177.32   1
  -6 -15   5 8912.16 1602.17   1
  -5 -16   4 1165.98 562.810   1
 -10   1  -4 10639.9 1128.50   1
   8   3  14 388.990 226.780   1
  -8  -3 -14 630.740 274.480   1
   4 -11  11 1854.00 545.520   1
  -6   5  12 7655.36 2740.88   1
  -7 -15  -4 1032.52 389.690   1
  -7 -15  -4 1322.00 391.560   1
 -10  -1  -7 737.930 332.590   1
   0 -13  12 406.640 252.230   1
  -6 -13 -11 7234.16 1391.67   1
  -4 -15   8 232.990 268.750   1
  -7   1 -15 3213.13 697.040   1
   7  -1  15 3713.85 537.320   1
   3 -13   9 9197.58 1665.13   1
 -10   0  -6 2317.99 578.710   1
  -5  12  -6 29950.0 2013.67   1
  -2 -17   2 1339.52 393.500   1
  -2 -17   2 1747.12 416.570   1
   0   9  16 717.720 321.270   1
  -8   6   5 999.490 313.400   1
  -5 -10 -15 7777.81 1029.26   1
 -10  -9  -4 1740.28 551.910   1
 -10  -9  -4 2770.36 646.930   1
  -7   9  -6 822.390 298.760   1
   4  -2  18 19453.8 3151.80   1
  -4  -5 -18 8729.93 1349.31   1
 -10  -7  -7 5684.99 909.880   1
 -10  -7  -7 8889.41 1103.89   1
  10   7   7 6699.74 1328.08   1
  -5 -13 -12 3021.99 802.780   1
  -6   8   9 6718.68 904.330   1
  -3 -17   2 2466.26 622.720   1
  -3 -17   2 2936.46 722.490   1
   0  -2  19 4817.25 593.880   1
   0   2 -19 2426.31 871.150   1
  10   8   6 303.770 138.800   1
 -10  -3  -8 4015.83 533.940   1
  10   3   8 2128.71 534.830   1
  -7 -14   5 2993.38 658.290   1
  -7 -14   5 3496.95 546.320   1
  -2 -15   9 14797.2 2424.17   1
   3  -6  17 418.390 177.570   1
  -6  11   2 9574.23 1188.79   1
   8   4  14 14370.7 2232.88   1
  -4   8  13 1945.83 521.430   1
  -3 -12  13 1957.75 520.810   1
  -3 -12  13 2009.21 482.730   1
 -10  -5  -8 2058.16 604.460   1
  10   5   8 2000.95 426.080   1
  -9 -12   1 2604.48 624.380   1
  -9 -12   1 2047.51 562.230   1
  -6 -10  12 -189.02 236.330   1
  -6 -10  12 191.990 129.950   1
  -1  16  -3 3599.08 566.130   1
   3  12  14 37142.8 1132.33   1
  -3 -17  -3 1878.37 432.560   1
  -4   9  12 5958.86 711.310   1
  -7 -10 -13 2210.47 559.590   1
   7  10  13 2035.76 537.390   1
  -4 -17  -1 17648.0 2565.24   1
  -4 -17  -1 18300.6 2734.27   1
  -8 -14   0 1302.86 369.550   1
   2  -5  18 935.780 402.990   1
   9  11   7 167.310 62.6500   1
  -9 -11  -7 154.810 110.040   1
   3 -12  11 158.010 215.760   1
  -8   7  -6 332.860 125.050   1
  -6   9 -10 20971.3 980.940   1
  -9   5   0 6521.06 943.350   1
  -6 -16  -3 796.880 319.040   1
  -6 -16  -3 1222.12 432.000   1
  -8 -14  -3 13574.6 1077.27   1
   2  11  15 97.4100 148.460   1
  -4 -17   0 5164.22 664.280   1
  -4 -17   0 5067.61 769.420   1
  -7  -3  13 190.940 97.3500   1
  -8  -2 -14 9175.79 1305.54   1
   8   2  14 7412.31 2728.54   1
  -8   4 -11 -146.67 202.210   1
  -2  -3 -19 893.200 333.460   1
   3  11  15 845.720 313.040   1
   1   3  19 4897.50 1095.41   1
   2  12  14 7826.57 1230.72   1
  -5  12   4 4213.73 912.520   1
  -6  10  -8 24184.8 1613.38   1
  -7 -13   7 16835.0 1500.75   1
  -7 -13   7 18389.2 2738.07   1
  -8 -13   4 887.980 290.810   1
  -8 -13   4 336.100 217.490   1
   0   2  19 6121.59 1006.31   1
  -4 -16  -7 498.470 268.790   1
   1  14  11 614.970 314.630   1
  -9  -8   7 348.700 129.260   1
  -6 -16   1 17763.6 2212.47   1
  -3 -11  14 182.240 204.650   1
  -3 -11  14 320.330 155.880   1
  -8   1  10 1017.93 325.550   1
  -7 -12 -11 1590.24 387.230   1
  -7 -12 -11 2437.03 632.210   1
   9   7  11 3413.66 486.440   1
  -8  -3  11 -46.110 168.070   1
   6   7  16 6685.48 895.860   1
  -6  -7 -16 5816.76 582.130   1
  -3  14   5 2178.85 552.170   1
   3  -4  18 -451.36 299.430   1
  -5 -15   7 5887.45 976.330   1
  -5 -15   7 4479.61 641.200   1
  -9   2   6 14708.0 1828.89   1
   8  13   7 1193.25 367.980   1
  -8 -13  -7 1966.93 618.160   1
  -7  -2  13 1000.11 307.970   1
  -9  -6   8 1994.83 505.920   1
   2  -7  17 597.080 277.360   1
  -1 -15   9 11608.0 2315.59   1
  -5 -16  -6 3277.34 434.010   1
   2  17   3 2109.16 509.270   1
   1  17   0 414.480 164.080   1
   1  -9  16 269.070 129.990   1
   1  -9  16 -245.95 268.660   1
  -3  -6  17 8747.87 1649.45   1
  -8  -4  11 808.230 259.470   1
  -9   0 -11 447.660 315.910   1
   9   0  11 1357.82 385.960   1
  -4 -17  -2 405.150 184.550   1
  -9   5  -4 3453.09 536.940   1
 -10  -6   4 673.110 215.180   1
  -7 -15   2 19832.2 2365.01   1
   1 -12  13 150.660 125.330   1
   1 -12  13 -150.99 308.960   1
  -8 -12   6 1098.53 400.100   1
  -8 -12   6 435.320 279.000   1
  -7  -4  13 27509.4 778.930   1
  -6 -13   9 3867.76 677.610   1
  -6 -13   9 2644.72 717.420   1
  -1  13  11 3711.96 630.350   1
   5 -11   9 698.260 223.090   1
  -5  11  -9 251.100 122.110   1
 -10  -2   4 407.070 245.240   1
  -4  -2  17 2587.40 703.620   1
  -2  -9  16 2455.48 553.350   1
   1  17   1 5696.19 908.880   1
  -8   7   3 355.660 170.750   1
  -6  -9 -15 150.260 218.000   1
  -5  -7  15 13585.0 448.450   1
  -5  -7  15 13073.8 613.040   1
   1  17  -1 14604.2 1471.91   1
  -4  13   5 534.200 239.040   1
   3   1  19 1202.34 582.990   1
  -3  -1 -19 731.130 220.580   1
  -9   4  -7 951.220 346.790   1
  -8   3 -12 0.98000 164.580   1
   8  -3  12 482.050 170.780   1
  -8 -12  -9 843.450 356.100   1
   8  12   9 378.550 152.470   1
  -4 -17   1 15344.5 1536.05   1
  -4 -17   1 15701.9 1664.90   1
  -4  -1  17 1601.20 395.070   1
  -8   5 -10 7855.79 1516.24   1
   8  -5  10 7122.60 1330.45   1
  -9   3   5 1280.84 399.110   1
   6   2  17 1483.31 387.790   1
  -5  -9  14 9008.73 1139.08   1
  -5  -9  14 9379.47 1130.69   1
  -2   2 -19 9136.70 846.240   1
  -8  -2  11 1128.43 433.710   1
 -10  -9   1 21455.3 2000.37   1
 -10  -9   1 23562.5 2229.64   1
  -6  11  -5 2968.35 666.050   1
 -10   1   1 1280.49 339.530   1
   8   5  14 3042.11 815.290   1
  -9  -1   8 6363.82 864.910   1
   6   3  17 119.050 111.270   1
  -3 -13  12 5713.54 824.300   1
  10   2   8 9043.47 1135.71   1
 -10  -2  -8 9418.63 1151.27   1
  -5  -2  16 749.160 253.220   1
   0  13  12 4408.28 839.250   1
  -4 -14  10 -71.590 330.800   1
  -1  16   3 601.710 185.740   1
  -3  -2 -19 8244.40 1519.48   1
 -10   1  -5 878.590 324.320   1
  -5 -14   9 18995.1 2006.49   1
  -7   8   6 3012.10 707.110   1
   0  -6  18 1007.46 299.170   1
  -9 -12  -5 901.340 358.640   1
 -10  -6  -8 1205.56 323.410   1
  10   6   8 434.380 249.970   1
   3  13  13 5198.45 741.020   1
  -8 -14   1 499.380 198.070   1
  -8 -14   1 145.510 150.970   1
  -7   2  12 410.110 235.450   1
  -9 -11   4 4627.56 724.340   1
  -9 -11   4 5374.56 1026.48   1
  -1  15   7 246.030 142.260   1
  -5  11   7 371.450 186.250   1
  -4   7  14 17315.4 1469.52   1
  -9   1   7 1848.01 444.120   1
  -8   4   8 240.460 131.220   1
   3   0  19 2241.77 574.250   1
  -3   0 -19 1842.93 467.680   1
  -4  -3  17 5632.80 941.080   1
 -10  -9  -5 848.560 356.570   1
 -10  -9  -5 80.0000 66.9500   1
  -8 -14  -4 10940.8 1234.09   1
  -2 -17   3 10817.5 1379.31   1
  -2 -17   3 10725.9 1320.57   1
  -5  -3  16 304.930 109.080   1
  -1 -14  11 21832.2 913.970   1
   5  -3  17 1959.42 624.260   1
  -5   3 -17 1570.97 474.890   1
   8   1  14 263.420 145.100   1
  -8  -1 -14 -152.21 266.660   1
  -2 -14  11 2080.56 548.840   1
  -4  10  11 15591.1 1330.65   1
  -4  -7  16 15588.9 654.710   1
  -9   5   1 11132.1 1434.45   1
   2  10  16 360.240 190.280   1
  -5   3  15 347.980 141.050   1
  -9  -4 -12 283.370 302.210   1
   9   4  12 689.720 235.770   1
  -8  -5  11 81.1000 86.6700   1
  -4 -16   6 1482.33 462.460   1
  -5  10 -11 1066.49 324.860   1
   5 -10  11 723.820 265.290   1
  -5   5 -16 6994.84 816.840   1
   5  -5  16 5475.90 992.660   1
  -7  -7 -15 544.880 340.300   1
   7   7  15 1289.95 346.620   1
  -3 -15   9 17363.6 2107.01   1
  -7   5  10 1954.99 519.180   1
   9   3  12 629.970 258.810   1
  -9  -3 -12 199.380 296.240   1
   6   1  17 -93.190 293.990   1
  -7  -1  13 727.570 325.490   1
   1  -3  19 3076.08 1191.71   1
  -1   3 -19 1244.88 369.930   1
  -2   3  18 909.360 276.100   1
  -5  -1  16 81.6500 81.0900   1
  -6 -16  -4 1662.30 425.010   1
  -6 -16  -4 1964.07 532.210   1
   1  17   2 875.200 312.550   1
   2  13  13 296.970 144.270   1
  -7   6   9 2244.07 517.030   1
   1 -14  10 3172.69 561.590   1
  -3  13   8 1593.68 404.380   1
  -2 -16   7 1064.78 439.690   1
  -7 -15  -5 233.940 178.450   1
  -7 -15  -5 872.000 272.930   1
   0  -8  17 4557.16 814.340   1
  -4  -8 -17 3092.52 1096.08   1
  -4  13  -7 179.560 95.5500   1
  -4 -17  -3 1247.51 302.710   1
  -3 -17   3 3509.73 639.300   1
  -3 -17   3 3616.15 608.850   1
  -5 -15  -9 13884.6 1793.67   1
   4  -5  17 18154.9 2520.30   1
  -3 -10 -16 809.440 274.000   1
   3  10  16 1703.01 474.630   1
  -4  -9  15 3039.04 713.670   1
  -7 -14  -8 2610.41 669.390   1
  -7 -14  -8 3088.61 1225.44   1
   1  17  -2 272.170 153.700   1
  -1  -1  19 5035.59 903.090   1
  -7   8  -9 4417.45 518.780   1
  -1   0  19 2163.91 523.010   1
  -6 -16   2 980.030 346.770   1
   0  -3  19 229.300 252.380   1
   0   3 -19 149.620 76.1300   1
  -4   0  17 76.1000 96.4900   1
   3  15  10 22192.3 1895.59   1
   5   2  18 5283.86 1106.08   1
  -3 -17  -4 8692.99 1362.00   1
  -5   5  14 18976.5 2337.13   1
   8   8  13 1907.39 483.340   1
  -8  -8 -13 1274.00 367.250   1
  -9 -12   2 547.460 259.060   1
  -9 -12   2 1312.74 378.220   1
  -1  16  -4 568.890 228.600   1
  -7  -5  13 5022.34 922.080   1
  -3 -10  15 765.330 272.350   1
  -3 -10  15 -92.630 201.970   1
  -4 -12 -14 10035.9 1266.83   1
  -8   5   7 7205.66 1175.17   1
  -8   3   9 2140.62 528.770   1
   7   9  14 21779.4 2801.74   1
  -7  -9 -14 24104.2 2330.41   1
  -7  -9 -14 20726.9 1728.21   1
  -8  -8  10 12526.9 2038.65   1
  -6  -4 -17 1435.21 315.810   1
   6   4  17 2658.90 611.790   1
   3  -9  15 998.780 415.840   1
   3  -9  15 313.130 98.6500   1
   1  -6  18 7630.02 2829.60   1
 -10  -8   3 10630.7 1391.16   1
 -10  -8   3 9354.53 1309.35   1
   1  16   7 5541.61 959.310   1
   0 -16   6 2489.43 783.480   1
   0 -16   6 1769.06 474.180   1
   9   9  10 5757.19 1035.71   1
  -9  -9 -10 5643.82 1220.64   1
   3 -10  14 2492.66 719.050   1
   3 -10  14 3660.42 702.750   1
  -4 -17   2 4269.98 717.360   1
  -4 -17   2 5047.78 1150.33   1
   5   1  18 273.010 190.590   1
   9  10   9 432.060 199.550   1
  -9 -10  -9 150.400 89.9500   1
  -1   7  17 1835.48 557.030   1
   0   6  18 5828.36 749.840   1
  -6   7 -13 6302.13 656.050   1
   6  -7  13 5217.25 1012.33   1
  -1  -8  17 8584.51 1110.13   1
  -2  -5  18 360.550 233.980   1
  -2  15  -6 2601.10 708.850   1
  -9   5  -5 1143.55 410.840   1
  -5  10   9 1364.96 341.740   1
  -5  -7 -17 4391.99 916.180   1
  -6  11   3 470.880 165.530   1
 -10   0   3 427.980 220.990   1
  -2  15   5 6920.23 656.180   1
   1  11  15 1233.53 373.270   1
  -7  -8  12 14981.0 533.580   1
  -3  -3 -19 1794.63 410.860   1
  -9  -5 -12 4160.85 593.330   1
   9   5  12 2283.00 739.920   1
  -5  -3 -18 13294.8 1993.79   1
   5   3  18 15194.9 2812.53   1
   0   3  19 1234.37 308.280   1
  -6  10   6 3958.74 885.220   1
   4  -9  14 16207.4 3089.52   1
  -4 -11 -15 4227.87 768.570   1
  -3  12  10 544.080 208.350   1
  -8  -1  11 572.120 198.350   1
   9   2  12 8410.07 865.680   1
  -9  -2 -12 7115.10 697.910   1
  -6   4  13 485.700 256.730   1
  -2  -4 -19 555.340 252.510   1
  -4  14  -1 8190.28 669.940   1
   2  17   4 6340.96 489.000   1
  -7   9   4 7146.53 857.320   1
  -1  -6  18 2684.58 632.450   1
 -10   0  -7 440.330 249.810   1
   2  15  10 4344.90 845.270   1
   1  12  14 2002.98 624.520   1
  -1   5  18 3564.39 636.800   1
  -6   2  14 1699.66 437.620   1
  -7 -13 -10 316.610 135.790   1
  -7 -13 -10 203.500 157.540   1
  -9   2 -10 18074.9 1324.15   1
   9  -2  10 20368.2 2002.46   1
  -5  -9 -16 3055.13 718.460   1
   6  -6  14 2302.66 614.670   1
  -6   6 -14 1801.24 503.420   1
  -5  -4  16 876.440 354.440   1
  -1  -2  19 47.9600 105.110   1
 -10  -7   4 337.850 246.800   1
   4  -8  15 5076.04 1015.91   1
   3  -1  19 6945.43 819.270   1
  -1   1  19 19010.8 695.130   1
  -3  14  -7 86.4000 105.140   1
  -6  -9  13 24.4300 97.8300   1
  -3   6  16 9492.01 1268.09   1
  -6  -7  14 81.6300 71.5600   1
  -6  -7  14 276.670 91.0700   1
  -3  -1  18 17488.7 1334.33   1
  -7   6 -12 2848.07 762.570   1
   7  -6  12 5449.83 945.880   1
  -2  14   8 762.890 223.250   1
  -4  14   0 4804.03 964.180   1
  -2  13  10 2335.35 524.530   1
  -3 -16   7 7942.20 1357.94   1
   2 -14   9 25651.5 897.940   1
  -5 -14 -11 -19.740 283.250   1
  10   8   7 467.750 277.230   1
 -10  -8  -7 234.570 103.600   1
 -10  -8  -7 906.220 506.760   1
  -9   3  -9 830.710 293.610   1
 -10  -1   4 456.810 287.380   1
  -9  -7   8 343.550 126.920   1
  -1 -16   7 43.3300 148.090   1
   1   4  19 2996.87 709.370   1
  -6   9   8 7212.11 1171.08   1
 -10   2  -2 417.000 161.270   1
  -7   5 -13 565.410 231.490   1
   7  -5  13 1068.87 391.150   1
  -4  -4  17 15859.1 512.690   1
   7   3  16 9678.34 1171.50   1
  -3  -2  18 2439.33 628.130   1
   2 -13  11 3055.63 891.620   1
  -9   4   4 6066.04 604.790   1
  -4  14  -2 207.730 146.070   1
 -10 -10  -2 2178.47 500.360   1
 -10 -10  -2 2355.70 608.180   1
  -7   9  -7 3274.15 425.360   1
  -7   4  11 415.590 249.040   1
  -5 -16   5 1317.93 395.060   1
  -5   0  16 1977.76 497.540   1
  -6   3 -16 42003.0 1221.94   1
   6  -3  16 43513.3 14977.8   1
  -8   8  -2 11613.6 1528.60   1
  -3   4  17 224.390 144.300   1
  -7 -15   3 11251.3 1365.50   1
  -7 -15   3 11405.4 1624.57   1
  -4  12   8 289.000 118.500   1
   0   8  17 10330.4 1203.42   1
  -6 -14 -10 2075.79 522.100   1
  -8   2 -13 5870.20 819.760   1
   8  -2  13 6184.52 1095.03   1
 -10  -4   5 3969.33 521.570   1
   8   6  14 2140.01 507.180   1
   7   2  16 8048.62 1117.69   1
  -8   8  -1 255.380 127.190   1
   2   7  18 25565.1 2670.47   1
   3  16   8 20348.1 1079.78   1
   0  16   6 -26.790 202.380   1
   6   0  17 673.340 266.490   1
   1 -15   8 622.150 238.280   1
   4  -3  18 358.770 229.170   1
  -4   3 -18 278.640 126.690   1
  -4 -13 -13 1139.48 496.090   1
  -4  -6 -18 17391.5 2949.38   1
 -10  -9   2 160.100 164.120   1
 -10  -9   2 375.920 144.860   1
  -8   6  -9 212.680 128.750   1
  -8 -14   2 402.830 305.170   1
  -8 -14   2 552.420 289.410   1
  -8   7  -7 5659.79 694.460   1
  -5  12  -7 17765.5 1633.21   1
  -6 -15  -8 -58.800 326.620   1
 -10  -1  -8 8258.03 1419.94   1
 -10   2  -1 1869.32 434.800   1
 -10 -10  -1 15368.8 1720.75   1
 -10 -10  -1 14743.5 859.710   1
   1  17   3 5566.26 695.710   1
 -10   2  -3 265.840 164.920   1
   7  -2  15 1727.29 590.380   1
  -7   2 -15 925.240 315.090   1
  -7   7   8 594.180 210.640   1
   0 -15   9 12776.2 1699.76   1
 -10   1   2 471.230 240.540   1
  -3  15  -1 227.150 136.460   1
  -4   4  16 7814.24 1120.31   1
  -2  10  14 519.550 239.720   1
  -8 -14  -5 13162.8 1162.13   1
 -10 -10  -3 13348.2 922.460   1
 -10 -10  -3 12632.1 1257.39   1
  -6   8 -12 2166.88 639.710   1
   6  -8  12 2774.51 703.730   1
 -10  -7  -8 10460.0 1975.71   1
 -10  -7  -8 8722.72 718.240   1
  10   7   8 8910.98 1526.77   1
   5   0  18 19435.3 2827.53   1
   1  -8  17 225.770 152.940   1
  -3   0  18 11140.2 1235.12   1
  -3  15   0 15831.4 1420.42   1
 -10   1  -6 1018.24 323.070   1
  -8  -6  11 428.540 163.940   1
  -4 -15 -10 20698.5 2382.04   1
 -10  -5   5 -207.46 234.680   1
   3  -8  16 9679.05 1422.75   1
  -7 -11  10 2589.18 698.560   1
  -7 -11  10 2537.09 618.840   1
  -1 -17   3 5028.96 750.180   1
 -10  -3   5 20636.0 1932.04   1
  -7  10  -1 407.660 225.400   1
  -4 -17  -4 966.340 457.310   1
   1  10  16 11733.7 1995.80   1
  -8   8  -3 277.930 182.880   1
   7   4  16 1084.53 477.060   1
  -7  10  -2 375.300 130.400   1
  -7   0  13 22379.9 2518.71   1
  -1  16   4 7695.95 2699.65   1
  -9  -8 -11 373.130 125.010   1
   9   8  11 460.930 213.390   1
   2  -3  19 1973.58 550.010   1
  -9   5   2 43385.5 14531.3   1
  -9 -12  -6 3378.77 615.990   1
   4 -10  13 1643.36 471.800   1
   4 -10  13 905.890 309.370   1
   1 -13  12 37.7900 205.630   1
  -4  14   1 -19.540 148.190   1
  10   4   9 1315.42 382.710   1
 -10  -4  -9 1184.06 383.580   1
  -6  11  -6 835.840 254.250   1
 -10  -9  -6 220.290 92.7900   1
  10   9   6 117.520 68.1900   1
 -10  -9  -6 729.110 324.080   1
   8   0  14 1273.73 340.350   1
  -8   0 -14 1825.73 495.690   1
   0 -14  11 25698.3 3060.64   1
  -5  12   5 7256.38 730.080   1
  -9   0   8 15927.1 2444.72   1
  -6 -15   6 8839.06 1000.46   1
  -6 -15   6 10111.3 1796.67   1
  -4   1  17 1520.87 372.240   1
  -9 -11  -8 5913.87 1179.24   1
   9  11   8 5008.89 989.030   1
   5   4  18 32127.2 3933.24   1
  -5  -4 -18 26974.1 3773.27   1
  -3 -14  11 2410.78 616.920   1
  -3  15  -2 4257.92 1105.72   1
  -8   8   0 2196.94 480.450   1
   3 -11  13 1152.94 467.160   1
   3 -11  13 488.300 161.600   1
  -6 -16  -5 3741.20 509.550   1
  -6 -16  -5 4684.18 659.660   1
  -6 -14   8 103.830 96.5500   1
  -6 -14   8 313.220 215.910   1
  -2   6  17 9057.86 1306.86   1
  -7 -12   9 15166.9 722.940   1
  -7 -12   9 12630.3 2168.20   1
  -2 -17   4 4844.47 1015.48   1
  -2 -17   4 7206.45 1050.53   1
   2  16   8 3522.25 486.920   1
  -3  -3  18 9394.86 1145.49   1
   2 -10  15 256.240 98.1700   1
   2 -10  15 1157.02 458.650   1
   9  -1  11 3906.11 547.490   1
  -9   1 -11 4548.91 735.480   1
   6   5  17 763.520 366.780   1
  -6  -5 -17 818.980 422.720   1
  -4  14  -3 14886.9 1076.63   1
  -8 -13   5 772.600 286.210   1
  -8 -13   5 456.330 277.520   1
  -2  11  13 2257.69 527.650   1
  -8   7   4 93.5900 117.480   1
   9   6  12 4820.87 725.000   1
  -9 -10   6 1844.82 536.210   1
  -9 -10   6 3390.14 399.790   1
   3  14  12 806.790 261.110   1
  -5 -16  -7 11172.8 1857.39   1
 -10  -3  -9 4955.44 848.630   1
  10   3   9 3055.58 899.960   1
 -10 -10   0 1044.50 408.370   1
 -10 -10   0 347.000 229.120   1
  -1  11  14 23305.3 2052.35   1
  -3  -7 -18 5739.79 1121.34   1
  -7  -1 -16 1554.13 397.010   1
   7   1  16 1206.97 371.790   1
  -2   9  15 4941.56 568.660   1
  -6 -16   3 13461.7 1746.19   1
  -7   7 -11 -41.200 152.780   1
   7  -7  11 -243.97 370.770   1
 -10   2   0 3968.92 576.750   1
 -10  -5  -9 -14.250 380.760   1
  10   5   9 379.870 177.110   1
  -7  10   0 5051.86 836.750   1
   9   1  12 390.990 229.130   1
  -9  -1 -12 706.570 336.080   1
  -3  15   1 3165.34 621.960   1
  -5  13  -1 4052.58 659.220   1
  -4   6  15 317.590 175.860   1
 -10   2  -4 13385.6 1264.49   1
  -6  -2  15 -51.490 147.520   1
  -7 -14   6 310.690 284.740   1
  -7 -14   6 367.670 166.050   1
  -6  -3  15 1178.73 273.080   1
  -7  -6  13 21889.2 832.630   1
  -4 -17   3 231.440 116.110   1
  -4 -17   3 956.230 323.400   1
  -7  10  -3 3828.28 415.770   1
  -1  10  15 272.160 124.900   1
   8  13   8 17389.4 518.810   1
  -8 -13  -8 16924.6 2458.11   1
  -8   6   6 788.670 342.670   1
  -3 -17   4 2264.91 778.200   1
  -3 -17   4 3943.06 729.050   1
  -5 -17  -1 22276.8 1589.84   1
  -5 -17  -1 26295.3 934.580   1
  -8   2  10 16.2700 168.510   1
  -4 -10 -16 2806.50 700.250   1
   1  13  13 1311.33 340.950   1
  -3  14   6 2842.31 791.540   1
  -9  -9   7 12047.9 1766.50   1
  -9  -9   7 11951.2 1728.43   1
   1   7  18 32362.6 980.780   1
   1   3 -19 3356.30 454.420   1
 -10 -10  -4 2107.78 537.180   1
 -10 -10  -4 1719.53 387.570   1
  -1   2  19 630.640 259.130   1
  -3  -4 -19 670.340 334.850   1
  -7 -15  -6 3410.12 561.270   1
  -7 -15  -6 3528.02 559.300   1
   4  -7  16 12747.2 2351.47   1
   2 -11  14 6004.59 2976.13   1
   2 -11  14 5675.62 1152.89   1
   2   9  17 1602.48 270.290   1
  -5  13  -2 3556.02 550.270   1
  -1 -12  14 519.570 222.360   1
  -1 -12  14 698.400 204.140   1
   4 -12  10 695.860 223.250   1
  -9   4  -8 11043.5 1042.56   1
  -1 -11  15 13796.3 1672.92   1
  -1 -11  15 16166.3 1987.83   1
  -8 -11   8 5824.62 1179.56   1
  -8 -11   8 6109.63 2937.35   1
  -3 -17  -5 767.540 261.180   1
  -5 -17   0 414.920 174.030   1
  -5 -17   0 -214.80 343.100   1
  -7   4 -14 3451.73 579.920   1
   7  -4  14 4011.42 648.760   1
   6  -5  15 1720.97 446.650   1
  -6   5 -15 1427.74 376.420   1
  -5 -12  12 354.150 270.960   1
  -4  11  10 1857.17 341.900   1
  -7 -10  11 2432.07 545.990   1
  -7 -10  11 4117.35 519.930   1
  -5  13   0 5226.30 839.370   1
  -4 -16  -8 9539.24 1239.43   1
   0  15   9 1155.78 321.340   1
  -9 -12   3 2438.63 521.830   1
  -9 -12   3 3384.69 480.680   1
  -9   5  -6 1247.07 307.620   1
   2  14  12 270.940 171.360   1
  -1  16  -5 460.270 148.060   1
   8  11  11 15682.4 2000.74   1
  -8 -11 -11 19685.6 1440.18   1
  -8 -11 -11 13453.1 1942.54   1
  -5 -17  -2 2693.24 401.310   1
  -5 -17  -2 1624.09 333.280   1
 -10  -6   5 7137.56 1261.84   1
  -5  -5  16 59.5800 86.0900   1
  -9  -4   9 395.850 250.570   1
   0  -4  19 11736.3 1430.17   1
  -6  -8 -16 10558.3 2282.40   1
  -8 -10   9 389.320 270.590   1
  -8 -10   9 241.670 210.180   1
  -8   8  -4 14546.5 1886.60   1
  -6  10  -9 1886.98 359.830   1
   6 -10   9 1873.22 454.490   1
  -8   0  11 6472.96 705.570   1
 -10  -2   5 245.850 279.090   1
   1  -4  19 5784.66 773.480   1
  -9  -3   9 854.030 297.880   1
  -8 -10 -12 18581.5 974.370   1
   8  10  12 18756.8 1128.15   1
   3  -2  19 537.790 233.930   1
  -3  -7  17 2209.66 392.940   1
   2  -9  16 2336.00 1173.64   1
  -4  13   6 828.600 311.120   1
  -3  -9 -17 1852.36 464.430   1
  -3   1  18 1156.45 393.000   1
  -3  15  -3 2578.77 503.710   1
  -3   9  14 2047.42 361.080   1
  -6 -12 -13 640.020 265.660   1
  -6  -1  15 1569.31 369.620   1
  -3  10  13 13089.8 2203.51   1
   5  -8  14 17228.5 2860.44   1
  -2  -8  17 716.720 331.790   1
  -6  -4  15 12699.5 1570.39   1
   7   5  16 13351.2 1879.64   1
   0  17   0 2107.17 390.720   1
   3  -5  18 6572.14 1094.71   1
  -5 -11  13 10744.8 1371.00   1
  -8   8   1 766.360 242.470   1
  -5   1  16 1275.38 284.960   1
  -6 -11 -14 8134.49 1633.01   1
  -4  14   2 222.580 105.590   1
   0 -11  15 12684.4 1916.85   1
   0 -11  15 16565.1 3029.97   1
   0  14  11 -58.880 216.600   1
  -9 -13  -2 1349.84 361.370   1
  -9 -13  -2 1914.33 349.220   1
   2  17   5 13334.0 2185.85   1
  -9 -11   5 1799.67 477.260   1
  -9 -11   5 1000.96 323.650   1
   2  -6  18 430.960 204.280   1
  -4  -5  17 3990.72 818.980   1
 -10  -2  -9 235.360 192.440   1
  10   2   9 260.960 192.420   1
   3 -13  10 489.950 245.820   1
   0  17  -1 9865.79 792.430   1
  -3  -9  16 -3.8200 159.890   1
  -9 -13  -1 1757.20 365.600   1
  -9 -13  -1 852.200 280.250   1
  -6  11   4 8186.77 1187.99   1
  -2   4  18 1899.66 401.570   1
  -5 -17   1 8572.78 1293.49   1
  -5 -17   1 10263.0 1743.96   1
  -5  13  -3 1051.70 361.500   1
  -5  -8  15 4501.33 949.140   1
  -4 -12  13 1647.11 398.170   1
  -4 -12  13 2180.97 418.660   1
  -7  10   1 155.490 128.430   1
  -1  12  13 495.100 175.200   1
   1  17   4 405.270 190.300   1
  -9  -5   9 121.500 139.090   1
  -5 -13  11 18650.2 2546.16   1
   5  -1  18 8797.19 1574.95   1
  10   6   9 4501.77 446.780   1
 -10  -6  -9 3975.63 686.240   1
   0   4  19 1604.52 253.530   1
  -6   1 -17 1931.35 344.190   1
   6  -1  17 2034.01 535.810   1
   0  17   1 472.770 140.830   1
  -4 -15   9 1352.44 453.700   1
   1  15  10 995.350 326.230   1
  -2 -12  14 3782.76 698.560   1
  -2 -12  14 3196.36 512.430   1
  -1  14  10 13579.7 1279.82   1
  -7  10  -4 679.620 275.090   1
  -9   3   6 3204.49 711.950   1
  -5  13   1 606.680 244.360   1
  -3  15   2 6484.86 822.410   1
 -10 -10   1 3039.51 519.230   1
 -10 -10   1 1639.71 335.980   1
 -10  -8   4 579.660 208.450   1
  -7  -8 -15 15515.4 2568.77   1
  -7  -8 -15 11781.5 972.690   1
   7   8  15 12757.7 1051.98   1
  -4  14  -4 4127.38 910.030   1
   0 -12  14 2501.80 550.240   1
   0 -12  14 2137.47 448.490   1
  -9   2   7 13652.2 2022.41   1
  -4 -14 -12 2752.51 525.920   1
   5  -7  15 3374.38 611.920   1
  -8 -14   3 1145.73 357.410   1
  -8 -14   3 670.550 258.330   1
 -10   2   1 1127.95 329.490   1
  -5 -15   8 11766.8 2022.43   1
  -2  -5 -19 3165.20 873.030   1
  -8 -12   7 -15.810 276.600   1
  -8 -12   7 198.470 128.000   1
  -5   8  12 11396.1 1827.67   1
  -5 -17  -3 1933.38 386.640   1
  -5 -17  -3 1665.77 409.930   1
  -1 -17   4 1141.26 398.000   1
  -1 -17   4 1222.12 271.090   1
  -9 -13  -3 6681.07 1336.48   1
  -3  -4  18 472.330 138.940   1
  -7 -13   8 514.460 240.160   1
  -7 -13   8 166.820 117.580   1
  -6   7  11 15367.2 1798.40   1
 -10   0   4 869.650 294.270   1
  -9  -2   9 3917.82 596.670   1
 -10   2  -5 936.880 356.870   1
  -7   3  12 633.780 245.600   1
  -1   9  16 181.810 181.000   1
   5  -9  13 11103.1 2247.00   1
  -8 -14  -6 269.730 283.470   1
  -1 -13  13 8946.93 1469.19   1
  -1 -13  13 8063.96 1981.26   1
   8   7  14 1281.18 343.670   1
 -10  -9   3 13544.7 1837.01   1
 -10  -9   3 15154.0 2550.84   1
  -5  -5 -18 4673.04 480.810   1
   5   5  18 6341.55 951.900   1
  -4  13  -8 7394.57 839.580   1
   4 -13   8 8459.78 1730.06   1
  -6   9 -11 433.380 169.850   1
  -7   0 -16 2557.09 431.640   1
   7   0  16 3956.73 581.960   1
  -8 -12 -10 3742.46 654.920   1
   8  12  10 3989.85 975.120   1
  -8 -12 -10 4224.30 854.380   1
  -4 -17  -5 403.990 289.560   1
  -4  -1 -19 622.180 249.150   1
   4   1  19 855.170 341.120   1
  -1 -10  16 1633.11 473.380   1
  -1 -10  16 2474.97 514.960   1
   4   2  19 245.850 287.270   1
  -4  -2 -19 494.580 246.790   1
  -2 -11  15 945.080 316.980   1
  -2 -11  15 355.030 196.970   1
  -5  11 -10 13720.8 802.420   1
   5 -11  10 11854.9 880.640   1
   5  -4  17 5122.66 740.240   1
  -5   4 -17 3202.53 795.560   1
 -10 -10  -5 14528.0 1391.91   1
 -10 -10  -5 15895.1 2878.82   1
  -7 -15   4 1673.51 244.720   1
  -7 -15   4 2481.40 345.920   1
  -9 -13   0 507.400 223.550   1
  -9 -13   0 426.340 290.860   1
  -4 -13  12 9246.09 1424.91   1
  -9  -8   8 -59.200 177.640   1
   2 -15   7 15757.8 1568.43   1
 -10   0  -8 9081.87 1835.54   1
 -10   1   3 501.160 288.680   1
  -2 -15  10 4811.99 855.320   1
  -4 -16   7 1287.60 496.040   1
  -4 -11  14 40.3800 165.060   1
  -4 -11  14 396.100 295.340   1
  -2  15   6 2782.88 403.730   1
  -2  -6  18 6884.43 1196.92   1
  -2  12  12 975.680 267.390   1
  -8  -7  11 4091.13 867.160   1
   0  17  -2 5570.81 1063.94   1
   1   9  17 3061.97 520.510   1
   0 -10  16 2548.06 529.000   1
   0 -10  16 2199.80 445.320   1
   0 -16   7 860.820 330.750   1
  -7   8   7 268.450 173.920   1
  -5   4  15 41.6800 138.220   1
  -1  15   8 31720.7 1597.19   1
  -5   7  13 211.570 120.060   1
  -6 -13 -12 660.530 241.230   1
   3  -7  17 10685.5 1746.81   1
  -6 -12  11 3038.12 532.380   1
  -6   6  12 1544.79 345.780   1
 -10   1  -7 12528.2 1378.15   1
  -7   9   5 483.960 275.900   1
  -5 -12 -14 3403.33 386.340   1
  -2   8  16 6874.03 990.890   1
  10   8   8 429.290 190.610   1
 -10  -8  -8 615.730 297.680   1
 -10  -8  -8 101.940 85.6600   1
   4 -11  12 244.040 131.250   1
   4 -11  12 228.310 347.020   1
  -9   5   3 173.460 158.530   1
  -3   8  15 3135.86 678.350   1
   1   5  19 411.160 172.190   1
  -4  -8  16 311.420 237.310   1
   2 -12  13 598.180 296.260   1
   2 -12  13 635.850 287.760   1
  -4   2  17 6130.72 3033.76   1
   8  -4  12 369.420 224.490   1
  -8   4 -12 302.130 157.070   1
  -7 -14  -9 1552.26 368.390   1
  -7 -14  -9 734.740 262.890   1
  -7   1  13 3116.23 618.590   1
  -2  16  -1 23900.9 2136.09   1
  -2  16   0 391.430 134.110   1
  -8  -9 -13 2913.45 827.610   1
   8   9  13 4451.20 855.810   1
  -8  -9  10 226.240 234.120   1
  -8  -9  10 253.890 215.410   1
   0  17   2 692.560 242.000   1
  -2 -13  13 1087.38 322.860   1
  -2 -13  13 603.590 231.520   1
   9   7  12 307.370 151.260   1
  -7 -11 -13 6812.70 1147.50   1
   8  -5  11 8368.68 1109.56   1
  -8   5 -11 6269.66 1284.88   1
  -1 -15  10 5095.80 735.680   1
  -3  11  12 967.570 367.000   1
  -8   8  -5 89.4100 84.4700   1
   0  -7  18 6138.93 3159.44   1
 -10  -9  -7 9757.30 1152.86   1
 -10  -9  -7 9567.97 1024.71   1
  10   9   7 9305.44 1244.14   1
   6   6  17 6939.12 1063.08   1
  -6  -6 -17 7134.37 1510.68   1
  -5   9  11 755.380 288.390   1
  -2 -16   8 12172.9 1441.01   1
  -6 -16  -6 1916.30 277.030   1
  -6 -16  -6 1970.18 536.990   1
  -1  16   5 267.160 193.580   1
  -6   8  10 1483.92 315.670   1
  -9   6  -2 7868.62 720.880   1
  -6   0  15 1290.67 186.700   1
  -9 -12  -7 3489.43 727.190   1
  -6 -11  12 13010.3 1343.75   1
  -3  15  -4 780.490 283.840   1
  -9   0 -12 12174.9 2022.80   1
   9   0  12 12877.2 1553.51   1
   8  -1  14 315.230 258.850   1
  -8   1 -14 569.120 289.110   1
  -6  -5  15 1063.01 293.530   1
 -10  -7   5 1485.84 256.910   1
  -5  11   8 -205.52 207.940   1
   0  11  15 386.730 218.300   1
  -7 -12 -12 1044.03 417.030   1
  -6   3  14 1617.43 260.850   1
  -7   9  -8 31.7900 173.520   1
   4   0  19 3507.90 944.140   1
  -6 -10 -15 -106.01 347.610   1
   4   3  19 1810.15 329.180   1
  -4  -3 -19 2282.92 408.440   1
  -5 -17   2 2419.46 418.350   1
  -1  -4  19 17779.2 2416.26   1
  -4 -17   4 1503.19 488.590   1
  -9   6  -1 1620.74 338.660   1
  -5  13  -4 11649.2 1157.70   1
  -2 -17   5 310.460 181.040   1
  -2 -17   5 523.860 209.470   1
  -8   7  -8 706.590 252.470   1
   1  16   8 1034.15 417.140   1
  -9 -13  -4 125.860 206.000   1
  -9   4   5 1949.21 448.430   1
  -1   3  19 5045.03 841.490   1
 -10  -1   5 8645.99 992.720   1
   3 -12  12 -3.1000 96.7500   1
  -6  -8  14 91.3400 87.8700   1
  -6  -8  14 155.020 111.160   1
  -5 -11 -15 7283.20 1145.30   1
  -9  -6   9 371.080 175.460   1
  -7   8 -10 818.470 241.590   1
  -5  -8 -17 7733.77 1749.44   1
  -6  11  -7 5373.28 1051.59   1
  -6 -16   4 12709.9 1478.46   1
  -6 -16   4 8488.56 1303.43   1
  -5 -16   6 2339.30 1186.96   1
  -5 -16   6 1563.63 389.500   1
   3 -14   8 -48.300 195.600   1
  -2  16  -2 1682.50 498.630   1
  -7  -9  12 2504.17 438.260   1
  -2  16   1 5166.97 972.780   1
  -9   6  -3 2874.67 416.780   1
  -8   8   2 848.730 257.310   1
   2  -4  19 135.360 197.740   1
  -5 -10  14 3040.49 835.640   1
  -5 -10  14 4700.11 526.130   1
  -5  13   2 12539.9 921.600   1
   9  10  10 98.6500 147.680   1
  -9 -10 -10 -33.500 147.320   1
  -5 -13 -13 1309.07 353.560   1
  -9   1   8 690.160 293.100   1
  -5 -15 -10 11273.0 1138.96   1
  -2  -1  19 2277.76 513.710   1
   0  12  14 13749.6 1697.90   1
  -7  10   2 8784.38 642.210   1
  -5  12  -8 7916.98 724.400   1
  -3  -5 -19 435.620 237.800   1
[truncated: 692,577 more chars]
