# Supplementary material for: A one-dimensional coordination polymer, catena-poly[[[[N-ethyl-N-(pyridin-4-ylmeth­yl)di­thio­carbamato-κ2 S,S′]zinc(II)]-μ2-N-ethyl-N-(pyridin-4-ylmeth­yl)di­thio­carbamato-κ3 S,S′:N] 4-methyl­pyridine hemisolvate]
Source: Acta Crystallogr E Crystallogr Commun. 2017 Jul 13;73(Pt 8):1162–6. doi: 10.1107/S2056989017010179 (PMC5598840; doi:10.1107/S2056989017010179)
Supplement: Supplementary file 2 [file e-73-01162-Isup2.hkl]

data_I                                                                          
_shelx_title '  zn'                                                             
_shelx_refln_list_code          4                                               
_shelx_F_calc_maximum      218.83                                               
_exptl_crystal_F_000      1108.00                                               
_reflns_d_resolution_high  0.7964                                               
                                                                                
loop_                                                                           
 _space_group_symop_operation_xyz                                               
 'x, y, z'                                                                      
 '-x, -y, -z'                                                                   
                                                                                
_cell_length_a     9.4190                                                       
_cell_length_b    15.2990                                                       
_cell_length_c    17.1490                                                       
_cell_angle_alpha  88.871                                                       
_cell_angle_beta   83.914                                                       
_cell_angle_gamma  75.766                                                       
                                                                                
_shelx_F_squared_multiplier     1.000                                           
                                                                                
loop_                                                                           
 _refln_index_h                                                                 
 _refln_index_k                                                                 
 _refln_index_l                                                                 
 _refln_F_squared_calc                                                          
 _refln_F_squared_meas                                                          
 _refln_F_squared_sigma                                                         
 _refln_observed_status                                                         
   1   0   0      31704.83      28416.08       254.98 o                         
   2   0   0      18251.33      19369.07        99.89 o                         
   3   0   0      11074.56      11362.73       163.05 o                         
   4   0   0        348.14        433.09        56.66 o                         
   5   0   0       7082.35       7474.75       190.19 o                         
   6   0   0       1560.66       1869.01       215.45 o                         
   7   0   0        968.28       1165.84       171.18 o                         
   8   0   0       6377.90       6239.83       193.29 o                         
   9   0   0       4995.63       5338.41       489.59 o                         
  10   0   0          6.98         15.57        17.40 o                         
  11   0   0          4.70         43.52        35.15 o                         
 -11   1   0        104.17        117.89        42.83 o                         
 -10   1   0        105.17         68.99        31.42 o                         
  -9   1   0         53.24        111.44        39.53 o                         
  -8   1   0        992.90       1146.27       150.44 o                         
  -7   1   0       1083.06       1289.40       202.56 o                         
  -6   1   0        950.01       1105.02       128.11 o                         
  -5   1   0      28699.37      30493.60       342.17 o                         
  -4   1   0      33234.79      34401.87       313.41 o                         
  -3   1   0      27750.89      28872.87       298.66 o                         
  -2   1   0      16813.79      17518.88       196.79 o                         
  -1   1   0      11404.17      11844.10       234.49 o                         
   1   1   0       8251.00       7572.12        81.85 o                         
   2   1   0       6587.52       6604.60        42.25 o                         
   3   1   0      21140.06      21107.41       230.73 o                         
   4   1   0      39699.52      37481.87       227.21 o                         
   5   1   0      29946.42      30487.10       317.31 o                         
   6   1   0       2212.31       2112.28       183.98 o                         
   7   1   0       2130.68       2187.59       161.10 o                         
   8   1   0          5.17         -4.30        40.84 o                         
   9   1   0         16.58         -1.64        39.18 o                         
  10   1   0          0.57         13.05        39.16 o                         
  11   1   0        372.60        440.92        81.51 o                         
 -11   2   0        487.23        576.93        69.01 o                         
 -10   2   0        482.71        526.57        76.52 o                         
  -9   2   0       3045.62       3605.46       357.08 o                         
  -8   2   0       4239.53       4547.23       333.32 o                         
  -7   2   0       1383.90       1390.05       106.41 o                         
  -6   2   0        116.07        232.03        37.28 o                         
  -5   2   0        592.80        854.75       109.87 o                         
  -4   2   0        244.26        318.19        50.97 o                         
  -3   2   0      14559.94      15522.69       190.02 o                         
  -2   2   0       6879.99       6625.18       120.13 o                         
  -1   2   0       6129.07       5640.01        59.89 o                         
   0   2   0       9839.61       9807.69        90.26 o                         
   1   2   0       9230.02       9293.49       103.09 o                         
   2   2   0      11268.11      11011.15        66.82 o                         
   3   2   0       4335.53       4477.62        92.06 o                         
   4   2   0       5121.96       4955.05       107.81 o                         
   5   2   0       2954.42       3451.24        59.39 o                         
   6   2   0         11.02         21.60        19.86 o                         
   7   2   0         73.75         78.67        46.03 o                         
   8   2   0        817.13        910.16       194.52 o                         
   9   2   0       5862.83       6220.37       162.30 o                         
  10   2   0        718.79        769.09       139.87 o                         
  11   2   0          4.51        -32.78        36.28 o                         
 -10   3   0        477.18        539.70        74.53 o                         
  -9   3   0         60.48        161.36        30.74 o                         
  -8   3   0        536.57        575.86        97.80 o                         
  -7   3   0       3002.44       2859.53       174.62 o                         
  -6   3   0       1566.89       1777.99       167.56 o                         
  -5   3   0       1930.24       2430.18       207.49 o                         
  -4   3   0       8547.53       7901.36       127.58 o                         
  -3   3   0        678.40        661.29        91.49 o                         
  -2   3   0       3666.89       3846.75        76.40 o                         
  -1   3   0       1139.49       1374.45       134.61 o                         
   0   3   0       5463.79       5208.75        56.38 o                         
   1   3   0       5387.70       5222.14        60.17 o                         
   2   3   0       6473.06       6837.78        73.26 o                         
   3   3   0      10098.32      10773.81       118.23 o                         
   4   3   0       1989.02       1653.69        44.93 o                         
   5   3   0       2338.08       2220.36        83.58 o                         
   6   3   0        229.61        252.42        65.55 o                         
   7   3   0        853.03       1079.45       112.42 o                         
   8   3   0       1261.25       1299.03       168.14 o                         
   9   3   0        982.58        912.07       134.51 o                         
  10   3   0        555.40        614.57       122.91 o                         
  11   3   0          1.66         39.80        26.94 o                         
 -10   4   0        371.98        310.51        56.54 o                         
  -9   4   0        264.73        284.96        45.10 o                         
  -8   4   0       4478.46       5087.38       335.16 o                         
  -7   4   0         46.38         69.70        26.99 o                         
  -6   4   0         20.00         37.72        17.89 o                         
  -5   4   0        218.11        172.17        30.42 o                         
  -4   4   0         22.84         41.97        21.00 o                         
  -3   4   0       1864.68       1968.01       103.26 o                         
  -2   4   0        516.08        505.10        67.30 o                         
  -1   4   0        120.74        216.90        28.93 o                         
   0   4   0        241.03        183.90        20.77 o                         
   1   4   0        437.80        388.67        31.97 o                         
   2   4   0        537.00        621.38        60.33 o                         
   3   4   0         10.80         10.24         7.29 o                         
   4   4   0        584.67        475.38        62.64 o                         
   5   4   0        744.24        788.69        85.96 o                         
   6   4   0         66.93        114.43        17.65 o                         
   7   4   0        661.35        692.68        66.83 o                         
   8   4   0         29.00         66.62        29.04 o                         
   9   4   0        410.61        584.85       102.36 o                         
  10   4   0       2488.32       2762.93       321.84 o                         
  11   4   0        411.93        359.88        52.17 o                         
 -10   5   0        328.36        396.65        69.37 o                         
  -9   5   0        697.89        865.17       125.16 o                         
  -8   5   0        893.53        875.86       104.03 o                         
  -7   5   0        890.85        991.19       108.91 o                         
  -6   5   0         33.58         76.51        28.14 o                         
  -5   5   0        269.86        344.84        46.50 o                         
  -4   5   0       1875.35       1713.79        74.15 o                         
  -3   5   0      13156.62      12935.76       185.56 o                         
  -2   5   0       2411.57       2254.84        78.80 o                         
  -1   5   0       5318.40       5242.25        93.73 o                         
   0   5   0      10163.26       9720.34       118.45 o                         
   1   5   0        526.95        619.02        72.62 o                         
   2   5   0       4047.78       4256.57        83.10 o                         
   3   5   0        370.07        433.86        42.66 o                         
   4   5   0       3498.57       3588.06       111.81 o                         
   5   5   0       2422.71       2252.32       107.45 o                         
   6   5   0        899.23        910.49        77.62 o                         
   7   5   0         71.93        101.97        20.28 o                         
   8   5   0         13.63         33.48        12.38 o                         
   9   5   0       1354.44       1740.44       182.05 o                         
  10   5   0       2545.06       2668.60       257.67 o                         
  11   5   0         32.13         56.93        26.15 o                         
  -9   6   0         65.14         95.87        45.45 o                         
  -8   6   0        355.13        388.95        59.12 o                         
  -7   6   0       1802.40       1805.40       116.24 o                         
  -6   6   0        875.12        988.87       153.45 o                         
  -5   6   0      14277.44      14293.88       438.02 o                         
  -4   6   0       9282.19       8942.89       245.25 o                         
  -3   6   0         37.49         89.03        13.97 o                         
  -2   6   0       7566.92       7134.97       138.14 o                         
  -1   6   0       6592.41       6232.89        95.37 o                         
   0   6   0      12474.51      12275.16       145.81 o                         
   1   6   0      25628.96      24807.65       253.05 o                         
   2   6   0      11358.18      11681.17       169.03 o                         
   3   6   0      12237.98      12844.06       288.87 o                         
   4   6   0      12407.89      12371.61       166.40 o                         
   5   6   0       1055.06       1428.31       198.03 o                         
   6   6   0       7503.84       7851.64       323.87 o                         
   7   6   0       5627.20       5618.01       230.84 o                         
   8   6   0       1423.34       1513.73       137.02 o                         
   9   6   0        906.71        954.34       108.51 o                         
  10   6   0        360.59        504.18        71.69 o                         
  11   6   0        112.64        143.76        49.18 o                         
  -9   7   0        786.04        773.74       105.91 o                         
  -8   7   0        784.20        794.81        99.18 o                         
  -7   7   0       2704.17       2915.86       336.85 o                         
  -6   7   0       3217.25       3280.67       193.16 o                         
  -5   7   0        136.81        162.69        35.40 o                         
  -4   7   0       4199.73       4039.93       235.58 o                         
  -3   7   0       9572.34       9094.26       156.19 o                         
  -2   7   0       7078.76       6692.47       109.30 o                         
  -1   7   0      12946.29      12091.82       142.69 o                         
   0   7   0      25138.16      25786.51       225.02 o                         
   1   7   0        866.64        799.52        49.25 o                         
   2   7   0       7612.96       7677.18       120.80 o                         
   3   7   0       6096.90       6081.26        82.16 o                         
   4   7   0       7281.47       7469.11        77.11 o                         
   5   7   0       4224.45       3637.59       103.60 o                         
   6   7   0       4711.68       4615.69       315.61 o                         
   7   7   0       1141.06       1172.11       139.25 o                         
   8   7   0       4936.31       4851.79       129.93 o                         
   9   7   0        443.75        466.22       121.97 o                         
  10   7   0         54.95         58.32        47.32 o                         
  11   7   0       1492.87       1536.91       180.02 o                         
  -9   8   0       1042.47        974.77       146.25 o                         
  -8   8   0        213.72        291.47        63.74 o                         
  -7   8   0       2419.37       2431.62       178.24 o                         
  -6   8   0        749.15        819.19       140.50 o                         
  -5   8   0       1041.76       1258.95       114.97 o                         
  -4   8   0       1477.94       1522.95       157.05 o                         
  -3   8   0         67.20         60.13        26.51 o                         
  -2   8   0       6363.50       5774.23       129.95 o                         
  -1   8   0       1398.92       1348.62        84.96 o                         
   0   8   0       3861.81       3588.69        73.98 o                         
   1   8   0       2521.65       2040.49       114.17 o                         
   2   8   0       8937.59       8694.05       148.44 o                         
   3   8   0       2314.19       2162.64       141.30 o                         
   4   8   0       8399.02       7867.26       134.34 o                         
   5   8   0       5887.52       5190.02       181.36 o                         
   6   8   0        232.90        300.02        53.62 o                         
   7   8   0        918.13        916.17        85.12 o                         
   8   8   0        233.69        247.45        43.00 o                         
   9   8   0        741.02        780.19       114.39 o                         
  10   8   0        693.19        598.62        51.10 o                         
  11   8   0        185.27        226.28        37.88 o                         
  -8   9   0        154.99        104.80        30.42 o                         
  -7   9   0        336.30        337.08        87.75 o                         
  -6   9   0       3050.84       3376.01       257.49 o                         
  -5   9   0       1948.70       2105.29       473.52 o                         
  -4   9   0       2983.10       2947.41       178.73 o                         
  -3   9   0       1171.87       1112.53       124.37 o                         
  -2   9   0        500.88        460.55        46.61 o                         
  -1   9   0        526.65        484.06        60.52 o                         
   0   9   0       4391.98       4147.66        91.32 o                         
   1   9   0       1065.14       1005.66        61.74 o                         
   2   9   0       2196.53       2221.46        65.04 o                         
   3   9   0        329.33        346.09        43.95 o                         
   4   9   0        168.27        248.22        46.34 o                         
   5   9   0         80.19         93.35        62.06 o                         
   6   9   0        355.49        420.23        62.24 o                         
   7   9   0       3508.86       3942.57       220.02 o                         
   8   9   0       1443.55       1643.04       158.70 o                         
   9   9   0       2329.13       2263.42       189.22 o                         
  10   9   0        885.95        738.84        76.51 o                         
  11   9   0          2.61         17.84        17.34 o                         
  -8  10   0        310.88        239.96        44.08 o                         
  -7  10   0        778.13        670.24       111.01 o                         
  -6  10   0        138.04        137.51        27.19 o                         
  -5  10   0        880.21        842.79       127.76 o                         
  -4  10   0       1172.92       1173.00       163.43 o                         
  -3  10   0        937.17        983.46       157.44 o                         
  -2  10   0        287.42        223.89        48.00 o                         
  -1  10   0        572.99        538.02        78.73 o                         
   0  10   0         11.12         25.28         9.00 o                         
   1  10   0        513.70        650.13        80.71 o                         
   2  10   0         52.36         39.21        18.42 o                         
   3  10   0         12.07         45.88        19.13 o                         
   4  10   0        627.92        680.88        62.43 o                         
   5  10   0       2154.47       2093.03        42.97 o                         
   6  10   0       1205.02       1310.18       207.03 o                         
   7  10   0          6.13         18.71        26.66 o                         
   8  10   0        129.09        116.37        18.27 o                         
   9  10   0        220.64        224.15        71.47 o                         
  10  10   0          4.04         79.30        46.27 o                         
  11  10   0        294.70        137.85        30.94 o                         
  -7  11   0        525.01        579.57        88.05 o                         
  -6  11   0         19.75         34.79        29.32 o                         
  -5  11   0          2.09         28.10        17.18 o                         
  -4  11   0         11.44         -6.70        22.31 o                         
  -3  11   0         12.36         25.74        17.29 o                         
  -2  11   0       1712.55       1694.68       184.81 o                         
  -1  11   0        397.97        364.77        43.46 o                         
   0  11   0       1552.39       1597.09       102.72 o                         
   1  11   0        174.42        190.44        26.69 o                         
   2  11   0       1477.25       1701.51       120.40 o                         
   3  11   0       2227.84       2291.64       399.75 o                         
   4  11   0        267.70        329.68        41.92 o                         
   5  11   0          5.51         18.07        25.66 o                         
   6  11   0        152.19         55.95        33.20 o                         
   7  11   0        191.17         69.96        45.26 o                         
   8  11   0        285.63        303.65        42.46 o                         
   9  11   0        207.80        208.96        31.12 o                         
  10  11   0         71.98         95.87        31.33 o                         
  -7  12   0        589.34        552.55       126.86 o                         
  -6  12   0        802.54        850.09       183.73 o                         
  -5  12   0        602.17        611.67       133.76 o                         
  -4  12   0       1929.10       2258.98       158.57 o                         
  -3  12   0       4946.62       5770.57       332.51 o                         
  -2  12   0        229.90        197.04        40.11 o                         
  -1  12   0        499.35        453.02        73.33 o                         
   0  12   0         66.11         66.05        20.90 o                         
   1  12   0       2188.57       2405.22        86.34 o                         
   2  12   0       3505.51       3889.66       255.97 o                         
   3  12   0       1773.04       1980.76       188.78 o                         
   4  12   0        128.74        161.79        25.85 o                         
   5  12   0       1068.36        857.67       131.57 o                         
   6  12   0       1044.86       1062.87       118.78 o                         
   7  12   0        261.51        144.25        33.86 o                         
   8  12   0        477.42        491.93        57.61 o                         
   9  12   0        617.73        621.31        72.82 o                         
  10  12   0        816.49        658.65        77.17 o                         
  -6  13   0        599.87        589.25       139.12 o                         
  -5  13   0        659.76        693.39       111.36 o                         
  -4  13   0          7.56         62.00        16.13 o                         
  -3  13   0       3376.75       3252.28       205.18 o                         
  -2  13   0       1717.50       1795.23       108.78 o                         
  -1  13   0       3111.82       3687.21       273.02 o                         
   0  13   0       1887.75       1976.83       227.02 o                         
   1  13   0       1291.92       1355.75       112.50 o                         
   2  13   0        564.06        522.94       123.65 o                         
   3  13   0        327.59        401.50        52.44 o                         
   4  13   0         19.56         79.68        30.26 o                         
   5  13   0       1195.81       1214.65       113.65 o                         
   6  13   0       6756.27       6839.40      1983.12 o                         
   7  13   0       2054.60       2205.26       320.07 o                         
   8  13   0        343.81        333.93        48.17 o                         
   9  13   0         24.97         62.64        23.52 o                         
  10  13   0         62.19         95.45        27.59 o                         
  -5  14   0        251.25        268.88        31.83 o                         
  -4  14   0        735.88        637.36       127.92 o                         
  -3  14   0        963.47        806.02       105.19 o                         
  -2  14   0        628.88        507.58        84.35 o                         
  -1  14   0        193.55        148.25        31.24 o                         
   0  14   0        180.28        162.60        28.85 o                         
   1  14   0       2063.25       2241.24       297.13 o                         
   2  14   0       5545.39       5911.81       221.80 o                         
   3  14   0       4766.34       4732.98       220.45 o                         
   4  14   0       3431.71       3684.05       146.06 o                         
   5  14   0        569.50        582.39        60.61 o                         
   6  14   0        370.52        413.68        58.91 o                         
   7  14   0         52.66         47.22        42.24 o                         
   8  14   0         19.35        172.85        49.03 o                         
   9  14   0        645.92        553.73        79.46 o                         
  -4  15   0        234.16        282.42        45.21 o                         
  -3  15   0       2128.31       2100.39       188.45 o                         
  -2  15   0       3533.36       3585.09       246.56 o                         
  -1  15   0       4916.91       5648.32       414.77 o                         
   0  15   0        694.30        751.49        94.22 o                         
   1  15   0        400.65        436.34        46.24 o                         
   2  15   0        649.63        586.08        77.04 o                         
   3  15   0        552.44        487.76        86.70 o                         
   4  15   0          0.40         67.93        24.99 o                         
   5  15   0        780.77        789.53        93.31 o                         
   6  15   0       3284.77       3289.17       476.51 o                         
   7  15   0        880.57       1126.68       119.64 o                         
   8  15   0        913.50        871.62       141.82 o                         
   9  15   0        675.47        628.71        92.99 o                         
  -3  16   0         22.46         39.07        20.71 o                         
  -2  16   0         23.02         51.93        17.79 o                         
  -1  16   0        244.74        263.39        58.99 o                         
   0  16   0        521.63        557.41       117.33 o                         
   1  16   0        246.38        243.14        42.37 o                         
   2  16   0       1661.59       1640.50       177.23 o                         
   3  16   0       1467.39       1459.05       236.04 o                         
   4  16   0        996.12        919.70        93.31 o                         
   5  16   0          3.61         24.75        51.92 o                         
   6  16   0        213.20        180.53        61.36 o                         
   7  16   0       1292.06       1422.45       220.50 o                         
   8  16   0       1760.39       1869.95       252.71 o                         
  -2  17   0       1673.64       1530.71       267.86 o                         
  -1  17   0        559.88        570.51        78.20 o                         
   0  17   0        292.86        279.56        51.84 o                         
   1  17   0         94.69         54.99        21.77 o                         
   2  17   0         62.15         -5.39        22.19 o                         
   3  17   0        547.91        514.95        92.24 o                         
   4  17   0        576.37        679.74        66.71 o                         
   5  17   0         15.77         26.93        41.77 o                         
   6  17   0         11.25         87.12        42.36 o                         
   7  17   0        649.55        693.53       114.52 o                         
  -1  18   0        515.10        578.71        81.28 o                         
   0  18   0        228.52        192.61        29.99 o                         
   1  18   0         51.63         76.71        31.40 o                         
   2  18   0        240.99        209.37        31.80 o                         
   3  18   0          7.15         43.29        26.78 o                         
   4  18   0        199.51        190.23        29.45 o                         
   5  18   0         79.10        100.86        32.37 o                         
   6  18   0         43.41        105.41        43.92 o                         
   2  19   0        166.05        166.35        40.02 o                         
   3  19   0        162.09        126.00        23.94 o                         
   4  19   0          4.64         41.39        18.53 o                         
  -4 -19   1        521.16        501.43        69.54 o                         
  -3 -19   1        673.35        573.11        78.98 o                         
  -6 -18   1        919.03       1019.88       144.14 o                         
  -5 -18   1       1110.13        890.69       126.33 o                         
  -4 -18   1       1060.56        938.27       125.26 o                         
  -3 -18   1        201.28        239.23        42.80 o                         
  -2 -18   1       1723.36       1798.11       175.70 o                         
  -1 -18   1       1354.76       1459.23       116.33 o                         
   0 -18   1        623.66        585.17        85.38 o                         
   1 -18   1        864.01        808.56       157.43 o                         
  -7 -17   1        113.34        111.15        37.07 o                         
  -6 -17   1       1253.50       1508.51       199.75 o                         
  -5 -17   1       1213.56       1226.42       137.84 o                         
  -4 -17   1       1904.59       2057.87       149.78 o                         
  -3 -17   1       2148.11       2246.13       210.79 o                         
  -2 -17   1       2716.56       2818.22       295.10 o                         
  -1 -17   1       2023.27       1937.58       195.28 o                         
   0 -17   1       1303.45       1308.92       105.13 o                         
   1 -17   1       1119.69       1244.89       154.10 o                         
   2 -17   1         89.98         63.53        25.65 o                         
  -8 -16   1        412.72        335.10        46.24 o                         
  -7 -16   1       1879.06       2211.80       223.19 o                         
  -6 -16   1       2175.08       2356.74       293.53 o                         
  -5 -16   1         52.91         70.53        23.17 o                         
  -4 -16   1        174.24        182.28        25.14 o                         
  -3 -16   1        137.11        168.73        25.11 o                         
  -2 -16   1          5.65         21.47        13.56 o                         
  -1 -16   1        411.90        403.77        53.09 o                         
   0 -16   1         82.12         81.12        24.73 o                         
   1 -16   1        865.53        954.34       131.17 o                         
   2 -16   1       2982.16       3170.99       283.40 o                         
   3 -16   1        208.15        167.15        41.99 o                         
  -9 -15   1         32.69        167.62        35.75 o                         
  -8 -15   1          9.17         28.88        52.40 o                         
  -7 -15   1        178.62        180.32        58.85 o                         
  -6 -15   1        619.46        630.27        83.81 o                         
  -5 -15   1        540.15        608.14        63.97 o                         
  -4 -15   1         15.08          8.93        28.88 o                         
  -3 -15   1        309.74        284.13        36.59 o                         
  -2 -15   1       1872.28       1800.62       211.63 o                         
  -1 -15   1          6.32         62.95        22.90 o                         
   0 -15   1        516.88        534.59        65.32 o                         
   1 -15   1       1368.47       1307.32        92.41 o                         
   2 -15   1         19.21         56.64        22.72 o                         
   3 -15   1         29.30         30.14        18.10 o                         
   4 -15   1        301.28        249.56        34.79 o                         
  -9 -14   1          4.72         51.83        20.70 o                         
  -8 -14   1         21.22         39.61        23.47 o                         
  -7 -14   1       2168.07       2498.49       442.90 o                         
  -6 -14   1       3102.15       3147.10       229.66 o                         
  -5 -14   1        199.40        185.64        26.86 o                         
  -4 -14   1          7.94         16.95        17.44 o                         
  -3 -14   1        395.84        483.26        67.84 o                         
  -2 -14   1        134.75         90.20        29.65 o                         
  -1 -14   1        403.95        423.82        60.98 o                         
   0 -14   1         52.76         57.56        24.76 o                         
   1 -14   1       1613.46       1622.56       150.74 o                         
   2 -14   1        545.11        620.63       133.11 o                         
   3 -14   1         26.93         20.50        19.32 o                         
   4 -14   1       1093.76       1086.63        88.88 o                         
   5 -14   1          0.48         40.55        29.83 o                         
 -10 -13   1       1164.47       1059.18       124.37 o                         
  -9 -13   1         74.51         96.35        40.51 o                         
  -8 -13   1         59.47          4.99        23.74 o                         
  -7 -13   1          1.67         37.05        41.34 o                         
  -6 -13   1       1173.72       1413.85       213.94 o                         
  -5 -13   1        402.49        446.82        69.62 o                         
  -4 -13   1        917.87       1057.08       101.59 o                         
  -3 -13   1        104.50         74.15        19.29 o                         
  -2 -13   1       1961.14       2039.88        79.32 o                         
  -1 -13   1        369.85        358.39        58.51 o                         
   0 -13   1       1624.44       1578.03       111.73 o                         
   1 -13   1        219.60        242.75        46.78 o                         
   2 -13   1         72.49         79.14        24.31 o                         
   3 -13   1         84.71         98.38        29.12 o                         
   4 -13   1         33.16         67.63        26.24 o                         
   5 -13   1        604.48        537.67        87.46 o                         
   6 -13   1          0.37         25.74        16.94 o                         
 -10 -12   1         16.65         84.27        17.90 o                         
  -9 -12   1        251.37        309.17        55.43 o                         
  -8 -12   1         21.95         29.45        17.56 o                         
  -7 -12   1       1151.29       1052.59        79.01 o                         
  -6 -12   1       4404.69       4384.62       202.82 o                         
  -5 -12   1        160.58        224.24        42.09 o                         
  -4 -12   1         58.50        124.07        34.82 o                         
  -3 -12   1         95.80         71.67        23.18 o                         
  -2 -12   1        258.75        256.22        42.43 o                         
  -1 -12   1        515.89        554.19        91.60 o                         
   0 -12   1         59.40         28.48        11.65 o                         
   1 -12   1        206.11        188.86        32.08 o                         
   2 -12   1       4779.28       4555.91        98.42 o                         
   3 -12   1        634.73        635.81        75.20 o                         
   4 -12   1         79.03        101.82        28.87 o                         
   5 -12   1        528.19        578.40        85.70 o                         
   6 -12   1        304.63        219.96        41.43 o                         
   7 -12   1        148.36         84.13        27.77 o                         
 -10 -11   1       1559.68       1686.23       146.94 o                         
  -9 -11   1        626.18        632.07        72.97 o                         
  -8 -11   1        132.60         87.68        44.01 o                         
  -7 -11   1         83.74         38.33        46.66 o                         
  -6 -11   1         52.85         -6.60        48.16 o                         
  -5 -11   1        335.05        374.74        47.08 o                         
  -4 -11   1          3.84         61.80        41.36 o                         
  -3 -11   1       3808.39       3944.10       134.11 o                         
  -2 -11   1      12450.83      13299.90       375.92 o                         
  -1 -11   1       8336.61       8707.97       269.25 o                         
   0 -11   1        203.36        156.47        31.07 o                         
   1 -11   1        102.21         96.64        20.36 o                         
   2 -11   1         11.72         37.85        12.33 o                         
   3 -11   1         93.50         73.60        21.17 o                         
   4 -11   1         68.54        119.90        25.48 o                         
   5 -11   1          8.71        -10.33        23.05 o                         
   6 -11   1        921.96        931.61       168.34 o                         
   7 -11   1        453.80        509.95        88.18 o                         
 -11 -10   1         36.51         56.03        24.35 o                         
 -10 -10   1        427.42        298.70        92.86 o                         
  -9 -10   1       1649.88       1524.05       152.23 o                         
  -8 -10   1        666.27        760.37        80.70 o                         
  -7 -10   1       1806.18       1899.20       152.23 o                         
  -6 -10   1       9280.25       8743.81       269.38 o                         
  -5 -10   1       3040.25       3548.83       293.66 o                         
  -4 -10   1         45.95         60.33        22.62 o                         
  -3 -10   1         25.48         15.36        14.08 o                         
  -2 -10   1       1790.09       1740.40       147.18 o                         
  -1 -10   1       1867.33       2010.31       144.75 o                         
   0 -10   1       2551.14       2466.12        62.11 o                         
   1 -10   1          1.37          7.75        15.26 o                         
   2 -10   1       1309.61       1234.47        86.04 o                         
   3 -10   1       5762.33       5727.54       120.78 o                         
   4 -10   1        820.75        827.03       107.26 o                         
   5 -10   1         49.45         91.88        35.96 o                         
   6 -10   1        141.16        147.17        29.43 o                         
   7 -10   1         46.71         54.09        29.90 o                         
   8 -10   1         16.79         36.97        22.13 o                         
 -11  -9   1        731.69        729.68        92.57 o                         
 -10  -9   1       2750.88       2977.71       197.54 o                         
  -9  -9   1        364.30        398.41        71.10 o                         
  -8  -9   1         43.33        -13.59        22.65 o                         
  -7  -9   1        175.74        286.68        40.23 o                         
  -6  -9   1        442.39        504.61        69.50 o                         
  -5  -9   1       4803.79       4677.80       214.95 o                         
  -4  -9   1       3725.21       3984.58       181.37 o                         
  -3  -9   1        862.39        899.62        80.14 o                         
  -2  -9   1       3662.52       3393.54        86.00 o                         
  -1  -9   1       4223.47       4267.51        74.45 o                         
   0  -9   1         47.90         49.08        19.61 o                         
   1  -9   1        248.92        271.65        31.70 o                         
   2  -9   1       1458.41       1375.18       107.96 o                         
   3  -9   1        207.66        194.20        32.26 o                         
   4  -9   1         38.83         37.30        14.93 o                         
   5  -9   1        678.95        712.07        69.47 o                         
   6  -9   1         22.27         46.27        19.28 o                         
   7  -9   1        433.81        390.59        62.66 o                         
   8  -9   1          7.32         18.84        18.34 o                         
 -11  -8   1        156.23        160.50        28.00 o                         
 -10  -8   1          0.35         23.37        19.09 o                         
  -9  -8   1       2133.98       2418.90       143.98 o                         
  -8  -8   1       2410.29       2320.74       210.21 o                         
  -7  -8   1        217.08        168.10        46.64 o                         
  -6  -8   1       2157.88       2425.82       191.69 o                         
  -5  -8   1       4829.54       4755.42       157.69 o                         
  -4  -8   1         75.32         52.88        29.40 o                         
  -3  -8   1        746.24        643.11        65.20 o                         
  -2  -8   1        221.12        301.85        43.40 o                         
  -1  -8   1        115.51        228.30        40.24 o                         
   0  -8   1          0.95         -1.89        13.66 o                         
   1  -8   1        770.41        905.91       102.06 o                         
   2  -8   1          4.15         23.09         9.17 o                         
   3  -8   1         34.60         20.99        18.60 o                         
   4  -8   1        344.09        407.17        65.40 o                         
   5  -8   1       1476.50       1502.01       107.78 o                         
   6  -8   1        576.07        551.97        61.43 o                         
   7  -8   1        651.46        671.62       116.58 o                         
   8  -8   1         37.32         33.88        16.87 o                         
   9  -8   1        284.56        204.56        60.49 o                         
 -11  -7   1         16.95         44.34        32.08 o                         
 -10  -7   1       1008.26       1204.15       195.41 o                         
  -9  -7   1        365.25        312.81        49.02 o                         
  -8  -7   1        213.09        250.61        38.69 o                         
  -7  -7   1         25.73         55.03        28.93 o                         
  -6  -7   1       4898.15       5203.61       158.36 o                         
  -5  -7   1        183.13        124.18        29.64 o                         
  -4  -7   1        641.09        551.34        80.35 o                         
  -3  -7   1       2094.71       2291.02       110.57 o                         
  -2  -7   1       2195.24       2373.06       110.52 o                         
  -1  -7   1       1202.60       1289.09        40.40 o                         
   0  -7   1       1304.89       1530.23       122.35 o                         
   1  -7   1        219.25        178.86        23.53 o                         
   2  -7   1       2834.80       2857.38        72.38 o                         
   3  -7   1        828.78        921.60        79.74 o                         
   4  -7   1        460.50        412.70        59.37 o                         
   5  -7   1       1972.49       2163.58       175.27 o                         
   6  -7   1       1804.40       1941.70       177.68 o                         
   7  -7   1        126.49         98.75        33.71 o                         
   8  -7   1          8.99         58.53        21.39 o                         
   9  -7   1         82.24        120.94        32.63 o                         
 -11  -6   1       1033.05       1100.65       155.01 o                         
 -10  -6   1        685.02        843.24       107.56 o                         
  -9  -6   1          0.70         19.32        23.73 o                         
  -8  -6   1        188.06        175.79        42.90 o                         
  -7  -6   1        196.86        180.91        23.66 o                         
  -6  -6   1       1126.08       1287.66       117.94 o                         
  -5  -6   1       1331.98       1507.00       121.29 o                         
  -4  -6   1        696.12        913.62       125.93 o                         
  -3  -6   1       7136.92       7555.56        58.07 o                         
  -2  -6   1      10737.83      11391.26        84.51 o                         
  -1  -6   1       2566.63       2485.14        56.29 o                         
   0  -6   1          0.28         12.55         7.10 o                         
   1  -6   1        210.23        254.03        40.43 o                         
   2  -6   1       1245.07       1268.27        85.83 o                         
   3  -6   1       1070.99       1153.51       135.30 o                         
   4  -6   1       2138.80       2000.80       109.20 o                         
   5  -6   1        391.15        426.58        75.76 o                         
   6  -6   1          5.16         11.01        17.41 o                         
   7  -6   1        121.99        150.47        39.47 o                         
   8  -6   1        299.35        294.30        50.38 o                         
   9  -6   1        166.47        215.03        44.93 o                         
 -11  -5   1        115.48        121.59        49.73 o                         
 -10  -5   1          3.68         60.73        26.12 o                         
  -9  -5   1        258.38        277.47        67.23 o                         
  -8  -5   1       3984.13       4087.73       228.13 o                         
  -7  -5   1       9001.71       9677.77       216.00 o                         
  -6  -5   1      10598.07      10929.00       171.37 o                         
  -5  -5   1        884.70        808.41        74.93 o                         
  -4  -5   1          1.85         24.49        12.75 o                         
  -3  -5   1        829.15        957.51        50.62 o                         
  -2  -5   1        935.38        938.50        55.30 o                         
  -1  -5   1       2500.61       2312.14        42.93 o                         
   0  -5   1       3115.06       2949.98       100.53 o                         
   1  -5   1       2621.38       2589.34        56.34 o                         
   2  -5   1        761.02        739.62        79.41 o                         
   3  -5   1        154.99        182.00        28.74 o                         
   4  -5   1        874.75       1044.82       144.76 o                         
   5  -5   1       4459.12       4641.07       159.59 o                         
   6  -5   1        559.94        606.84        82.05 o                         
   7  -5   1       2046.41       2053.21       173.15 o                         
   8  -5   1        608.16        737.28        95.62 o                         
   9  -5   1        491.33        509.18        55.68 o                         
  10  -5   1        347.95        336.12        63.70 o                         
 -11  -4   1       1396.93       1167.74       133.12 o                         
 -10  -4   1       1216.76       1194.42       188.15 o                         
  -9  -4   1         93.46         94.19        45.33 o                         
  -8  -4   1       1374.07       1625.65       180.94 o                         
  -7  -4   1        758.05        863.13        78.00 o                         
  -6  -4   1        757.52        992.86        88.73 o                         
  -5  -4   1       2922.44       3134.51        99.71 o                         
  -4  -4   1       7153.87       7308.40        51.87 o                         
  -3  -4   1       4771.82       4954.90       103.01 o                         
  -2  -4   1      20566.96      20561.24       160.85 o                         
  -1  -4   1       5890.94       6071.74        87.96 o                         
   0  -4   1       6439.01       6382.75        85.96 o                         
   1  -4   1        476.24        512.12        30.24 o                         
   2  -4   1        890.74        861.42        43.34 o                         
   3  -4   1       2146.28       2287.86        58.87 o                         
   4  -4   1         73.53         62.81        17.30 o                         
   5  -4   1          9.82        104.40        25.43 o                         
   6  -4   1          5.91         -3.20        28.49 o                         
   7  -4   1         65.29         37.98        32.24 o                         
   8  -4   1        308.13        356.88        88.78 o                         
   9  -4   1       1070.16       1374.59       182.89 o                         
  10  -4   1        160.73        228.30        44.19 o                         
 -11  -3   1        635.62        583.69       123.55 o                         
 -10  -3   1        461.28        518.14        82.61 o                         
  -9  -3   1       2733.24       3056.10       300.11 o                         
  -8  -3   1       1944.70       2086.21       186.00 o                         
  -7  -3   1        407.60        506.15        73.77 o                         
  -6  -3   1       3630.56       3824.26       100.82 o                         
  -5  -3   1        263.54        267.77        37.10 o                         
  -4  -3   1       2235.36       2030.88        73.64 o                         
  -3  -3   1       7113.67       7189.09        87.29 o                         
  -2  -3   1        114.18        103.39        19.99 o                         
  -1  -3   1        966.11        885.26        27.56 o                         
   0  -3   1       5064.28       4985.87        73.22 o                         
   1  -3   1        186.94        261.86        45.79 o                         
   2  -3   1       6367.03       6143.01       102.90 o                         
   3  -3   1        538.49        557.23        82.90 o                         
   4  -3   1       1549.94       1979.63       218.60 o                         
   5  -3   1        424.52        429.68        45.52 o                         
   6  -3   1        175.76        263.60        43.12 o                         
   7  -3   1         73.12         60.77        23.51 o                         
   8  -3   1        356.77        416.81        55.98 o                         
   9  -3   1        240.70        231.37        72.64 o                         
  10  -3   1         38.22         98.14        35.65 o                         
 -11  -2   1         31.59        135.62        44.59 o                         
 -10  -2   1          7.03         37.68        22.28 o                         
  -9  -2   1        213.59        217.61        62.79 o                         
  -8  -2   1       4865.01       5113.69       149.56 o                         
  -7  -2   1       6049.00       5875.68       288.04 o                         
  -6  -2   1       1157.76       1240.97       166.52 o                         
  -5  -2   1       5117.35       5481.92       189.66 o                         
  -4  -2   1         81.16         43.41        10.24 o                         
  -3  -2   1       3563.74       3533.95        40.10 o                         
  -2  -2   1       9274.57       9877.34        88.03 o                         
  -1  -2   1      14862.75      15047.70        72.77 o                         
   0  -2   1       2039.65       2032.12        14.49 o                         
   1  -2   1        247.97        234.06        13.75 o                         
   2  -2   1        361.93        423.97        42.00 o                         
   3  -2   1       1271.55       1418.54        97.34 o                         
   4  -2   1          0.59         48.47        21.68 o                         
   5  -2   1         18.83         33.76        23.37 o                         
   6  -2   1       1613.08       1771.03       221.42 o                         
   7  -2   1       1752.68       1813.26       254.88 o                         
   8  -2   1        364.08        474.65        46.14 o                         
   9  -2   1        153.31        162.30        50.63 o                         
  10  -2   1        186.90        248.01        57.69 o                         
  11  -2   1        697.50        703.89       138.91 o                         
 -11  -1   1        752.66        958.23       141.80 o                         
 -10  -1   1        972.89       1005.32       173.64 o                         
  -9  -1   1         62.08         91.36        35.37 o                         
  -8  -1   1       2404.33       2735.67       166.86 o                         
  -7  -1   1         11.46        -31.68        40.66 o                         
  -6  -1   1       1098.69       1282.64       130.93 o                         
  -5  -1   1        443.35        659.97        70.89 o                         
  -4  -1   1       4092.12       4338.98       103.25 o                         
  -3  -1   1       1012.37       1042.17        77.80 o                         
  -2  -1   1       3761.26       3834.39        43.46 o                         
  -1  -1   1       1200.40       1242.45        15.71 o                         
   1  -1   1         82.93        100.63         7.79 o                         
   2  -1   1       1211.40       1433.99       119.72 o                         
   3  -1   1       6047.24       6614.35       112.28 o                         
   4  -1   1       6496.72       7262.09       122.71 o                         
   5  -1   1        436.12        527.40        77.21 o                         
   6  -1   1        245.19        367.80        66.73 o                         
   7  -1   1        457.62        397.68        63.27 o                         
   8  -1   1       1060.08       1027.79       167.40 o                         
   9  -1   1        191.89        204.85        49.80 o                         
  10  -1   1         68.61        140.53        49.30 o                         
  11  -1   1        818.20        693.69       155.22 o                         
 -11   0   1         10.87         64.29        22.58 o                         
 -10   0   1        179.08        206.50        53.36 o                         
  -9   0   1        245.24        244.05        53.07 o                         
  -8   0   1          5.62         51.14        25.03 o                         
  -7   0   1        113.27         26.60        19.82 o                         
  -6   0   1          1.49         30.09        27.00 o                         
  -5   0   1       1253.42       1441.02       179.69 o                         
  -4   0   1       1104.16       1323.99       138.52 o                         
  -3   0   1        513.49        594.43        90.00 o                         
  -2   0   1       1088.89       1148.79        43.54 o                         
  -1   0   1       1036.33       1029.02        16.92 o                         
   1   0   1         24.76         16.12         9.27 o                         
   2   0   1          9.94         30.80         6.49 o                         
   3   0   1          3.94         15.01         4.94 o                         
   4   0   1        570.19        649.20        79.92 o                         
   5   0   1         25.13        -17.35        32.90 o                         
   6   0   1        571.82        783.37        86.65 o                         
   7   0   1         94.44        103.85        40.78 o                         
   8   0   1         39.49         64.05        31.13 o                         
   9   0   1        198.52        216.17        41.66 o                         
  10   0   1         84.39         89.01        36.21 o                         
  11   0   1        140.64        176.33        32.37 o                         
 -11   1   1         44.78        159.86        48.63 o                         
 -10   1   1        175.32        169.89        45.05 o                         
  -9   1   1         89.58        115.69        38.15 o                         
  -8   1   1       2275.33       2339.06       320.61 o                         
  -7   1   1        380.38        416.98        51.69 o                         
  -6   1   1        784.92        936.29       162.64 o                         
  -5   1   1       3908.89       4061.68       101.47 o                         
  -4   1   1      12708.49      12956.22       208.49 o                         
  -3   1   1       1183.00       1307.21       153.82 o                         
  -2   1   1       2742.54       2703.16        63.39 o                         
  -1   1   1       6664.21       6553.97        55.42 o                         
   1   1   1        809.62        812.88        13.91 o                         
   2   1   1        711.78        726.48        19.97 o                         
   3   1   1      13518.23      14089.00       216.46 o                         
   4   1   1      18643.03      19646.27       292.34 o                         
   5   1   1         73.64         90.60        16.91 o                         
   6   1   1         73.44         59.25        16.03 o                         
   7   1   1          9.67         93.76        23.35 o                         
   8   1   1        108.04        157.83        44.73 o                         
   9   1   1        590.97        623.90        79.74 o                         
  10   1   1        810.10        874.90       107.58 o                         
  11   1   1        554.52        615.01       106.12 o                         
 -10   2   1        209.31        149.65        43.71 o                         
  -9   2   1        908.92       1075.85       115.46 o                         
  -8   2   1       1796.44       2246.20       251.59 o                         
  -7   2   1       3804.07       4179.27       420.35 o                         
  -6   2   1        681.07        512.36        48.20 o                         
  -5   2   1          0.95        -13.47        28.37 o                         
  -4   2   1       1056.90       1141.01       123.87 o                         
  -3   2   1       1477.84       1328.49        52.07 o                         
  -2   2   1        450.17        485.28        26.88 o                         
  -1   2   1      13270.66      13027.74       284.14 o                         
   0   2   1       1055.20        893.54        38.92 o                         
   1   2   1       1977.26       2015.41        23.70 o                         
   3   2   1        530.98        506.43        38.06 o                         
   4   2   1        435.81        409.81        33.82 o                         
   5   2   1        250.30        246.43        40.75 o                         
   6   2   1       1282.83       1548.53       224.23 o                         
   7   2   1       5483.98       5356.48       193.36 o                         
   8   2   1       3052.90       3176.25       374.92 o                         
   9   2   1       1599.95       1909.73       267.16 o                         
  10   2   1        305.29        270.72        49.16 o                         
  11   2   1        325.74        345.64        56.92 o                         
 -10   3   1         27.66         65.18        23.99 o                         
  -9   3   1        897.42        986.07       150.16 o                         
  -8   3   1        598.53        607.87        64.67 o                         
  -7   3   1        103.29        162.53        35.40 o                         
  -6   3   1        119.87        201.29        26.04 o                         
  -5   3   1        203.81        208.42        36.21 o                         
  -4   3   1        650.18        822.76        92.20 o                         
  -3   3   1       2488.60       2363.48        69.44 o                         
  -2   3   1       3088.78       2928.54        71.59 o                         
  -1   3   1       2653.73       2304.22        50.35 o                         
   0   3   1       1082.44       1087.09        49.72 o                         
   1   3   1       5228.11       5191.27        59.31 o                         
   2   3   1         31.61         73.11        20.88 o                         
   3   3   1       4965.16       4832.05        61.72 o                         
   4   3   1       7573.39       7663.68       100.18 o                         
   5   3   1        601.96        636.37        50.49 o                         
   6   3   1        340.53        396.96        64.50 o                         
   7   3   1        868.41       1117.29       129.79 o                         
   8   3   1         14.12        -29.88        45.44 o                         
   9   3   1         31.57        126.17        48.33 o                         
  10   3   1        321.69        281.88        50.41 o                         
  11   3   1       1110.02       1271.67       167.23 o                         
 -10   4   1          2.15         56.17        36.03 o                         
  -9   4   1        325.66        309.32        42.98 o                         
  -8   4   1         34.03        118.87        46.11 o                         
  -7   4   1        380.64        464.86        59.09 o                         
  -6   4   1        182.30        169.65        27.43 o                         
  -5   4   1        346.43        284.93        37.34 o                         
  -4   4   1       1068.76       1238.77       129.14 o                         
  -3   4   1        792.50       1144.46       117.73 o                         
  -2   4   1       1551.33       1562.66        83.09 o                         
  -1   4   1      14675.39      13989.40       156.94 o                         
   0   4   1      12384.36      12737.47       149.88 o                         
   1   4   1       5659.34       5897.47       100.22 o                         
   2   4   1        575.10        568.01        80.63 o                         
   3   4   1        296.45        282.42        22.92 o                         
   4   4   1       2219.09       2466.63        55.42 o                         
   5   4   1          3.05         10.40        13.99 o                         
   6   4   1        368.90        422.88        55.00 o                         
   7   4   1        705.57        633.51        62.85 o                         
   8   4   1       2149.31       2636.16       282.78 o                         
   9   4   1        710.80        806.11       108.80 o                         
  10   4   1       1201.89       1432.03       132.14 o                         
  11   4   1          1.45         65.59        26.73 o                         
 -10   5   1        259.13        285.10        45.20 o                         
  -9   5   1       1459.30       1476.92       190.31 o                         
  -8   5   1       1099.29       1180.80       139.86 o                         
  -7   5   1          1.07         39.81        21.78 o                         
  -6   5   1       2579.15       2691.81       254.54 o                         
  -5   5   1       3849.69       3632.48       145.77 o                         
  -4   5   1       3099.17       2960.42        77.07 o                         
  -3   5   1        973.34       1016.43       133.84 o                         
  -2   5   1         43.37         61.35        13.30 o                         
  -1   5   1          4.30         39.75        12.62 o                         
   0   5   1       4468.90       4107.45        76.69 o                         
   1   5   1         80.43         77.08        12.74 o                         
   2   5   1       2209.23       2310.52        59.36 o                         
   3   5   1       3111.18       3102.86        63.25 o                         
   4   5   1       2762.82       2583.53       293.38 o                         
   5   5   1        125.91        130.18        21.92 o                         
   6   5   1       2045.82       1973.22       140.71 o                         
   7   5   1       3982.83       3931.99       338.97 o                         
   8   5   1         15.86         32.96        15.16 o                         
   9   5   1        119.82         95.28        33.80 o                         
  10   5   1        120.84        250.43        57.98 o                         
  11   5   1          5.95         85.06        29.83 o                         
  -9   6   1        432.26        314.64       159.20 o                         
  -8   6   1         69.00         90.37        24.27 o                         
  -7   6   1         78.40         60.71        20.18 o                         
  -6   6   1          0.16         21.24        31.12 o                         
  -5   6   1       1296.81       1320.98       160.04 o                         
  -4   6   1       3478.22       3325.53        88.06 o                         
  -3   6   1        250.15        328.15        43.01 o                         
  -2   6   1        213.74        166.39        27.28 o                         
  -1   6   1       6300.91       6313.23       100.86 o                         
   0   6   1       3217.57       3220.26        68.67 o                         
   1   6   1       3119.09       3261.09       166.23 o                         
   2   6   1         91.18        123.67        22.12 o                         
   3   6   1        783.24        964.45        97.21 o                         
   4   6   1       2093.90       2174.27        47.88 o                         
   5   6   1         18.38          9.56         8.48 o                         
   6   6   1        134.53        153.42        32.59 o                         
   7   6   1          7.66         63.75        41.35 o                         
   8   6   1        216.43        313.02        97.57 o                         
   9   6   1        559.54        502.21        62.05 o                         
  10   6   1       1514.86       1692.44       155.24 o                         
  11   6   1       2481.75       2921.29       337.55 o                         
  -9   7   1         33.65         95.83        32.48 o                         
  -8   7   1        417.55        445.82        47.30 o                         
  -7   7   1        100.63         61.00        27.69 o                         
  -6   7   1        784.62        744.43       121.07 o                         
  -5   7   1         91.58        106.66        28.76 o                         
  -4   7   1        573.94        662.85       105.43 o                         
  -3   7   1        166.98        253.48        42.98 o                         
  -2   7   1         99.04         82.27        12.78 o                         
  -1   7   1       5366.20       5549.85        91.30 o                         
   0   7   1       2588.85       2284.52        54.83 o                         
   1   7   1        189.36        183.43        30.98 o                         
   2   7   1        460.51        565.83        64.76 o                         
   3   7   1        241.60        208.03        44.34 o                         
   4   7   1       5151.54       5566.76        88.77 o                         
   5   7   1        386.56        433.58        33.11 o                         
   6   7   1         31.23         76.51        33.43 o                         
   7   7   1        181.26        159.05        69.25 o                         
   8   7   1        427.77        370.23        83.26 o                         
   9   7   1        547.27        685.58        62.47 o                         
  10   7   1       1251.92       1268.08        97.90 o                         
  11   7   1          7.09        -11.57        47.51 o                         
  -9   8   1          2.65         49.34        31.53 o                         
  -8   8   1         22.06        101.67        32.17 o                         
  -7   8   1       1018.61       1090.75       162.42 o                         
  -6   8   1        486.33        497.58        70.25 o                         
  -5   8   1          1.17         48.67        13.67 o                         
  -4   8   1        702.18        604.45        96.01 o                         
  -3   8   1       5003.17       4726.86       157.58 o                         
  -2   8   1         34.55         56.69         9.15 o                         
  -1   8   1       1958.08       1765.29        67.18 o                         
   0   8   1        202.24        229.96        38.71 o                         
   1   8   1       1562.15       1843.82        86.83 o                         
   2   8   1        178.11        126.94        18.07 o                         
   3   8   1       1128.52       1197.53       180.85 o                         
   4   8   1        110.43        135.47        16.27 o                         
   5   8   1        223.05        268.59        28.44 o                         
   6   8   1        552.89        624.63        79.81 o                         
   7   8   1         59.54         80.00        32.63 o                         
   8   8   1        439.16        484.52        52.64 o                         
   9   8   1       2351.19       2317.24       153.07 o                         
  10   8   1        368.03        361.20        52.12 o                         
  11   8   1         83.07         96.95        42.16 o                         
  -8   9   1        390.39        465.94        69.91 o                         
  -7   9   1        880.05        798.73       139.69 o                         
  -6   9   1        193.49        163.78        36.38 o                         
  -5   9   1          2.91        -15.45        23.47 o                         
  -4   9   1         27.68         -1.23        26.64 o                         
  -3   9   1        187.48        240.54        31.22 o                         
  -2   9   1        536.24        666.54        78.25 o                         
  -1   9   1        791.33        745.78        64.99 o                         
   0   9   1        144.14        105.00        19.67 o                         
   1   9   1       5261.05       5286.49       111.20 o                         
   2   9   1        445.69        385.09        56.65 o                         
   3   9   1        510.48        551.54        79.00 o                         
   4   9   1        948.31       1026.27        97.92 o                         
   5   9   1        954.60       1030.27        84.85 o                         
   6   9   1       2165.17       2073.10       212.69 o                         
   7   9   1         41.85         36.63        18.94 o                         
   8   9   1       2111.59       2068.74       151.70 o                         
   9   9   1          3.32         46.68        17.76 o                         
  10   9   1       1152.69       1465.31       264.86 o                         
  11   9   1        375.71        258.23        37.72 o                         
  -8  10   1        198.83        181.78        38.45 o                         
  -7  10   1          7.68         20.63        17.04 o                         
  -6  10   1        333.31        295.40        41.83 o                         
  -5  10   1          7.80          8.01        13.82 o                         
  -4  10   1        454.63        399.24        62.67 o                         
  -3  10   1       2330.80       2529.58       166.77 o                         
  -2  10   1       3111.88       3451.24       229.14 o                         
  -1  10   1         55.47         60.16        11.67 o                         
   0  10   1        647.00        768.06        79.36 o                         
   1  10   1       1871.43       1813.55       132.01 o                         
   2  10   1        107.87        194.37        30.26 o                         
   3  10   1         91.71        129.26        23.57 o                         
   4  10   1        647.07        646.15        58.08 o                         
   5  10   1       2980.04       2892.25       244.62 o                         
   6  10   1       6391.10       6913.91       466.54 o                         
   7  10   1        662.67        695.42       118.52 o                         
   8  10   1        402.20        330.30        45.99 o                         
   9  10   1       3010.49       3137.34       164.07 o                         
  10  10   1       2037.22       1973.19       102.03 o                         
  11  10   1        459.57        474.11        73.77 o                         
  -7  11   1        273.63        252.72        45.17 o                         
  -6  11   1          1.10         49.63        23.33 o                         
  -5  11   1        554.34        457.42        86.91 o                         
  -4  11   1         15.21         45.54        18.23 o                         
  -3  11   1       1526.93       1373.40        95.82 o                         
  -2  11   1         48.63        105.79        29.63 o                         
  -1  11   1       1309.57       1246.33       162.16 o                         
   0  11   1         49.70         74.96        19.10 o                         
   1  11   1       7713.87       8005.98       241.57 o                         
   2  11   1      11054.10      11821.76       368.22 o                         
   3  11   1        822.92        828.20       109.73 o                         
   4  11   1         70.83        105.08        27.55 o                         
   5  11   1       2367.57       2668.22       198.29 o                         
   6  11   1       2273.02       2606.59       442.83 o                         
   7  11   1         59.93         85.66        23.76 o                         
   8  11   1        233.84        172.55        28.86 o                         
   9  11   1        184.71        168.45        40.03 o                         
  10  11   1       2667.62       2589.86       231.15 o                         
  11  11   1        910.43        807.67       102.24 o                         
  -7  12   1         32.68         41.33        23.43 o                         
  -6  12   1         93.10        161.12        81.10 o                         
  -5  12   1        139.35        187.51        32.49 o                         
  -4  12   1         31.09         30.70        14.60 o                         
  -3  12   1        595.49        576.50        98.50 o                         
  -2  12   1        605.82        698.44        75.77 o                         
  -1  12   1          1.64         -1.37        22.68 o                         
   0  12   1        669.60        625.89       112.99 o                         
   1  12   1       2488.53       2521.06       136.84 o                         
   2  12   1       5857.44       5890.61       162.13 o                         
   3  12   1        135.94         76.21        23.39 o                         
   4  12   1        947.20       1084.73        89.06 o                         
   5  12   1        933.17       1071.20        95.79 o                         
   6  12   1       2935.57       1928.98        31.04 o                         
   7  12   1       5446.30       6056.20       399.50 o                         
   8  12   1         46.14         67.15        32.11 o                         
   9  12   1         31.85         71.43        22.83 o                         
  10  12   1        163.00        257.26        37.47 o                         
  -6  13   1        222.83        243.44        41.64 o                         
  -5  13   1        107.25         80.49        32.42 o                         
  -4  13   1        134.58        158.65        38.11 o                         
  -3  13   1        341.57        337.09        48.96 o                         
  -2  13   1         33.74         46.42        24.54 o                         
  -1  13   1        408.79        503.07        58.31 o                         
   0  13   1        958.88       1040.94       187.33 o                         
   1  13   1        171.21        298.17        41.23 o                         
   2  13   1       1780.24       2034.26       154.14 o                         
   3  13   1         98.39        118.15        42.16 o                         
   4  13   1        963.47        954.77        88.49 o                         
   5  13   1        360.53        406.78        40.90 o                         
   6  13   1       2000.07       2087.44       163.94 o                         
   7  13   1        168.73        291.12        62.85 o                         
   8  13   1         32.62         50.53        22.88 o                         
   9  13   1        242.93        178.84        60.03 o                         
  10  13   1       1363.33       1428.61       168.74 o                         
  -5  14   1          5.09         39.78        29.48 o                         
  -4  14   1          0.41         -2.59        19.66 o                         
  -3  14   1        513.70        478.85       105.54 o                         
  -2  14   1        686.05        587.46       116.61 o                         
  -1  14   1          8.96         56.27        20.69 o                         
   0  14   1         62.90        108.56        24.55 o                         
   1  14   1        349.38        338.73        58.60 o                         
   2  14   1         29.34         22.46        13.78 o                         
   3  14   1        364.19        392.20        57.58 o                         
   4  14   1       1941.90       2248.45       222.84 o                         
   5  14   1        151.25        123.36        33.24 o                         
   6  14   1         66.86        109.77        39.69 o                         
   7  14   1          3.93         41.82        34.70 o                         
   8  14   1        349.75        370.44        89.11 o                         
   9  14   1         11.09         84.83        26.60 o                         
  -4  15   1          0.90         26.00        18.51 o                         
  -3  15   1        563.22        419.95        82.52 o                         
  -2  15   1         18.34         14.63        16.06 o                         
  -1  15   1        124.84        201.85        43.46 o                         
   0  15   1          2.08         26.38        18.04 o                         
   1  15   1        391.54        438.56        59.04 o                         
   2  15   1        548.15        599.20        89.82 o                         
   3  15   1        141.69         82.12        23.43 o                         
   4  15   1       1044.10       1001.82       103.73 o                         
   5  15   1        701.37        876.92        83.58 o                         
   6  15   1        478.51        443.48        50.56 o                         
   7  15   1        329.08        298.98        83.10 o                         
   8  15   1        479.62        469.40        95.87 o                         
   9  15   1       1497.71       1392.37       173.99 o                         
  -3  16   1         38.57         46.15        32.59 o                         
  -2  16   1        695.86        685.52       129.06 o                         
  -1  16   1        238.39        228.81        70.74 o                         
   0  16   1         35.92         44.61        25.93 o                         
   1  16   1        914.94        981.43       104.90 o                         
   2  16   1       2138.41       2038.91       262.07 o                         
   3  16   1        335.17        373.21        82.27 o                         
   4  16   1        137.34        131.64        28.06 o                         
   5  16   1        448.78        467.07        67.48 o                         
   6  16   1         32.07         41.20        12.97 o                         
   7  16   1       1307.78       1298.26       255.09 o                         
   8  16   1         11.93         39.56        34.26 o                         
  -2  17   1        423.24        457.90        60.21 o                         
  -1  17   1          3.19         39.40        17.11 o                         
   0  17   1         37.65         62.72        18.68 o                         
   1  17   1        816.80        755.73       120.58 o                         
   2  17   1        300.20        406.21       115.95 o                         
   3  17   1        970.83        934.21       140.88 o                         
   4  17   1       2186.23       2382.72       248.20 o                         
   5  17   1       3289.53       3367.93       266.57 o                         
   6  17   1       3697.98       3807.93       151.14 o                         
   7  17   1        559.51        684.99        95.52 o                         
  -1  18   1        447.41        462.06        68.16 o                         
   0  18   1       1491.37       1635.06       160.85 o                         
   1  18   1       1397.68       1324.25       159.40 o                         
   2  18   1       5641.31       6193.81      2899.40 o                         
   3  18   1        560.13        563.35        82.34 o                         
   4  18   1         10.95         60.97        21.87 o                         
   5  18   1        313.29        375.17        76.52 o                         
   6  18   1        176.48        219.73        30.71 o                         
   2  19   1        187.65        111.25        31.29 o                         
   3  19   1        283.84        236.75        55.28 o                         
   4  19   1        257.97        218.91        39.93 o                         
  -3 -19   2        420.99        331.72        58.22 o                         
  -2 -19   2        227.89        195.40        26.76 o                         
  -6 -18   2        977.72        891.59       140.27 o                         
  -5 -18   2         70.71         73.31        38.82 o                         
  -4 -18   2        411.87        458.74       140.90 o                         
  -3 -18   2        828.99        704.28        82.66 o                         
  -2 -18   2        460.30        429.96        65.62 o                         
  -1 -18   2        243.37        237.65        44.39 o                         
   0 -18   2         14.87         54.78        33.54 o                         
   1 -18   2          6.61         41.94        14.21 o                         
  -7 -17   2        586.17        588.46        93.34 o                         
  -6 -17   2         29.44         30.28        51.65 o                         
  -5 -17   2        265.47        321.00        55.50 o                         
  -4 -17   2        676.60        599.01        80.76 o                         
  -3 -17   2        315.69        356.49        62.58 o                         
  -2 -17   2        181.78        206.80        37.95 o                         
  -1 -17   2         26.83         36.11        20.39 o                         
   0 -17   2        795.16        739.09       141.16 o                         
   1 -17   2        795.46        973.31       102.85 o                         
   2 -17   2        552.30        473.77       102.91 o                         
  -8 -16   2         44.53         88.81        28.55 o                         
  -7 -16   2        405.39        488.66        78.07 o                         
  -6 -16   2         81.83        130.02        46.01 o                         
  -5 -16   2        530.88        573.84        77.16 o                         
  -4 -16   2       1595.86       1761.22       125.51 o                         
  -3 -16   2       2312.00       2675.85       203.33 o                         
  -2 -16   2       1066.42        948.29       160.83 o                         
  -1 -16   2         55.48         22.55        10.47 o                         
   0 -16   2          5.46         44.50        16.51 o                         
   1 -16   2          2.36         14.29        11.34 o                         
   2 -16   2        310.26        223.22        66.15 o                         
   3 -16   2        351.97        332.60        57.87 o                         
  -9 -15   2          2.79         26.11        26.51 o                         
  -8 -15   2        177.69        157.87        31.86 o                         
  -7 -15   2       2341.56       2631.19       313.77 o                         
  -6 -15   2        180.99        155.62        79.40 o                         
  -5 -15   2       1363.74       1532.46       176.40 o                         
  -4 -15   2        521.32        524.05        68.36 o                         
  -3 -15   2         44.10         76.49        21.57 o                         
  -2 -15   2        133.25        170.85        40.60 o                         
  -1 -15   2        333.54        313.83        72.63 o                         
   0 -15   2       1020.83       1020.95       167.76 o                         
   1 -15   2       1687.94       1924.39       237.06 o                         
   2 -15   2       2211.17       2357.38       151.72 o                         
   3 -15   2        638.93        564.91       146.70 o                         
   4 -15   2        435.92        298.75        55.40 o                         
  -9 -14   2         93.16         78.96        61.49 o                         
  -8 -14   2          3.00         63.63        27.86 o                         
  -7 -14   2         26.18         56.36        36.14 o                         
  -6 -14   2       1194.50       1411.99       207.47 o                         
  -5 -14   2        366.62        345.39        75.24 o                         
  -4 -14   2        210.73        318.13        67.39 o                         
  -3 -14   2       1102.40       1344.97       114.00 o                         
  -2 -14   2       2512.00       2596.60       105.68 o                         
  -1 -14   2       2488.11       2726.49       106.61 o                         
   0 -14   2       2738.37       2807.58       127.32 o                         
   1 -14   2        379.16        392.12        86.94 o                         
   2 -14   2       1551.38       1430.86       136.67 o                         
   3 -14   2        143.28        132.07        25.51 o                         
   4 -14   2         16.14         27.56        19.38 o                         
   5 -14   2        227.15        215.81        53.44 o                         
 -10 -13   2        230.20        231.16        38.19 o                         
  -9 -13   2        863.55        814.69       108.87 o                         
  -8 -13   2        936.37        907.26        69.82 o                         
  -7 -13   2         41.97         67.64        50.21 o                         
  -6 -13   2         32.96         91.35        61.52 o                         
  -5 -13   2        185.61        337.46        73.47 o                         
  -4 -13   2        944.50       1149.62       111.92 o                         
  -3 -13   2       3819.46       3899.42        84.16 o                         
  -2 -13   2       4593.49       4824.39       113.61 o                         
  -1 -13   2        838.16        791.96       115.35 o                         
   0 -13   2        355.37        364.73        50.20 o                         
   1 -13   2         36.84         63.60        22.97 o                         
   2 -13   2       8416.61       9024.80      2560.44 o                         
   3 -13   2       3201.52       3587.20       339.96 o                         
   4 -13   2        616.01        488.00       106.90 o                         
   5 -13   2        423.50        471.79        73.01 o                         
   6 -13   2        761.96        700.04        99.79 o                         
 -10 -12   2        149.95        213.83        64.41 o                         
  -9 -12   2        113.09        117.52        50.77 o                         
  -8 -12   2        830.95        978.33        90.51 o                         
  -7 -12   2       3122.82       3402.92       107.82 o                         
  -6 -12   2        689.60        770.30       116.21 o                         
  -5 -12   2       1115.19       1314.74       175.57 o                         
  -4 -12   2        337.76        269.93        60.77 o                         
  -3 -12   2         85.46        127.59        23.28 o                         
  -2 -12   2        904.53        938.64       152.73 o                         
  -1 -12   2       3246.97       3610.19       128.23 o                         
   0 -12   2       1232.07       1284.32       110.60 o                         
   1 -12   2       3011.48       3258.04       267.72 o                         
   2 -12   2       1618.28       1652.77        97.95 o                         
   3 -12   2          2.29          1.15        12.22 o                         
   4 -12   2         24.56         37.50        23.05 o                         
   5 -12   2        257.27        260.31        42.48 o                         
   6 -12   2        489.95        451.91       100.59 o                         
   7 -12   2        819.06        736.74       129.41 o                         
 -10 -11   2        162.50        155.41        31.22 o                         
  -9 -11   2          5.90         66.30        22.13 o                         
  -8 -11   2         69.12         47.94        23.16 o                         
  -7 -11   2         15.76         50.29        21.84 o                         
  -6 -11   2        597.16        596.21        93.74 o                         
  -5 -11   2       2057.19       2498.40       306.53 o                         
  -4 -11   2       2808.29       2858.71       119.37 o                         
  -3 -11   2       1187.97       1342.15       120.03 o                         
  -2 -11   2       1447.24       1471.15       129.78 o                         
  -1 -11   2          3.44         11.49        14.68 o                         
   0 -11   2        106.25        145.48        21.94 o                         
   1 -11   2         68.05         48.46        21.69 o                         
   2 -11   2         44.98         76.02        24.42 o                         
   3 -11   2        466.46        557.29        87.48 o                         
   4 -11   2        382.60        347.10        83.84 o                         
   5 -11   2        999.55       1004.48       179.12 o                         
   6 -11   2        367.48        313.16        66.45 o                         
   7 -11   2          4.59         13.80        18.51 o                         
 -11 -10   2          1.27         45.66        26.27 o                         
 -10 -10   2        297.32        287.41        42.22 o                         
  -9 -10   2       1567.73       1430.54       140.46 o                         
  -8 -10   2       4796.34       4998.73       162.63 o                         
  -7 -10   2        395.29        440.59        50.77 o                         
  -6 -10   2          4.28        111.93        25.44 o                         
  -5 -10   2       1041.64       1286.70       167.23 o                         
  -4 -10   2       1463.28       1407.17       100.07 o                         
  -3 -10   2        538.25        744.70        91.28 o                         
  -2 -10   2         16.29         23.99        16.51 o                         
  -1 -10   2       1614.84       1640.06       117.34 o                         
   0 -10   2       1996.01       2033.78       104.98 o                         
   1 -10   2       1019.69       1045.53        90.22 o                         
   2 -10   2       3544.09       3689.47       124.44 o                         
   3 -10   2          7.18         66.78        23.19 o                         
   4 -10   2         28.72         34.68        15.59 o                         
   5 -10   2         10.06         88.17        30.28 o                         
   6 -10   2        350.31        289.74        59.50 o                         
   7 -10   2         35.47         49.79        17.30 o                         
   8 -10   2        184.03        133.40        36.58 o                         
 -11  -9   2        452.74        444.76        72.73 o                         
 -10  -9   2          4.00         36.45        14.41 o                         
  -9  -9   2        275.30        345.02        55.05 o                         
  -8  -9   2        777.54        794.20       129.89 o                         
  -7  -9   2       1751.29       1864.81       118.64 o                         
  -6  -9   2       1995.38       2200.37       165.11 o                         
  -5  -9   2       2215.67       2574.09       273.11 o                         
  -4  -9   2       3424.36       4114.65       395.32 o                         
  -3  -9   2       6900.05       7258.16       178.03 o                         
  -2  -9   2       1400.08       1511.19       119.44 o                         
  -1  -9   2        994.91       1079.97        94.62 o                         
   0  -9   2       4947.51       5322.24        95.77 o                         
   1  -9   2        986.26       1145.91       102.92 o                         
   2  -9   2        122.62        124.90        15.99 o                         
   3  -9   2        981.58       1025.55        99.25 o                         
   4  -9   2       2196.53       2411.21       214.57 o                         
   5  -9   2        587.72        578.50        89.61 o                         
   6  -9   2       1421.43       1418.23       110.88 o                         
   7  -9   2       1029.87        862.63       178.59 o                         
   8  -9   2        199.63        211.88        56.61 o                         
 -11  -8   2        235.16        181.49        43.32 o                         
 -10  -8   2        633.66        553.74        94.52 o                         
  -9  -8   2        247.53        245.59        45.98 o                         
  -8  -8   2        109.86        167.32        26.37 o                         
  -7  -8   2       1427.30       1414.79       121.77 o                         
  -6  -8   2        454.20        499.72        49.14 o                         
  -5  -8   2        738.21        806.31       103.29 o                         
  -4  -8   2       2032.65       2084.88       133.59 o                         
  -3  -8   2       2560.35       2610.96        61.65 o                         
  -2  -8   2       1336.87       1392.86        66.75 o                         
  -1  -8   2      19524.78      21107.15       186.53 o                         
   0  -8   2       4746.38       4614.74        73.57 o                         
   1  -8   2       8068.99       8085.67       129.13 o                         
   2  -8   2      11300.47      10786.96       180.31 o                         
   3  -8   2       2279.77       1991.68        98.95 o                         
   4  -8   2       1212.38       1246.01        86.88 o                         
   5  -8   2          0.06        -16.15        22.51 o                         
   6  -8   2        134.91        129.57        31.04 o                         
   7  -8   2        144.24        127.49        29.56 o                         
   8  -8   2       1524.60       1540.81       202.80 o                         
   9  -8   2        978.36       1032.42       110.67 o                         
 -11  -7   2        195.15        220.99        52.36 o                         
 -10  -7   2        134.87         87.94        37.86 o                         
  -9  -7   2       2558.46       2399.04       218.41 o                         
  -8  -7   2       1423.26       1482.16       117.63 o                         
  -7  -7   2        703.48        789.58        71.27 o                         
  -6  -7   2         55.08         52.04        28.20 o                         
  -5  -7   2       6406.81       6586.93       181.24 o                         
  -4  -7   2       2225.91       2522.89       262.34 o                         
  -3  -7   2      15514.09      15973.08       274.37 o                         
  -2  -7   2      15023.86      15036.32        94.81 o                         
  -1  -7   2       2943.32       2942.01        53.15 o                         
   0  -7   2       2350.94       2327.69        67.48 o                         
   1  -7   2        421.94        399.81        59.16 o                         
   2  -7   2        584.36        549.35        73.69 o                         
   3  -7   2       7651.06       7234.28       129.92 o                         
   4  -7   2       7170.65       6847.87       211.27 o                         
   5  -7   2       8283.09       7952.09       238.15 o                         
   6  -7   2      11086.35      10890.31       360.26 o                         
   7  -7   2       1985.79       2037.07       122.30 o                         
   8  -7   2         21.18         65.00        21.72 o                         
   9  -7   2       1108.06       1070.17       133.45 o                         
 -11  -6   2         18.17         37.32        31.86 o                         
 -10  -6   2        591.34        765.39       100.99 o                         
  -9  -6   2        499.49        478.06        66.71 o                         
  -8  -6   2        150.20        203.79        48.28 o                         
  -7  -6   2       2556.40       2375.44        78.08 o                         
  -6  -6   2       2875.15       2655.61       158.45 o                         
  -5  -6   2        456.96        519.77        42.74 o                         
  -4  -6   2       2700.90       3070.55       268.98 o                         
  -3  -6   2         43.51        110.78        32.73 o                         
  -2  -6   2        153.17        163.73        14.54 o                         
   0  -6   2      14515.56      14498.73       153.91 o                         
   1  -6   2      11454.53      11026.30       132.68 o                         
   2  -6   2      23241.88      22826.98       211.29 o                         
   3  -6   2       6035.00       5503.98        95.08 o                         
   4  -6   2        926.96        997.01       150.89 o                         
   5  -6   2       1106.94       1141.52       125.15 o                         
   6  -6   2         98.81        203.55        29.87 o                         
   7  -6   2       1398.80       1499.01       147.81 o                         
   8  -6   2       2853.83       3324.91       356.64 o                         
   9  -6   2        994.86       1043.95        95.64 o                         
 -11  -5   2       1145.98       1174.58       171.97 o                         
 -10  -5   2        392.53        457.66        66.98 o                         
  -9  -5   2        395.12        357.07        69.08 o                         
  -8  -5   2       1161.33       1201.70       164.55 o                         
  -7  -5   2        514.93        597.25        63.50 o                         
  -6  -5   2        321.89        304.90        39.49 o                         
  -5  -5   2       6556.75       6837.91       120.71 o                         
  -4  -5   2       4932.95       4584.20       134.46 o                         
  -3  -5   2       1898.83       1853.50        62.89 o                         
  -2  -5   2       5963.26       5659.96        56.30 o                         
  -1  -5   2       6356.85       6065.72        56.40 o                         
   1  -5   2         32.94         50.23         8.65 o                         
   2  -5   2        340.77        406.57        52.33 o                         
   3  -5   2        659.45        650.58        60.94 o                         
   4  -5   2       7472.84       7368.52       143.93 o                         
   5  -5   2       1033.32       1185.71       155.21 o                         
   6  -5   2       1889.22       2156.51       273.19 o                         
   7  -5   2       3839.43       4569.55       350.34 o                         
   8  -5   2         81.90         78.02        24.87 o                         
   9  -5   2        645.54        764.14        93.13 o                         
  10  -5   2        158.40        142.30        42.86 o                         
 -11  -4   2         17.20         45.20        35.09 o                         
 -10  -4   2        815.71        785.23       136.36 o                         
  -9  -4   2       5197.42       5620.99       153.47 o                         
  -8  -4   2       1909.97       2019.54       182.14 o                         
  -7  -4   2       1888.35       2169.16       100.81 o                         
  -6  -4   2       4288.07       4159.44        94.92 o                         
  -5  -4   2      15131.71      15860.64       107.53 o                         
  -4  -4   2       1133.25       1226.80        56.66 o                         
  -3  -4   2       2918.76       2963.88        57.34 o                         
  -2  -4   2          8.03         16.00         8.90 o                         
  -1  -4   2       3947.07       3719.60        52.25 o                         
   0  -4   2        545.93        479.54        43.82 o                         
   1  -4   2        893.15        819.36        29.56 o                         
   2  -4   2       1648.19       1585.58        74.79 o                         
   3  -4   2       4926.53       4677.62        93.36 o                         
   4  -4   2        500.41        533.91        76.44 o                         
   5  -4   2          5.89         44.97        19.42 o                         
   6  -4   2       1333.86       1549.36       186.55 o                         
   7  -4   2         31.76        107.11        23.33 o                         
   8  -4   2        930.22       1031.37       109.62 o                         
   9  -4   2       1024.93       1008.30        94.49 o                         
  10  -4   2         10.91         29.56        25.32 o                         
 -11  -3   2       1233.77       1429.04       139.98 o                         
 -10  -3   2       1533.27       1694.14       226.23 o                         
  -9  -3   2       2314.35       2529.35       310.06 o                         
  -8  -3   2       1005.63       1268.53       181.34 o                         
  -7  -3   2        166.86        233.54        37.16 o                         
  -6  -3   2        433.54        457.27        41.67 o                         
  -5  -3   2      10075.32       9801.32       107.91 o                         
  -4  -3   2      11329.92      11431.07       127.83 o                         
  -3  -3   2       6604.20       6842.44        81.82 o                         
  -2  -3   2       6174.57       5894.76        52.84 o                         
  -1  -3   2       3046.06       3203.51        75.56 o                         
   0  -3   2       9875.92       9313.20        49.76 o                         
   1  -3   2       5920.06       6163.66        37.92 o                         
   2  -3   2       9303.73       9369.10        94.32 o                         
   3  -3   2        833.25       1154.68       136.72 o                         
   4  -3   2        270.32        253.43        40.54 o                         
   5  -3   2        278.14        336.99        52.05 o                         
   6  -3   2        427.16        450.39        87.08 o                         
   7  -3   2        378.60        404.17        56.09 o                         
   8  -3   2       2367.94       2368.44       273.62 o                         
   9  -3   2         33.10         89.30        38.65 o                         
  10  -3   2        313.39        334.14        62.98 o                         
 -11  -2   2        268.31        206.89        38.10 o                         
 -10  -2   2        323.54        338.32        53.22 o                         
  -9  -2   2        529.38        570.75        73.69 o                         
  -8  -2   2       4788.21       4562.62       172.91 o                         
  -7  -2   2         60.08        120.64        29.94 o                         
  -6  -2   2       5035.26       5291.09       154.31 o                         
  -5  -2   2      13277.02      13927.57       189.21 o                         
  -4  -2   2       3361.67       3506.76        81.21 o                         
  -3  -2   2       4411.02       4637.07       263.29 o                         
  -2  -2   2       1732.66       1764.66        25.77 o                         
  -1  -2   2         50.51         34.64         5.24 o                         
   0  -2   2       5109.42       4802.84        81.37 o                         
   1  -2   2      27907.17      27307.47       269.16 o                         
   2  -2   2       3608.29       3790.37       141.15 o                         
   3  -2   2       1247.44       1302.63        79.75 o                         
   4  -2   2      11476.20      11647.41       154.36 o                         
   5  -2   2          8.67        -11.45        22.12 o                         
   6  -2   2        417.84        458.40        57.95 o                         
   7  -2   2        344.59        386.51        46.67 o                         
   8  -2   2        568.83        615.18        91.74 o                         
   9  -2   2        886.23        816.93       134.04 o                         
  10  -2   2         36.21         55.32        21.40 o                         
  11  -2   2        536.64        558.64        54.96 o                         
 -11  -1   2        791.53        954.83       136.88 o                         
 -10  -1   2          8.99         69.39        27.85 o                         
  -9  -1   2       1351.59       1439.09       185.73 o                         
  -8  -1   2        102.86         91.64        34.33 o                         
  -7  -1   2        528.55        547.06        72.07 o                         
  -6  -1   2        107.95        110.88        33.00 o                         
  -5  -1   2       3547.65       3294.66        97.52 o                         
  -4  -1   2       8062.48       7636.97       127.76 o                         
  -3  -1   2         37.58         70.39        19.56 o                         
  -2  -1   2        212.95        241.36        29.84 o                         
   0  -1   2       2423.17       2544.92        26.07 o                         
   1  -1   2      16180.87      15059.53       110.50 o                         
   2  -1   2       4319.78       4303.90        54.12 o                         
   3  -1   2        819.92        774.27        68.26 o                         
   4  -1   2      20021.10      19555.39       159.78 o                         
   5  -1   2       6334.52       6022.58       132.18 o                         
   6  -1   2       2733.72       2583.08        88.94 o                         
   7  -1   2       2609.13       3243.30       232.99 o                         
   8  -1   2       4211.46       5362.71       315.11 o                         
   9  -1   2       1228.61       1339.81       134.62 o                         
  10  -1   2        306.80        408.66       143.86 o                         
  11  -1   2        447.61        513.62        93.74 o                         
 -11   0   2         97.98        192.67        34.12 o                         
 -10   0   2         68.11         33.64        27.28 o                         
  -9   0   2       1446.10       1371.48       204.79 o                         
  -8   0   2       2930.08       2988.46       280.85 o                         
  -7   0   2        204.25        258.08        45.80 o                         
  -6   0   2        209.76        237.54        36.53 o                         
  -5   0   2       3016.28       2962.86       114.39 o                         
  -4   0   2       5217.81       5161.06       115.43 o                         
  -3   0   2       3428.48       3353.30        75.36 o                         
  -2   0   2      12195.72      13161.47       150.20 o                         
   0   0   2      10010.32       6674.12        66.47 o                         
   1   0   2       8443.20       8662.03        47.39 o                         
   2   0   2       1856.55       2126.45        52.46 o                         
   3   0   2      14360.77      14455.26       113.02 o                         
   4   0   2      29207.02      31035.97       207.50 o                         
   5   0   2       1539.54       1669.09       219.87 o                         
   6   0   2       1586.94       1898.23       134.95 o                         
   7   0   2         57.40         65.46        28.71 o                         
   8   0   2       8065.77       7894.77       239.69 o                         
   9   0   2       5522.59       5967.75       173.26 o                         
  10   0   2        606.12        572.47       111.46 o                         
  11   0   2        264.28        273.69        51.15 o                         
 -11   1   2        106.44        243.61        54.18 o                         
 -10   1   2         68.85         62.52        31.91 o                         
  -9   1   2        934.95        975.12       137.79 o                         
  -8   1   2        558.94        545.82        95.41 o                         
  -7   1   2        152.53        154.82        45.90 o                         
  -6   1   2        704.68        819.27       109.06 o                         
  -5   1   2       1750.16       1658.34        92.46 o                         
  -4   1   2      10187.33       9592.15       140.27 o                         
  -3   1   2         99.36        186.38        25.35 o                         
  -2   1   2       1075.94       1064.00        53.20 o                         
   0   1   2       6702.27       6785.24        52.75 o                         
   1   1   2       6053.82       5944.05       101.51 o                         
   2   1   2       7445.19       7690.09        84.30 o                         
   3   1   2        351.42        340.22        16.35 o                         
   4   1   2      12466.61      12094.16       142.75 o                         
   5   1   2      26143.81      26992.17       201.06 o                         
   6   1   2       2406.53       2921.29       284.15 o                         
   7   1   2       4522.11       4788.67       181.87 o                         
   8   1   2       7537.72       7836.52       169.01 o                         
   9   1   2       1186.46       1305.28       182.54 o                         
  10   1   2        814.46        912.91       109.31 o                         
  11   1   2         39.13        140.60        49.88 o                         
 -10   2   2         83.76        129.38        52.78 o                         
  -9   2   2        767.91        967.32       130.30 o                         
  -8   2   2       3139.39       4042.85       417.85 o                         
  -7   2   2       1879.47       2273.34       266.39 o                         
  -6   2   2       1168.70       1380.01       137.34 o                         
  -5   2   2       8904.17       8939.78       161.20 o                         
  -4   2   2       5722.80       5460.17       106.41 o                         
  -3   2   2       5310.22       5265.18       111.21 o                         
  -2   2   2       3791.43       3466.59        81.02 o                         
  -1   2   2       3805.90       3658.49        67.66 o                         
   0   2   2       1138.24       1168.77        19.17 o                         
   1   2   2      11481.78      11223.46       131.04 o                         
   2   2   2       7592.94       8151.94       122.05 o                         
   3   2   2        170.57        117.45        10.55 o                         
   4   2   2      10274.77      10570.73       134.16 o                         
   5   2   2       2174.86       2139.72        93.31 o                         
   6   2   2       1356.78       1371.61       110.42 o                         
   7   2   2         12.05         30.65        43.91 o                         
   8   2   2         55.79        155.15        41.48 o                         
   9   2   2       1616.73       1941.84       248.09 o                         
  10   2   2        607.46        598.73        81.31 o                         
  11   2   2         64.04         43.76        29.49 o                         
 -10   3   2       1291.01       1497.99       188.70 o                         
  -9   3   2       6670.90       8247.30       530.55 o                         
  -8   3   2       3424.46       3801.03       277.66 o                         
  -7   3   2       1364.60       1607.49       200.92 o                         
  -6   3   2       1464.61       1678.19       202.09 o                         
  -5   3   2        422.94        527.53        85.77 o                         
  -4   3   2       5350.91       5149.97       110.42 o                         
  -3   3   2       9784.60       9469.49       140.18 o                         
  -2   3   2       4116.20       3651.89        78.99 o                         
  -1   3   2       6589.04       6292.48       111.36 o                         
   0   3   2       4374.11       3963.16        71.14 o                         
   1   3   2      23735.66      24492.82       240.89 o                         
   2   3   2      19945.40      20991.59       222.18 o                         
   3   3   2       7484.29       7781.96        80.08 o                         
   4   3   2         40.55         27.43        10.09 o                         
   5   3   2       1849.04       1793.35        51.31 o                         
   6   3   2         47.10         35.01        11.75 o                         
   7   3   2        685.43        576.47        90.63 o                         
   8   3   2       1113.15       1379.22       199.75 o                         
   9   3   2       1221.96       1195.77       205.54 o                         
  10   3   2        254.21        361.48        54.11 o                         
  11   3   2        343.50        304.88        64.67 o                         
 -10   4   2        353.92        357.77        63.63 o                         
  -9   4   2        117.88        107.88        34.85 o                         
  -8   4   2        807.40       1045.18       139.74 o                         
  -7   4   2       3599.55       3962.13       240.21 o                         
  -6   4   2       2159.13       2607.69       285.79 o                         
  -5   4   2      11278.13      11194.93       241.40 o                         
  -4   4   2      27808.60      28095.54       283.96 o                         
  -3   4   2        426.73        430.47        50.03 o                         
  -2   4   2       7627.26       7321.26       109.73 o                         
  -1   4   2       3829.37       3455.88        80.47 o                         
   0   4   2        230.03        233.06        29.62 o                         
   1   4   2       1342.40       1334.71        43.94 o                         
   2   4   2       1233.04       1195.69        47.61 o                         
   3   4   2        373.64        336.52        28.85 o                         
   4   4   2       5538.09       5460.44        60.32 o                         
   5   4   2        717.27        703.06        74.28 o                         
   6   4   2        184.91        222.03        24.98 o                         
   7   4   2       1795.81       1572.41        89.64 o                         
   8   4   2       2846.75       3193.60       297.57 o                         
   9   4   2       1259.92       1325.95       235.35 o                         
  10   4   2        408.50        512.91       105.39 o                         
  11   4   2         27.04         38.42        33.01 o                         
 -10   5   2        275.68        331.98        52.67 o                         
  -9   5   2       5201.98       5756.07      1927.91 o                         
  -8   5   2       1643.07       1595.65       159.12 o                         
  -7   5   2        451.07        521.49        87.88 o                         
  -6   5   2       1030.77       1175.78       159.42 o                         
  -5   5   2       2454.79       2297.66       406.08 o                         
  -4   5   2        140.90        183.32        26.49 o                         
  -3   5   2       2996.04       2497.56        71.75 o                         
  -2   5   2       5030.94       4611.21       100.79 o                         
  -1   5   2       2113.12       1814.28       102.78 o                         
   0   5   2       9826.19       9546.62       128.11 o                         
   1   5   2       7594.82       7272.34       105.02 o                         
   2   5   2       2527.88       2585.01        76.44 o                         
   3   5   2       1185.63       1084.77       114.76 o                         
   4   5   2       1477.05       1412.91        80.96 o                         
   5   5   2        107.01         83.71        13.11 o                         
   6   5   2       1132.16       1294.49        62.17 o                         
   7   5   2         11.42         51.62        14.35 o                         
   8   5   2       2314.92       2471.76       239.56 o                         
   9   5   2        547.74        528.64        72.87 o                         
  10   5   2         67.35         61.41        24.30 o                         
  11   5   2        107.09         78.52        32.12 o                         
  -9   6   2        643.19        624.57        63.41 o                         
  -8   6   2        887.25        968.22       112.79 o                         
  -7   6   2        190.70        276.57        49.95 o                         
  -6   6   2       2182.91       2251.84       224.14 o                         
  -5   6   2       5320.59       4810.16       204.56 o                         
  -4   6   2       6923.72       6513.69       135.71 o                         
  -3   6   2         16.86         51.17        11.40 o                         
  -2   6   2          8.96         10.70        16.21 o                         
  -1   6   2       3832.20       3422.71        79.06 o                         
   0   6   2       3437.21       3158.28        90.19 o                         
   1   6   2       1022.91       1052.48       115.65 o                         
   2   6   2       7311.44       7658.98       118.41 o                         
   3   6   2      12493.57      12453.46       163.00 o                         
   4   6   2      16225.14      16188.58       139.55 o                         
   5   6   2       6157.38       6235.85        97.43 o                         
   6   6   2        345.30        306.65        41.61 o                         
   7   6   2        142.39        135.27        24.29 o                         
   8   6   2       1076.85       1058.22       100.42 o                         
   9   6   2         80.22        162.06        72.06 o                         
  10   6   2        258.64        350.33        73.91 o                         
  11   6   2        194.31        112.36        35.55 o                         
  -9   7   2        481.43        488.82        79.07 o                         
  -8   7   2         27.96        -18.43        27.97 o                         
  -7   7   2        797.76        786.31       116.12 o                         
  -6   7   2        340.30        323.87        54.91 o                         
  -5   7   2       1870.05       2188.33       324.76 o                         
  -4   7   2        146.19        176.15        45.09 o                         
  -3   7   2       2343.86       2683.45       205.34 o                         
  -2   7   2        888.92        853.03        98.06 o                         
  -1   7   2      15369.20      14847.52       166.84 o                         
   0   7   2      24070.01      24031.25       224.07 o                         
   1   7   2       6978.00       6855.35       114.47 o                         
   2   7   2        130.76        128.35        21.96 o                         
   3   7   2        707.77        719.11       116.90 o                         
   4   7   2       1292.03       1257.77       109.89 o                         
   5   7   2       1912.76       1794.73       113.81 o                         
   6   7   2       4500.65       4369.73       208.46 o                         
   7   7   2       8376.90       8241.58       146.91 o                         
   8   7   2      12187.47      12249.51       158.07 o                         
   9   7   2       3493.22       3549.83        93.28 o                         
  10   7   2          7.01         46.81        35.59 o                         
  11   7   2         72.88        119.55        48.10 o                         
  -9   8   2         15.53         42.59        19.77 o                         
  -8   8   2        126.87        112.60        34.14 o                         
  -7   8   2       1190.37       1369.79       142.70 o                         
  -6   8   2        660.62        638.47       100.76 o                         
  -5   8   2       2145.87       2417.22       258.03 o                         
  -4   8   2       5155.41       4784.94       151.58 o                         
  -3   8   2        430.10        573.51        59.19 o                         
  -2   8   2        124.03         99.21        22.49 o                         
  -1   8   2         48.82         52.02        15.84 o                         
   0   8   2        443.02        395.13        68.30 o                         
   1   8   2       8639.07       9159.22       146.73 o                         
   2   8   2       6319.20       6504.67       116.53 o                         
   3   8   2      11454.75      12096.49       168.61 o                         
   4   8   2      16076.46      16343.86       169.50 o                         
   5   8   2       9176.94       9244.32       112.59 o                         
   6   8   2       1703.65       1701.70       119.78 o                         
   7   8   2         72.12         84.70        19.13 o                         
   8   8   2         87.16        104.30        34.42 o                         
   9   8   2          2.66         55.49        18.60 o                         
  10   8   2         39.72        112.08        28.40 o                         
  11   8   2       2296.30       2519.73       309.64 o                         
  -8   9   2       2639.51       2527.07       369.37 o                         
  -7   9   2        265.08        319.79        80.35 o                         
  -6   9   2        189.17        191.33        33.90 o                         
  -5   9   2        931.09        990.53       105.56 o                         
  -4   9   2        116.32         99.73        23.59 o                         
  -3   9   2       3001.42       3279.03       322.50 o                         
  -2   9   2       6309.35       6002.03       235.80 o                         
  -1   9   2       9774.36       9380.14       189.60 o                         
   0   9   2       6163.05       5944.87       115.73 o                         
   1   9   2       3871.08       4273.09       276.81 o                         
   2   9   2        329.65        329.00        42.83 o                         
   3   9   2        121.64        205.81        26.35 o                         
   4   9   2        331.32        259.63        44.58 o                         
   5   9   2         56.84         43.41        24.39 o                         
   6   9   2       3035.25       3028.01        41.94 o                         
   7   9   2         40.91         26.55         7.51 o                         
   8   9   2       3108.90       3303.61       201.62 o                         
   9   9   2       2421.24       2314.92       430.47 o                         
  10   9   2        597.26        643.00        58.48 o                         
  11   9   2        204.18        138.62        25.22 o                         
  -8  10   2         13.50         84.46        40.17 o                         
  -7  10   2       1089.43       1165.45        85.20 o                         
  -6  10   2       3337.22       3529.64       185.01 o                         
  -5  10   2       5089.83       5844.57       518.92 o                         
  -4  10   2       2702.71       2645.62       133.83 o                         
  -3  10   2       3165.05       3455.63       257.62 o                         
  -2  10   2          8.14          1.75        15.02 o                         
  -1  10   2         15.37         64.02        27.48 o                         
   0  10   2        220.20        289.15        40.11 o                         
   1  10   2        120.74        168.33        25.84 o                         
   2  10   2       1963.89       2104.43       109.83 o                         
   3  10   2       1197.92       1470.45       210.09 o                         
   4  10   2       2678.30       2449.84       256.67 o                         
   5  10   2       1375.96       1557.61       153.09 o                         
   6  10   2       2082.09       2081.06        37.50 o                         
   7  10   2        116.66         74.60        26.25 o                         
   8  10   2        644.09        619.79        79.93 o                         
   9  10   2       1957.00       1786.21       243.54 o                         
  10  10   2        303.46        298.96        51.26 o                         
  11  10   2         27.97         21.66        52.37 o                         
  -7  11   2       1469.33       1569.54       217.28 o                         
  -6  11   2       1405.89       1270.24       157.72 o                         
  -5  11   2        492.19        578.64       133.73 o                         
  -4  11   2        969.12        919.08        86.59 o                         
  -3  11   2        648.44        616.40        81.33 o                         
  -2  11   2        702.47        657.67        91.08 o                         
  -1  11   2       2178.45       2224.63       171.34 o                         
   0  11   2       1751.33       2049.55       150.77 o                         
   1  11   2       6814.46       7266.61       360.13 o                         
   2  11   2        254.68        267.81        36.47 o                         
   3  11   2        340.61        391.28        64.59 o                         
   4  11   2       1469.31       1313.83       246.33 o                         
   5  11   2       2117.60       2233.83       202.59 o                         
   6  11   2       1081.13        960.39       106.46 o                         
   7  11   2        245.08        266.48        46.31 o                         
   8  11   2         26.97         71.47        26.34 o                         
   9  11   2          4.36         28.43        28.31 o                         
  10  11   2         30.17         70.06        61.37 o                         
  11  11   2        272.12        236.19        38.13 o                         
  -6  12   2        243.47        236.95        45.51 o                         
  -5  12   2        109.66         57.52        28.91 o                         
  -4  12   2       1306.99       1372.75       206.73 o                         
  -3  12   2       5062.01       4884.81       118.80 o                         
  -2  12   2       4785.48       5176.38       389.16 o                         
  -1  12   2       3006.48       2898.62       233.59 o                         
   0  12   2       2846.52       3017.43       207.98 o                         
   1  12   2       1146.01       1125.12       120.98 o                         
   2  12   2        325.73        290.19        55.65 o                         
   3  12   2         13.73        -26.28        31.94 o                         
   4  12   2         39.56         38.05        18.52 o                         
   5  12   2       1164.12       1428.80       175.43 o                         
   6  12   2       1439.93       1533.20       143.88 o                         
   7  12   2        516.42        534.93        81.13 o                         
   8  12   2       1088.34       1027.95       124.26 o                         
   9  12   2         24.59         52.32        18.32 o                         
  10  12   2         36.79         77.98        31.06 o                         
  -6  13   2        683.10        677.66        98.75 o                         
  -5  13   2       1772.84       1663.70       122.27 o                         
  -4  13   2       1438.72       1467.61       126.89 o                         
  -3  13   2        141.24        129.57        26.19 o                         
  -2  13   2         31.03         34.70        20.06 o                         
  -1  13   2        596.61        557.12        73.12 o                         
   0  13   2       1596.08       1880.55       205.71 o                         
   1  13   2       2699.68       2605.64       433.26 o                         
   2  13   2       7292.11       7528.86       346.94 o                         
   3  13   2       9431.44       9923.02       206.68 o                         
   4  13   2       5595.46       5784.46       136.21 o                         
   5  13   2        164.03        234.73        52.90 o                         
   6  13   2        142.29        131.50        32.56 o                         
   7  13   2        107.13         98.09        36.84 o                         
   8  13   2        253.26        274.91        32.96 o                         
   9  13   2        265.60        224.24        37.45 o                         
  10  13   2        382.89        423.08        63.13 o                         
  -5  14   2         17.92         55.22        31.09 o                         
  -4  14   2         45.30         29.53        14.01 o                         
  -3  14   2        393.67        365.83        54.35 o                         
  -2  14   2       2543.60       2630.75       151.17 o                         
  -1  14   2       2590.11       2814.46       198.75 o                         
   0  14   2        819.87        842.62        89.49 o                         
   1  14   2         43.65         28.85        12.83 o                         
   2  14   2         24.82         29.41        13.03 o                         
   3  14   2        166.84        239.98        51.06 o                         
   4  14   2       1879.88       1981.33       322.97 o                         
   5  14   2       1017.82       1105.37       124.49 o                         
   6  14   2       1593.46       1663.30       188.29 o                         
   7  14   2       3115.11       3089.52       480.64 o                         
   8  14   2       1168.90       1228.09       225.54 o                         
   9  14   2          0.96         -5.44        37.00 o                         
  -4  15   2         44.01         48.38        31.23 o                         
  -3  15   2       1058.52        860.36       109.11 o                         
  -2  15   2       1123.70       1176.36       180.03 o                         
  -1  15   2       1847.22       2218.38       222.25 o                         
   0  15   2        408.57        404.96        61.05 o                         
   1  15   2        591.40        591.01        80.16 o                         
   2  15   2        723.86        804.19       105.02 o                         
   3  15   2       1120.91       1169.25       158.74 o                         
   4  15   2        360.03        295.72        72.60 o                         
   5  15   2        136.34        178.61        84.74 o                         
   6  15   2         53.55        136.56        61.93 o                         
   7  15   2        635.07        627.25       108.11 o                         
   8  15   2        165.24        129.28        48.23 o                         
   9  15   2        246.07        223.20        43.63 o                         
  -3  16   2        507.24        528.07        99.83 o                         
  -2  16   2        507.75        520.80        85.38 o                         
  -1  16   2         84.11        119.91        38.70 o                         
   0  16   2         30.50         47.78        16.88 o                         
   1  16   2       1408.88       1552.06       167.17 o                         
   2  16   2       2255.49       2267.84       220.55 o                         
   3  16   2        324.43        478.03        70.47 o                         
   4  16   2        181.21        262.35        48.01 o                         
   5  16   2         12.38         63.39        19.05 o                         
   6  16   2        257.72        227.43        44.88 o                         
   7  16   2        586.06        587.38       117.19 o                         
   8  16   2       1784.62       1748.43       301.16 o                         
  -2  17   2        166.31        165.85        31.81 o                         
  -1  17   2        788.38        913.60       130.32 o                         
   0  17   2        146.08         91.88        32.11 o                         
   1  17   2         53.59        116.12        41.47 o                         
   2  17   2        200.78        231.79        62.75 o                         
   3  17   2       1293.65       1356.56       212.68 o                         
   4  17   2         55.00         53.75        24.48 o                         
   5  17   2        220.01        291.15        70.92 o                         
   6  17   2        354.50        300.09        42.75 o                         
   7  17   2         14.73         -1.80        44.86 o                         
  -1  18   2       1761.71       1897.70       244.79 o                         
   0  18   2       1172.27       1432.94       154.42 o                         
   1  18   2          5.56         61.57        22.62 o                         
   2  18   2         33.66         23.58        14.24 o                         
   3  18   2         90.83         51.07        30.35 o                         
   4  18   2         97.50         46.94        41.20 o                         
   5  18   2         42.43         52.64        37.30 o                         
   6  18   2         43.07         22.28        54.77 o                         
   2  19   2        454.50        449.30        97.48 o                         
   3  19   2        756.69        854.07       167.35 o                         
   4  19   2       2336.68       2497.02       249.66 o                         
  -6 -18   3        445.71        459.66        73.10 o                         
  -5 -18   3        884.99        953.05       120.67 o                         
  -4 -18   3       1513.44       1382.41       239.87 o                         
  -3 -18   3        733.50        747.29       112.62 o                         
  -2 -18   3         13.57         13.07        28.50 o                         
  -1 -18   3          2.24         51.16        26.48 o                         
   0 -18   3         20.95         47.72        27.81 o                         
   1 -18   3          2.04         26.16        17.55 o                         
  -7 -17   3        400.75        397.35        51.45 o                         
  -6 -17   3        186.01        458.62        68.51 o                         
  -5 -17   3        783.41        618.48        92.42 o                         
  -4 -17   3         92.31         56.11        48.08 o                         
  -3 -17   3        567.04        473.15        58.49 o                         
  -2 -17   3       1402.13       1428.87       126.55 o                         
  -1 -17   3        793.87        667.21        99.53 o                         
   0 -17   3       1090.23        954.32       153.97 o                         
   1 -17   3       1226.80       1290.58       117.98 o                         
   2 -17   3         58.25         61.40        21.36 o                         
  -8 -16   3        325.63        311.60        43.34 o                         
  -7 -16   3       2296.39       2431.76       198.26 o                         
  -6 -16   3       1608.61       1786.00       231.67 o                         
  -5 -16   3        389.52        483.56        73.89 o                         
  -4 -16   3         68.60         63.79        36.10 o                         
  -3 -16   3       2115.23       2353.31       169.01 o                         
  -2 -16   3          6.08         70.39        16.34 o                         
   0 -16   3          3.05         29.91        13.27 o                         
   1 -16   3        486.45        477.50        75.11 o                         
   2 -16   3        865.76        671.01       147.17 o                         
   3 -16   3        194.24         65.91        24.20 o                         
  -8 -15   3        867.77        856.14       114.82 o                         
  -7 -15   3       1537.26       1501.27       138.68 o                         
  -6 -15   3          3.74        -20.51        50.55 o                         
  -5 -15   3        225.91        468.48        93.36 o                         
  -4 -15   3        106.34         67.36        24.82 o                         
  -3 -15   3        682.39        749.46        92.25 o                         
  -2 -15   3       1535.47       1665.51       156.54 o                         
  -1 -15   3         15.27         29.47        16.61 o                         
   0 -15   3         46.11         40.32        15.04 o                         
   1 -15   3        136.21        138.44        26.98 o                         
   2 -15   3         96.42         96.98        22.75 o                         
   3 -15   3        315.12        342.13        66.83 o                         
   4 -15   3         91.19         24.52        31.65 o                         
  -9 -14   3          1.04         28.88        15.86 o                         
  -8 -14   3        133.18        116.44        31.52 o                         
  -7 -14   3        498.54        561.92        70.12 o                         
  -6 -14   3       6498.99       6579.47       217.96 o                         
  -5 -14   3          9.90        -13.67        50.89 o                         
  -4 -14   3         75.98        101.22        24.58 o                         
  -3 -14   3       2387.36       2471.26       351.28 o                         
  -2 -14   3        154.65        229.57        29.00 o                         
  -1 -14   3        323.65        346.36        76.10 o                         
   0 -14   3       1626.31       1502.16       113.71 o                         
   1 -14   3          1.29         33.98        15.16 o                         
   2 -14   3        105.93        123.83        29.36 o                         
   3 -14   3         12.61         15.78        15.48 o                         
   4 -14   3       1841.77       1975.08       142.84 o                         
   5 -14   3        506.27        426.62        95.93 o                         
  -9 -13   3        133.85        181.64        27.23 o                         
  -8 -13   3        307.30        201.28        63.65 o                         
  -7 -13   3       3856.93       4126.01       123.32 o                         
  -6 -13   3       2472.33       2887.70       334.55 o                         
  -5 -13   3       3048.26       2922.91       225.07 o                         
  -4 -13   3       1874.43       2079.10       283.00 o                         
  -3 -13   3         88.13         28.01        24.77 o                         
  -2 -13   3       1460.92       1674.63       153.14 o                         
  -1 -13   3        159.80        194.65        32.93 o                         
   0 -13   3       1260.18       1438.04       109.45 o                         
   1 -13   3        241.80        234.08        50.08 o                         
   2 -13   3       1018.11        998.41       159.26 o                         
   3 -13   3        283.05        265.88        69.30 o                         
   4 -13   3         46.72         44.72        17.60 o                         
   5 -13   3        153.47        139.53        47.96 o                         
   6 -13   3          0.01         41.94        24.15 o                         
 -10 -12   3       2099.33       1798.48       221.50 o                         
  -9 -12   3        396.07        401.44        62.76 o                         
  -8 -12   3        395.34        487.19       129.95 o                         
  -7 -12   3        159.02         96.35        26.79 o                         
  -6 -12   3        785.71        922.62        84.01 o                         
  -5 -12   3        255.51        441.78        70.55 o                         
  -4 -12   3        240.14        257.03        38.63 o                         
  -3 -12   3       1784.09       1992.64       185.09 o                         
  -2 -12   3      11664.00      12803.26       285.61 o                         
  -1 -12   3       4714.98       5085.73        90.63 o                         
   0 -12   3        575.46        631.83        88.18 o                         
   1 -12   3         47.98         67.47        17.48 o                         
   2 -12   3          4.71         19.58        15.43 o                         
   3 -12   3       1680.38       1573.47       136.40 o                         
   4 -12   3          0.51         18.15        15.77 o                         
   5 -12   3        356.84        362.50        54.90 o                         
   6 -12   3        135.22        200.13        32.18 o                         
   7 -12   3        417.50        317.75        62.21 o                         
 -10 -11   3       1033.73       1157.88       102.83 o                         
  -9 -11   3         86.04         67.32        26.91 o                         
  -8 -11   3        130.84        175.37        31.39 o                         
  -7 -11   3       1307.36       1315.82        97.94 o                         
  -6 -11   3       4229.47       4424.03       267.41 o                         
  -5 -11   3        525.29        796.45        84.81 o                         
  -4 -11   3        742.89        672.81       157.57 o                         
  -3 -11   3         37.35         34.22        23.87 o                         
  -2 -11   3       2693.87       2944.69       366.24 o                         
  -1 -11   3       3573.50       3798.46       125.72 o                         
   0 -11   3        927.14        855.34        71.95 o                         
   1 -11   3        248.45        211.35        31.71 o                         
   2 -11   3       1841.84       1700.16        93.92 o                         
   3 -11   3       2368.72       2682.07       182.28 o                         
   4 -11   3         29.84         42.99        18.57 o                         
   5 -11   3         39.29         57.96        21.23 o                         
   6 -11   3        224.64        259.43        66.90 o                         
   7 -11   3       1770.67       1923.10       164.91 o                         
 -10 -10   3        503.82        469.22        47.32 o                         
  -9 -10   3         76.31        118.03        29.51 o                         
  -8 -10   3          7.48         53.96        18.97 o                         
  -7 -10   3        543.07        558.71        62.99 o                         
  -6 -10   3       2770.90       2859.99       204.46 o                         
  -5 -10   3       1249.76       1700.16       206.15 o                         
  -4 -10   3        299.68        342.91        50.55 o                         
  -3 -10   3        889.57       1019.03        97.88 o                         
  -2 -10   3       2000.35       2122.10       251.00 o                         
  -1 -10   3        143.57        125.74        22.44 o                         
   0 -10   3          1.83         35.27        13.44 o                         
   1 -10   3          3.83         16.25        10.13 o                         
   2 -10   3       2866.76       2785.99        98.47 o                         
   3 -10   3       4101.16       4613.99       254.67 o                         
   4 -10   3       1316.22       1296.07       138.32 o                         
   5 -10   3        388.43        509.74        56.28 o                         
   6 -10   3        381.67        303.32        38.61 o                         
   7 -10   3        602.39        507.91        55.16 o                         
   8 -10   3         18.16         73.95        36.07 o                         
 -11  -9   3        338.90        288.38        49.99 o                         
 -10  -9   3       1904.45       1875.41       197.77 o                         
  -9  -9   3       3837.49       3671.11       274.88 o                         
  -8  -9   3        127.07        156.84        25.17 o                         
  -7  -9   3       1432.60       1459.92       157.20 o                         
  -6  -9   3        530.26        609.17        53.55 o                         
  -5  -9   3        116.93        158.44        31.41 o                         
  -4  -9   3       2762.77       3251.31       205.25 o                         
  -3  -9   3        236.87        233.37        38.25 o                         
  -2  -9   3       4682.21       4430.67       100.52 o                         
  -1  -9   3       5488.55       5809.20       108.34 o                         
   0  -9   3       1939.60       2001.90        47.00 o                         
   1  -9   3         17.54         31.04         7.97 o                         
   2  -9   3        169.35        217.54        50.28 o                         
   3  -9   3       1397.14       1495.11       157.06 o                         
   4  -9   3       2777.04       2831.23       192.26 o                         
   5  -9   3          0.24         36.02        17.92 o                         
   6  -9   3         75.03         72.90        22.41 o                         
   7  -9   3        572.72        440.93        56.33 o                         
   8  -9   3        706.97        690.73       127.66 o                         
 -11  -8   3       3331.28       3403.52       523.14 o                         
 -10  -8   3       1297.47       1326.03       126.50 o                         
  -9  -8   3        131.23        140.11        42.20 o                         
  -8  -8   3        230.29        108.21        20.82 o                         
  -7  -8   3        213.04        215.37        26.54 o                         
  -6  -8   3       3816.68       4171.40       282.82 o                         
  -5  -8   3       9096.55       9311.50       255.98 o                         
  -4  -8   3        203.48        253.69        45.02 o                         
  -3  -8   3         93.84         66.07        24.46 o                         
  -2  -8   3       2049.44       2096.35       291.57 o                         
  -1  -8   3       1620.63       1737.03        40.80 o                         
   0  -8   3        976.68        957.10        46.72 o                         
   1  -8   3       1899.71       1896.85        45.79 o                         
   2  -8   3        684.69        741.97        65.75 o                         
   3  -8   3       1944.38       1805.99        57.27 o                         
   4  -8   3         84.51         66.23        16.91 o                         
   5  -8   3        409.04        337.65        59.43 o                         
   6  -8   3         40.31         75.58        23.10 o                         
   7  -8   3         60.30         29.43        15.10 o                         
   8  -8   3          1.08         36.87        24.26 o                         
   9  -8   3         36.22         26.54        17.26 o                         
 -11  -7   3        100.21        116.58        52.27 o                         
 -10  -7   3        485.17        486.89       115.98 o                         
  -9  -7   3       2062.08       2041.99       174.76 o                         
  -8  -7   3        415.79        381.78        86.96 o                         
  -7  -7   3       5244.49       5487.26       168.95 o                         
  -6  -7   3       7937.84       8192.79       423.71 o                         
  -5  -7   3        366.95        498.70        47.87 o                         
  -4  -7   3        795.97        753.46        70.76 o                         
  -3  -7   3       1869.91       1865.81       109.42 o                         
  -2  -7   3         84.53         80.32        10.45 o                         
  -1  -7   3        286.42        284.85        30.58 o                         
   0  -7   3        771.17        755.48        24.81 o                         
   1  -7   3        219.14        227.20        31.75 o                         
   2  -7   3       2247.80       2211.56        54.12 o                         
   3  -7   3        390.95        405.76        52.62 o                         
   4  -7   3         30.18         41.06        15.10 o                         
   5  -7   3         28.56         17.98        22.46 o                         
   6  -7   3        715.61        728.19        93.39 o                         
   7  -7   3         60.87         56.55        19.50 o                         
   8  -7   3        171.01        179.29        38.68 o                         
   9  -7   3        238.79        274.63        54.65 o                         
 -11  -6   3       1183.84       1165.85       129.41 o                         
 -10  -6   3       1369.59       1321.91       196.42 o                         
  -9  -6   3        367.20        240.44        50.94 o                         
  -8  -6   3        229.26        225.66        39.79 o                         
  -6  -6   3       2679.39       2626.43       100.49 o                         
  -5  -6   3         62.20         72.05        17.23 o                         
  -4  -6   3       1143.32       1364.89        94.71 o                         
  -3  -6   3       3399.38       3060.68        85.17 o                         
  -2  -6   3       1876.84       1565.55       170.68 o                         
  -1  -6   3       2369.61       2137.25        64.60 o                         
   0  -6   3        132.82        124.73        20.70 o                         
   1  -6   3        624.38        667.16        54.76 o                         
   2  -6   3      10493.00      10191.52       144.62 o                         
   3  -6   3       1059.23        989.63        76.61 o                         
   4  -6   3        304.89        357.91        52.41 o                         
   5  -6   3         84.91        103.64        33.02 o                         
   6  -6   3         21.72         98.83        34.15 o                         
   7  -6   3        193.93        200.80        39.19 o                         
   8  -6   3        365.82        443.11        62.57 o                         
   9  -6   3        283.25        381.39        55.30 o                         
 -11  -5   3        637.10        578.70        79.54 o                         
 -10  -5   3        865.85        805.88       139.07 o                         
  -9  -5   3        196.43        213.36        50.17 o                         
  -8  -5   3       1396.63       1523.80       139.97 o                         
  -7  -5   3        661.05        696.06        70.42 o                         
  -6  -5   3       1107.54       1000.03        88.41 o                         
  -5  -5   3       3713.49       3525.63        43.69 o                         
  -4  -5   3        308.04        314.34        30.98 o                         
  -3  -5   3       3023.99       3102.68        33.45 o                         
  -2  -5   3      17184.53      17974.34       110.15 o                         
  -1  -5   3      11370.96      11954.77       106.22 o                         
   0  -5   3        401.72        336.70        22.91 o                         
   1  -5   3       2995.10       2876.20        77.17 o                         
   2  -5   3       1247.59       1198.19        61.67 o                         
   3  -5   3        189.80        252.24        32.37 o                         
   4  -5   3         27.48         25.81        12.14 o                         
   5  -5   3         30.75         84.61        18.38 o                         
   6  -5   3        788.09        856.83        88.68 o                         
   7  -5   3       4066.49       3866.29       374.99 o                         
   8  -5   3        152.26        184.74        51.93 o                         
   9  -5   3        127.87        205.87        55.02 o                         
  10  -5   3        113.32         66.01        32.66 o                         
 -11  -4   3        496.55        610.24        93.57 o                         
 -10  -4   3        884.46       1107.35       125.06 o                         
  -9  -4   3          4.28         84.50        39.51 o                         
  -8  -4   3         47.35         54.58        26.57 o                         
  -7  -4   3       1109.49       1188.76       164.97 o                         
  -6  -4   3       4927.43       5175.55       114.04 o                         
  -5  -4   3       3708.81       3904.63        46.94 o                         
  -4  -4   3         79.61        180.90        22.10 o                         
  -3  -4   3         13.46         13.76         9.26 o                         
  -2  -4   3       3679.78       3572.73        39.20 o                         
  -1  -4   3       1743.26       1637.77        17.57 o                         
   0  -4   3       3531.88       3555.46        29.86 o                         
   1  -4   3       3582.09       3764.49        53.64 o                         
   2  -4   3      10477.06      10787.46       104.84 o                         
   3  -4   3       2500.77       2233.19       177.60 o                         
   4  -4   3        124.35        199.05        36.01 o                         
   5  -4   3        543.89        564.48        81.27 o                         
   6  -4   3         56.32         27.15        16.30 o                         
   7  -4   3        411.60        421.96        55.54 o                         
   8  -4   3        269.14        241.85        42.22 o                         
   9  -4   3        642.05        738.07       107.42 o                         
  10  -4   3        316.25        392.73        49.49 o                         
 -11  -3   3        369.58        397.00        65.59 o                         
 -10  -3   3        304.59        311.33        74.66 o                         
  -9  -3   3         76.90         81.45        41.82 o                         
  -8  -3   3        100.12         82.87        31.79 o                         
  -7  -3   3        693.48        734.36        81.35 o                         
  -6  -3   3       1455.16       1588.21       183.94 o                         
  -5  -3   3          3.98          5.57        27.76 o                         
  -4  -3   3       1957.01       1992.59        50.53 o                         
  -3  -3   3       1205.15       1437.27        57.51 o                         
  -2  -3   3       3861.81       3885.81        57.59 o                         
  -1  -3   3       6298.78       6177.39        49.51 o                         
   0  -3   3        297.41        311.79        20.01 o                         
   1  -3   3       4879.46       4892.01        47.71 o                         
   2  -3   3        106.74        147.33        16.45 o                         
   3  -3   3       2292.93       2362.94        54.97 o                         
   4  -3   3        261.20        233.35        41.54 o                         
   5  -3   3        127.84         81.59        29.14 o                         
   6  -3   3        337.65        343.61        47.23 o                         
   7  -3   3         45.13        195.49        54.45 o                         
   8  -3   3         16.40         97.98        37.89 o                         
   9  -3   3        208.32         93.56        42.03 o                         
  10  -3   3        378.29        414.56        85.28 o                         
 -11  -2   3        321.96        414.98       113.97 o                         
 -10  -2   3       1004.23       1037.84        99.04 o                         
  -9  -2   3       1566.74       1501.44       208.59 o                         
  -8  -2   3        657.56        595.04        88.07 o                         
  -7  -2   3         96.42        117.45        41.28 o                         
  -6  -2   3        186.06        256.82        34.20 o                         
  -5  -2   3       1928.85       2253.96       250.43 o                         
  -4  -2   3       5332.92       5507.80        84.61 o                         
  -3  -2   3       1311.26       1274.03        57.49 o                         
  -2  -2   3        343.93        311.27        23.54 o                         
  -1  -2   3        346.65        446.35        21.31 o                         
   0  -2   3      23683.41      24419.04       167.54 o                         
   1  -2   3      18121.18      18791.40       134.44 o                         
   2  -2   3       2589.71       2602.93        48.12 o                         
   3  -2   3        117.30        125.92        14.69 o                         
   4  -2   3        389.74        486.82        47.85 o                         
   5  -2   3         72.28        113.52        19.44 o                         
   6  -2   3       1770.20       2193.20       231.35 o                         
   7  -2   3        197.47        263.32        42.81 o                         
   8  -2   3        411.74        402.47        53.31 o                         
   9  -2   3         72.95         72.99        45.91 o                         
  10  -2   3          4.28         35.27        21.88 o                         
  11  -2   3         26.19         87.33        32.58 o                         
 -11  -1   3        682.69        660.61       102.65 o                         
 -10  -1   3        706.19        710.90        71.70 o                         
  -9  -1   3        363.68        476.97        52.42 o                         
  -8  -1   3         33.68         95.94        49.98 o                         
  -7  -1   3       2550.81       2836.10       323.45 o                         
  -6  -1   3        538.66        601.90        88.32 o                         
  -5  -1   3        787.16       1069.34       132.20 o                         
  -4  -1   3        288.94        354.47        43.52 o                         
  -3  -1   3        779.63        957.63       114.13 o                         
  -2  -1   3       6853.86       7174.36        90.10 o                         
  -1  -1   3       6769.15       6999.25        43.49 o                         
   0  -1   3       2798.30       2654.99        29.21 o                         
   1  -1   3       2345.76       2311.08        32.50 o                         
   2  -1   3        697.27        790.12        47.60 o                         
   3  -1   3       1490.76       1710.52        52.69 o                         
   4  -1   3       3676.54       3661.64        74.83 o                         
   5  -1   3       2784.71       2641.40        64.18 o                         
   6  -1   3        208.37        220.15        36.34 o                         
   7  -1   3        129.98        102.76        27.96 o                         
   8  -1   3         97.79        107.41        22.46 o                         
   9  -1   3          1.32        -19.94        35.68 o                         
  10  -1   3         26.25         34.44        43.39 o                         
  11  -1   3         35.91         71.77        35.07 o                         
 -11   0   3         24.09         16.18        20.42 o                         
 -10   0   3         41.29         56.78        29.32 o                         
  -9   0   3        817.57        892.58       125.08 o                         
  -8   0   3        247.52        240.73        46.26 o                         
  -7   0   3        280.14        415.31        43.35 o                         
  -6   0   3         76.59         40.08        21.26 o                         
  -5   0   3         68.05         58.03        30.03 o                         
  -4   0   3         90.58        167.20        27.41 o                         
  -3   0   3          1.44         22.01         9.63 o                         
  -2   0   3         39.50         55.87        17.30 o                         
  -1   0   3          7.35         29.03        17.19 o                         
   0   0   3         45.89         44.60        11.19 o                         
   1   0   3        139.43        137.20        15.05 o                         
   2   0   3        139.94        102.91        23.22 o                         
   3   0   3        323.62        358.32        24.83 o                         
   4   0   3        421.70        466.86        43.64 o                         
   5   0   3        670.40        698.22        62.23 o                         
   6   0   3          1.01         40.78        16.26 o                         
   7   0   3       1259.98       1456.08       151.41 o                         
   8   0   3        452.76        593.79        91.08 o                         
   9   0   3        578.13        546.05       102.72 o                         
  10   0   3          2.49         60.82        40.13 o                         
  11   0   3        281.79        240.12        37.38 o                         
 -10   1   3         12.26         66.49        38.30 o                         
  -9   1   3        376.23        427.77        59.07 o                         
  -8   1   3        555.65        470.53        54.59 o                         
  -7   1   3        342.10        391.09        51.52 o                         
  -6   1   3       1574.25       2059.74       199.28 o                         
  -5   1   3       1841.75       1904.41        71.80 o                         
  -4   1   3       5721.44       5730.57       102.77 o                         
  -3   1   3        210.27        209.87        27.37 o                         
  -2   1   3       6443.43       6321.20        92.61 o                         
  -1   1   3       6422.16       6212.74        49.89 o                         
   0   1   3         26.61         22.23         7.92 o                         
   1   1   3        936.36        979.33        18.76 o                         
   2   1   3       6412.26       6728.59        99.62 o                         
   3   1   3       2088.46       2081.49        29.19 o                         
   4   1   3        344.72        399.05        35.62 o                         
   5   1   3        303.65        343.93        37.04 o                         
   6   1   3        235.09        296.09        39.81 o                         
   7   1   3        570.94        673.25       126.34 o                         
   8   1   3        131.11        174.47        44.82 o                         
   9   1   3        521.32        623.79        71.31 o                         
  10   1   3        316.79        399.37        59.56 o                         
  11   1   3        633.37        678.90       108.17 o                         
 -10   2   3          8.32         26.98        32.67 o                         
  -9   2   3        633.66        732.33        77.91 o                         
  -8   2   3        346.95        447.50        52.48 o                         
  -7   2   3       5807.71       5318.38       132.49 o                         
  -6   2   3        221.74        223.40        53.23 o                         
  -5   2   3       4727.50       4518.40       109.96 o                         
  -4   2   3        854.71       1018.36       134.98 o                         
  -3   2   3       2729.18       2962.21       183.28 o                         
  -2   2   3       3670.57       3423.56        72.79 o                         
  -1   2   3         56.08         73.45        13.67 o                         
   0   2   3      16506.29      16346.12       265.35 o                         
   1   2   3      21518.80      22226.37       156.78 o                         
   2   2   3      20604.25      22169.46       233.35 o                         
   3   2   3        336.98        315.47        34.53 o                         
   4   2   3       1013.60       1055.49        33.65 o                         
   5   2   3       1095.18       1094.71        55.74 o                         
   6   2   3        563.80        572.45        51.77 o                         
   7   2   3       2196.05       2198.90       111.79 o                         
   8   2   3        603.45        942.53       139.10 o                         
   9   2   3        724.62       1042.92       143.23 o                         
  10   2   3        102.77         97.87        28.91 o                         
  11   2   3       1369.37       1373.11       168.61 o                         
 -10   3   3        108.26         96.26        37.35 o                         
  -9   3   3        100.39        169.73        34.94 o                         
  -8   3   3         49.09         55.30        30.97 o                         
  -7   3   3         20.62         42.22        33.34 o                         
  -6   3   3         35.78         78.09        27.96 o                         
  -5   3   3        191.09        183.26        31.02 o                         
  -4   3   3       4492.25       3973.24       144.50 o                         
  -3   3   3       8715.05       8714.43       122.89 o                         
  -2   3   3       3883.44       3874.24        82.28 o                         
  -1   3   3        316.87        356.62        41.38 o                         
   0   3   3      11866.17      11620.94       139.40 o                         
   1   3   3       1487.79       1526.78        57.62 o                         
   2   3   3       8236.24       8426.41       117.32 o                         
   3   3   3        198.72        206.67        20.52 o                         
   4   3   3       2000.32       2030.62        81.74 o                         
   5   3   3         16.16         52.61        19.60 o                         
   6   3   3        423.32        418.83        41.05 o                         
   7   3   3         37.75         73.02        21.25 o                         
   8   3   3        242.50        372.28        71.25 o                         
   9   3   3         37.19         39.80        26.78 o                         
  10   3   3          2.07          7.82        20.68 o                         
  11   3   3        482.66        501.71        84.72 o                         
 -10   4   3        426.52        537.97        89.71 o                         
  -9   4   3       1252.48       1149.32       120.26 o                         
  -8   4   3       1746.00       1893.03       263.79 o                         
  -7   4   3       3621.40       3574.40       188.26 o                         
  -6   4   3          1.80         60.92        32.48 o                         
  -5   4   3       1275.36       1349.68       145.39 o                         
  -4   4   3       3874.66       3498.78       130.78 o                         
  -3   4   3       2577.96       3010.62       145.08 o                         
  -2   4   3        708.89        850.16       109.24 o                         
  -1   4   3        729.28        829.20        87.74 o                         
   0   4   3        351.12        353.44        39.55 o                         
   1   4   3         75.61         75.97        14.89 o                         
   2   4   3       5009.84       5290.55       122.54 o                         
   3   4   3       6033.63       6080.96       124.42 o                         
   4   4   3       3101.26       3090.91       105.00 o                         
   5   4   3        826.81        708.18        57.86 o                         
   6   4   3       1778.62       1836.15       165.68 o                         
   7   4   3       1424.86       1304.14        83.66 o                         
   8   4   3       2740.00       3053.05       397.76 o                         
   9   4   3        241.55        294.44        47.31 o                         
  10   4   3         93.12        102.61        33.35 o                         
  11   4   3        343.20        417.00        70.69 o                         
  -9   5   3          5.40         23.01        21.03 o                         
  -8   5   3        957.70       1119.55       116.65 o                         
  -7   5   3         29.12         53.72        19.83 o                         
  -6   5   3        230.55        232.88        36.45 o                         
  -5   5   3       1727.61       2205.38       264.95 o                         
  -4   5   3        602.33        777.03        87.64 o                         
  -3   5   3       1037.80       1151.16       136.36 o                         
  -2   5   3        598.22        680.61        89.50 o                         
  -1   5   3       7285.98       6959.02       108.03 o                         
   0   5   3      16085.98      15735.63       182.87 o                         
   1   5   3       6583.30       6598.98       101.40 o                         
   2   5   3       2992.22       3171.66        74.47 o                         
   3   5   3        221.04        276.21        46.27 o                         
   4   5   3       2485.72       2498.43       126.95 o                         
   5   5   3       2335.09       2468.74       185.49 o                         
   6   5   3        185.19        211.02        20.88 o                         
   7   5   3        975.63       1076.75        88.40 o                         
   8   5   3       7457.05       7690.34       162.09 o                         
   9   5   3        165.65        146.32        45.42 o                         
  10   5   3         69.26         83.58        36.66 o                         
  11   5   3        194.48        228.07        38.45 o                         
  -9   6   3         17.41         46.28        27.55 o                         
  -8   6   3         15.49         77.16        25.37 o                         
  -7   6   3         90.26         77.32        29.91 o                         
  -6   6   3         26.18         -3.07        28.24 o                         
  -5   6   3       5007.28       5148.93       119.24 o                         
  -4   6   3       1835.47       2228.16       255.05 o                         
  -3   6   3        433.77        617.33        92.65 o                         
  -2   6   3        448.69        461.52        56.67 o                         
  -1   6   3       1596.41       1464.93        79.19 o                         
   0   6   3         78.18         52.91        11.57 o                         
   1   6   3       4133.05       4138.06        88.29 o                         
   2   6   3         70.67         72.80        21.90 o                         
   3   6   3       4726.51       4717.69        97.47 o                         
   4   6   3       8548.89       8403.62       272.60 o                         
   5   6   3       1577.83       1528.71        47.33 o                         
   6   6   3         13.44          9.14        10.98 o                         
   7   6   3        277.60        258.82        26.34 o                         
   8   6   3        774.03        817.52       114.48 o                         
   9   6   3       3188.05       3019.67        90.05 o                         
  10   6   3         10.20         95.00        30.03 o                         
  11   6   3         23.79        -29.55        43.82 o                         
  -9   7   3        121.19        132.95        28.78 o                         
  -8   7   3         29.32         47.19        22.65 o                         
  -7   7   3          2.59         25.97        19.73 o                         
  -6   7   3        187.23        159.77        33.45 o                         
  -5   7   3        215.06        189.85        33.75 o                         
  -4   7   3       3816.90       3488.96       189.18 o                         
  -3   7   3         10.88         37.37        16.83 o                         
  -2   7   3          0.81         -5.06        17.47 o                         
  -1   7   3        174.37        176.63        29.06 o                         
   0   7   3        277.32        273.13        30.88 o                         
   1   7   3          8.81          9.41        17.13 o                         
   2   7   3        284.80        404.54        65.27 o                         
   3   7   3       1970.77       2080.96        67.79 o                         
   4   7   3       2977.84       3059.99       160.60 o                         
   5   7   3        970.63        881.90        56.96 o                         
   6   7   3         10.70         27.86         9.95 o                         
   7   7   3       1309.07       1223.81       101.18 o                         
   8   7   3       1610.12       1610.80       140.66 o                         
   9   7   3         46.28         85.66        21.38 o                         
  10   7   3        163.67        172.38        49.75 o                         
  11   7   3         10.70         92.27        31.75 o                         
  -8   8   3         74.70         98.87        36.82 o                         
  -7   8   3         20.62         50.90        32.08 o                         
  -6   8   3         17.37         39.27        18.87 o                         
  -5   8   3        310.81        278.26        44.46 o                         
  -4   8   3       2475.34       2772.79       222.64 o                         
  -3   8   3       2765.09       2932.86       202.09 o                         
  -2   8   3        105.73         77.49        18.05 o                         
  -1   8   3         21.72         61.63        16.67 o                         
   0   8   3        660.99        743.01        89.46 o                         
   1   8   3        130.08        146.08        24.21 o                         
   2   8   3         18.97         40.04        18.83 o                         
   3   8   3       1917.31       1817.19        77.71 o                         
   4   8   3          5.04        -15.84        31.06 o                         
   5   8   3        520.40        558.26        56.80 o                         
   6   8   3        357.21        327.61        33.17 o                         
   7   8   3        350.04        377.12        40.82 o                         
   8   8   3         15.00         37.58         9.70 o                         
   9   8   3        989.78        985.89        74.57 o                         
  10   8   3        127.55        123.89        28.22 o                         
  11   8   3        386.24        287.88        63.68 o                         
  -8   9   3        721.73        707.80        95.40 o                         
  -7   9   3        663.26        579.41       110.85 o                         
  -6   9   3         69.64         41.93        25.49 o                         
  -5   9   3        343.64        379.05        42.50 o                         
  -4   9   3          4.72         78.81        30.51 o                         
  -3   9   3         60.60        107.29        37.87 o                         
  -2   9   3       1254.69       1191.50        71.21 o                         
  -1   9   3       1114.98       1274.11       169.35 o                         
   0   9   3        171.99        136.55        29.65 o                         
   1   9   3       5067.49       4783.70       142.23 o                         
   2   9   3       4763.16       4974.27       110.50 o                         
   3   9   3        317.55        384.13        62.85 o                         
   4   9   3          1.97         31.41        22.42 o                         
   5   9   3       3573.17       3761.61       266.88 o                         
   6   9   3          5.85          4.26        11.71 o                         
   7   9   3         28.70         20.17        34.73 o                         
   8   9   3         10.98          9.45         5.57 o                         
   9   9   3         35.67         58.80        23.43 o                         
  10   9   3        231.07        228.50        43.53 o                         
  11   9   3         86.32         78.33        26.14 o                         
  -7  10   3        234.23        314.08       152.66 o                         
  -6  10   3        499.15        552.91       113.24 o                         
  -5  10   3        510.23        559.47        64.92 o                         
  -4  10   3         52.82         77.95        24.87 o                         
  -3  10   3       1403.23       1410.51       164.56 o                         
  -2  10   3         19.13         62.07        24.78 o                         
  -1  10   3        323.74        307.55        38.56 o                         
   0  10   3          8.01         40.99        23.91 o                         
   1  10   3        904.24        905.75       151.59 o                         
   2  10   3        932.39       1032.78       155.68 o                         
   3  10   3        614.16        559.71        84.43 o                         
   4  10   3        112.89        182.75        27.74 o                         
   5  10   3        404.75        393.69        45.32 o                         
   6  10   3       6083.96       6163.59        92.70 o                         
   7  10   3         10.17         14.72         8.53 o                         
   8  10   3        588.19        632.00        79.15 o                         
   9  10   3       2089.47       1906.42       156.92 o                         
  10  10   3       1806.70       1738.88        98.68 o                         
  11  10   3        381.52        463.39       120.75 o                         
  -7  11   3        170.94         73.77        32.04 o                         
  -6  11   3         21.21         62.47        21.96 o                         
  -5  11   3       3026.14       3457.43       322.60 o                         
  -4  11   3        515.45        636.40        65.37 o                         
  -3  11   3        566.86        575.63        67.34 o                         
  -2  11   3        367.27        413.56        59.17 o                         
  -1  11   3          4.70         22.33        15.17 o                         
   0  11   3        274.97        384.93        68.74 o                         
   1  11   3        402.45        387.91        60.12 o                         
   2  11   3       1113.47       1097.34       174.69 o                         
   3  11   3        975.01       1161.59       137.04 o                         
   4  11   3        342.09        441.99        70.08 o                         
   5  11   3       5597.90       5536.87       251.90 o                         
   6  11   3       4187.35       3922.31       106.17 o                         
   7  11   3       2974.93       2761.89        86.19 o                         
   8  11   3       1216.65       1189.52       136.18 o                         
   9  11   3         82.49        120.97        26.68 o                         
  10  11   3        164.98        216.14        42.20 o                         
  11  11   3        485.89        404.84       117.22 o                         
  -6  12   3        287.66        274.99        46.22 o                         
  -5  12   3          0.13         50.63        26.84 o                         
  -4  12   3        703.57        695.80       157.73 o                         
  -3  12   3          2.45         45.03        18.21 o                         
  -2  12   3         15.87         31.79        17.72 o                         
  -1  12   3       2866.52       2872.63       185.50 o                         
   0  12   3        302.48        290.73        44.54 o                         
   1  12   3       5537.14       5616.83       118.28 o                         
   2  12   3       5721.63       5519.56       217.26 o                         
   3  12   3        698.03        917.60       125.22 o                         
   4  12   3       3378.70       3428.39       109.64 o                         
   5  12   3       2845.85       3206.61       223.55 o                         
   6  12   3       1975.78       2024.29       263.32 o                         
   7  12   3         62.43         52.13        41.03 o                         
   8  12   3        348.22        388.48        67.46 o                         
   9  12   3        342.32        335.62       107.58 o                         
  10  12   3       4173.00       4222.87       307.81 o                         
  -6  13   3         38.58        113.35        36.44 o                         
  -5  13   3          2.12         47.41        20.52 o                         
  -4  13   3         13.27         68.05        27.87 o                         
  -3  13   3       2344.37       2298.35       101.34 o                         
  -2  13   3       1765.29       1830.74       270.86 o                         
  -1  13   3       2159.79       2351.41       128.66 o                         
   0  13   3       1733.48       1665.55       112.72 o                         
   1  13   3       1143.65       1155.78        64.23 o                         
   2  13   3        114.76        136.20        25.98 o                         
   3  13   3        530.11        663.85        84.72 o                         
   4  13   3        835.94        838.13       134.42 o                         
   5  13   3         58.38         70.09        43.71 o                         
   6  13   3       5444.31       5443.23       464.04 o                         
   7  13   3        940.23       1042.88       141.32 o                         
   8  13   3        454.58        455.89        68.52 o                         
   9  13   3       1002.09        886.39       177.31 o                         
  10  13   3         34.24         75.38        28.95 o                         
  -5  14   3        205.41        145.42        52.74 o                         
  -4  14   3        359.89        333.03        45.56 o                         
  -3  14   3        252.66        211.23        38.92 o                         
  -2  14   3        994.19       1238.27       182.31 o                         
  -1  14   3         12.11         40.74        23.37 o                         
   0  14   3        131.51        176.11        39.76 o                         
   1  14   3        609.77        675.19        88.97 o                         
   2  14   3        434.91        533.39        89.59 o                         
   3  14   3         28.13         56.81        24.65 o                         
   4  14   3       1291.74       1363.07       203.81 o                         
   5  14   3        865.58        835.37        84.03 o                         
   6  14   3        366.71        368.66        47.47 o                         
   7  14   3         92.12        148.77        53.89 o                         
   8  14   3       1794.41       1800.98       142.92 o                         
   9  14   3         79.64        123.91        53.83 o                         
  -4  15   3        156.43        136.22        27.84 o                         
  -3  15   3       1424.30       1766.79       120.27 o                         
  -2  15   3        659.95        745.76       130.33 o                         
  -1  15   3         42.89        122.79        27.55 o                         
   0  15   3        357.51        370.31        51.62 o                         
   1  15   3        206.32        313.56        75.08 o                         
   2  15   3         34.98         49.40        25.86 o                         
   3  15   3          2.54        103.70        39.31 o                         
   4  15   3        153.90        215.91        58.59 o                         
   5  15   3         37.84         50.40        18.47 o                         
   6  15   3        337.00        392.59        42.28 o                         
   7  15   3         67.06         34.71        27.16 o                         
   8  15   3        128.55         67.71        38.70 o                         
   9  15   3        508.48        527.30        68.46 o                         
  -3  16   3        188.71        227.32        69.19 o                         
  -2  16   3        233.96        300.94        51.70 o                         
  -1  16   3         81.73         79.83        24.64 o                         
   0  16   3        151.15        146.65        30.17 o                         
   1  16   3        550.99        658.05        90.78 o                         
   2  16   3        435.72        504.57        93.20 o                         
   3  16   3         36.96         63.76        28.48 o                         
   4  16   3         61.99         78.94        36.59 o                         
   5  16   3        301.85        352.27        43.03 o                         
   6  16   3         89.32        129.69        34.05 o                         
   7  16   3          6.17         21.18        30.03 o                         
   8  16   3         23.85         10.26        31.92 o                         
  -2  17   3          5.46         19.19        18.79 o                         
  -1  17   3        724.75        713.71        96.40 o                         
   0  17   3          4.37         38.54        21.30 o                         
   1  17   3        695.88        738.49        92.30 o                         
   2  17   3        235.16        279.83        67.57 o                         
   3  17   3        165.41        249.21        57.39 o                         
   4  17   3        143.85        165.51        40.16 o                         
   5  17   3        255.54        241.10        37.32 o                         
   6  17   3       1411.18       1482.79       140.97 o                         
   7  17   3        276.49        291.84        45.79 o                         
   0  18   3        220.75        255.58        57.51 o                         
   1  18   3        366.64        450.49        90.76 o                         
   2  18   3        421.54        396.29        89.12 o                         
   3  18   3        188.73        167.69        43.98 o                         
   4  18   3         56.40         49.61        34.88 o                         
   5  18   3       1694.70       1870.93       165.24 o                         
   6  18   3       1900.87       1990.79       254.92 o                         
   3  19   3         65.70         79.81        36.45 o                         
   4  19   3        160.86        149.51        53.09 o                         
  -5 -18   4        314.11        351.74        67.12 o                         
  -4 -18   4         98.85         63.22        42.59 o                         
  -3 -18   4         25.21         47.25        23.02 o                         
  -2 -18   4          6.41         -4.86        15.48 o                         
  -1 -18   4         23.85         59.39        46.31 o                         
   0 -18   4        128.89        109.53        27.88 o                         
  -7 -17   4         91.74        110.04        67.64 o                         
  -6 -17   4        186.48        377.58        74.55 o                         
  -5 -17   4         76.64        127.05        48.88 o                         
  -4 -17   4        174.35        199.43        64.82 o                         
  -3 -17   4        498.85        447.00       111.32 o                         
  -2 -17   4        952.11        824.98       156.69 o                         
  -1 -17   4        164.25        158.80        29.73 o                         
   0 -17   4        122.02        156.03        45.02 o                         
   1 -17   4        245.95        178.87        48.09 o                         
   2 -17   4          4.94         24.80        17.13 o                         
  -8 -16   4         51.66         83.27        29.75 o                         
  -7 -16   4        234.52        206.59        52.29 o                         
  -6 -16   4       1298.55       1427.42       280.03 o                         
  -5 -16   4         10.44        154.69        74.67 o                         
  -4 -16   4        900.92       1293.21       141.46 o                         
  -3 -16   4       2351.41       2539.94       175.43 o                         
  -2 -16   4        689.86        755.02       134.04 o                         
  -1 -16   4        424.31        417.34        58.40 o                         
   0 -16   4          4.66         31.33        14.05 o                         
   1 -16   4        114.95         75.48        30.33 o                         
   2 -16   4         64.23         38.63        19.34 o                         
   3 -16   4        118.87         96.41        27.29 o                         
  -8 -15   4        349.79        350.84        58.54 o                         
  -7 -15   4        269.52        267.69        53.59 o                         
  -6 -15   4       1433.61       1643.24       200.25 o                         
  -5 -15   4         75.92        102.00        36.82 o                         
  -4 -15   4        226.87        247.96        57.15 o                         
  -3 -15   4        384.10        449.61       113.74 o                         
  -2 -15   4        436.22        433.67        62.46 o                         
  -1 -15   4        384.65        382.44        36.89 o                         
   0 -15   4        497.70        460.54        74.39 o                         
   1 -15   4        639.01        621.64       132.45 o                         
   2 -15   4        465.26        388.40       103.23 o                         
   3 -15   4        163.78        103.55        37.66 o                         
   4 -15   4         65.42         51.88        31.70 o                         
  -9 -14   4        181.22        143.36        20.08 o                         
  -8 -14   4         24.66         28.36        37.34 o                         
  -7 -14   4         48.99         78.50        23.50 o                         
  -6 -14   4        971.30        886.50        96.92 o                         
  -5 -14   4        187.16        191.16        50.49 o                         
  -4 -14   4        108.92         65.78        42.16 o                         
  -3 -14   4         18.54         54.89        14.45 o                         
  -2 -14   4          1.31         32.34        14.29 o                         
  -1 -14   4        202.71        193.47        30.63 o                         
   0 -14   4        464.68        403.51        84.20 o                         
   1 -14   4       1186.58       1258.81       103.91 o                         
   2 -14   4       1821.89       1882.32       124.37 o                         
   3 -14   4       1490.44       1414.49       145.33 o                         
   4 -14   4        661.75        547.59       120.74 o                         
   5 -14   4          7.21         15.96        17.12 o                         
  -9 -13   4         48.04         38.52        20.15 o                         
  -8 -13   4         26.97         76.24        36.61 o                         
  -7 -13   4        181.26        105.65        29.27 o                         
  -6 -13   4        114.92        116.21        24.57 o                         
  -5 -13   4         57.12         93.86        46.22 o                         
  -4 -13   4         56.40        155.86        62.71 o                         
  -3 -13   4       1643.46       1796.95       160.26 o                         
  -2 -13   4       3376.39       3528.19       214.74 o                         
  -1 -13   4       5955.86       6322.30        88.44 o                         
   0 -13   4       4053.05       4235.37       140.93 o                         
   1 -13   4        638.61        698.06        51.07 o                         
   2 -13   4         24.08         18.55         7.90 o                         
   3 -13   4        210.24        240.76        58.32 o                         
   4 -13   4        298.10        353.77        54.50 o                         
   5 -13   4       1550.31       1545.53       153.60 o                         
   6 -13   4       3516.39       3763.36       124.24 o                         
 -10 -12   4        195.45        185.40        42.09 o                         
  -9 -12   4        189.06        233.70        49.82 o                         
  -8 -12   4       1218.57       1224.33        97.49 o                         
  -7 -12   4       1072.77       1011.30       121.55 o                         
  -6 -12   4        679.97        814.03       117.38 o                         
  -5 -12   4        350.42        370.17        94.12 o                         
  -4 -12   4       3650.76       3952.41       136.97 o                         
  -3 -12   4       1808.39       1977.05       136.04 o                         
  -2 -12   4        301.41        311.14        36.28 o                         
  -1 -12   4        681.48        746.43       125.26 o                         
   0 -12   4         57.70         89.05        18.00 o                         
   1 -12   4       3876.47       4192.88        90.82 o                         
   2 -12   4       1421.15       1497.48        62.68 o                         
   3 -12   4       3154.60       3282.51       171.39 o                         
   4 -12   4       1890.53       1928.70        87.11 o                         
   5 -12   4       1978.70       1854.40       155.86 o                         
   6 -12   4        204.07        172.13        28.49 o                         
   7 -12   4        342.38        331.26        88.24 o                         
 -10 -11   4        149.68        110.93        31.97 o                         
  -9 -11   4        611.14        650.26        78.52 o                         
  -8 -11   4        593.30        554.50        72.04 o                         
  -7 -11   4        748.17        761.80        71.28 o                         
  -6 -11   4        438.50        403.17        54.27 o                         
  -5 -11   4       1351.77       1478.02       128.13 o                         
  -4 -11   4       2797.78       2686.49       143.28 o                         
  -3 -11   4       2028.99       2061.40       160.80 o                         
  -2 -11   4       2998.09       3026.71        97.91 o                         
  -1 -11   4        824.44       1021.59       142.39 o                         
   0 -11   4        777.42        820.51        81.64 o                         
   1 -11   4       3623.90       3649.60       107.92 o                         
   2 -11   4       1124.60       1210.31       124.76 o                         
   3 -11   4        395.38        374.04        92.96 o                         
   4 -11   4       1344.99       1359.11       183.43 o                         
   5 -11   4         31.94         26.44        17.67 o                         
   6 -11   4        466.08        466.39        84.51 o                         
   7 -11   4        235.32        205.14        71.52 o                         
 -10 -10   4         25.87         13.87        17.26 o                         
  -9 -10   4       2245.59       2485.97       217.55 o                         
  -8 -10   4       3395.56       3724.19       254.01 o                         
  -7 -10   4       2087.14       2041.50       126.80 o                         
  -6 -10   4       4144.09       4566.57       106.40 o                         
  -5 -10   4        660.99        700.32       138.43 o                         
  -4 -10   4       1513.30       1701.06       211.78 o                         
  -3 -10   4       2532.17       2711.46       143.53 o                         
  -2 -10   4          1.90         48.42        21.32 o                         
  -1 -10   4       3608.31       3804.64       166.96 o                         
   0 -10   4       4167.12       4393.39       139.05 o                         
   1 -10   4       1551.01       1466.80        44.18 o                         
   2 -10   4        640.61        730.09        52.82 o                         
   3 -10   4       1681.09       1811.05       128.88 o                         
   4 -10   4       1451.98       1457.25       122.50 o                         
   5 -10   4        503.81        581.32        67.06 o                         
   6 -10   4       1646.42       1657.23       106.23 o                         
   7 -10   4         84.13         90.17        36.50 o                         
   8 -10   4          3.33         24.71        19.76 o                         
 -10  -9   4         58.22         51.16        16.51 o                         
  -9  -9   4        107.90         50.59        29.58 o                         
  -8  -9   4          4.63         47.15        18.61 o                         
  -7  -9   4        692.03        737.97        80.24 o                         
  -6  -9   4        391.01        530.61        51.39 o                         
  -5  -9   4       1123.22       1229.42       105.04 o                         
  -4  -9   4       5491.08       5611.04       156.85 o                         
  -3  -9   4       4664.72       4731.41       252.13 o                         
  -2  -9   4       5798.44       6231.91        88.01 o                         
  -1  -9   4         62.59         50.62        23.46 o                         
   0  -9   4        120.21         71.82        13.07 o                         
   1  -9   4        370.11        271.36        40.57 o                         
   2  -9   4        178.65        231.25        45.71 o                         
   3  -9   4       1220.22       1123.00        99.12 o                         
   4  -9   4       2116.83       1999.71       144.17 o                         
   5  -9   4        627.87        646.64       108.00 o                         
   6  -9   4       1196.32       1146.49        95.03 o                         
   7  -9   4       1218.30       1122.56       192.27 o                         
   8  -9   4         17.11         56.13        24.79 o                         
 -11  -8   4        557.98        595.22        92.62 o                         
 -10  -8   4         18.34         76.90        27.66 o                         
  -9  -8   4        194.11        234.72        33.58 o                         
  -8  -8   4        109.53        115.68        39.35 o                         
  -7  -8   4        526.69        586.36        54.07 o                         
  -6  -8   4        515.46        565.40        61.19 o                         
  -5  -8   4         50.22         65.40        26.42 o                         
  -4  -8   4         43.91         70.50        14.06 o                         
  -3  -8   4       1916.13       2208.34       222.15 o                         
  -2  -8   4        366.28        345.30        34.76 o                         
  -1  -8   4        650.40        577.62        89.47 o                         
   0  -8   4       5291.98       5515.73        75.78 o                         
   1  -8   4       7376.41       7456.53       110.03 o                         
   2  -8   4       6651.89       6436.43       111.49 o                         
   3  -8   4       5745.28       5749.67       185.09 o                         
   4  -8   4        381.58        438.71        72.25 o                         
   5  -8   4         34.47        -16.99        21.43 o                         
   6  -8   4       1056.89        997.90       159.95 o                         
   7  -8   4          5.00         58.83        32.98 o                         
   8  -8   4       1943.29       1929.92       250.30 o                         
   9  -8   4        939.78        784.88       116.71 o                         
 -11  -7   4         20.33         85.35        37.94 o                         
 -10  -7   4         12.74         44.82        32.74 o                         
  -9  -7   4        754.81        748.17        74.80 o                         
  -8  -7   4         83.07         67.11        38.03 o                         
  -7  -7   4       2688.04       2878.89       250.09 o                         
  -6  -7   4        288.01        317.13        32.26 o                         
  -5  -7   4        184.55        192.27        26.72 o                         
  -4  -7   4       1387.94       1549.22       149.83 o                         
  -3  -7   4        191.55        256.64        29.52 o                         
  -2  -7   4       8987.39       9598.07       149.09 o                         
  -1  -7   4        336.25        291.64        20.90 o                         
   0  -7   4        101.81        100.52         9.97 o                         
   1  -7   4      10810.98      11384.37       116.79 o                         
   2  -7   4       2376.30       2131.37        53.57 o                         
   3  -7   4          2.22         37.80        13.00 o                         
   4  -7   4       6901.94       6614.30       205.63 o                         
   5  -7   4       6905.61       7686.41       382.22 o                         
   6  -7   4      10592.88      10647.67       343.89 o                         
   7  -7   4       6482.22       6690.43       187.42 o                         
   8  -7   4        977.10        914.96       113.72 o                         
   9  -7   4        450.86        379.51        85.28 o                         
 -11  -6   4        102.74        113.39        33.26 o                         
 -10  -6   4         12.75         89.30        28.55 o                         
  -9  -6   4        148.41        177.32        41.89 o                         
  -8  -6   4         80.13         86.78        18.24 o                         
  -7  -6   4        601.68        450.32        49.04 o                         
  -6  -6   4        807.13        979.38       191.72 o                         
  -5  -6   4         39.72         54.77        16.40 o                         
  -4  -6   4        159.10        234.93        26.82 o                         
  -3  -6   4       5165.76       5339.70        96.04 o                         
  -2  -6   4       7924.78       7756.54       102.01 o                         
  -1  -6   4         23.92         30.30         7.66 o                         
   0  -6   4        115.12        126.25         9.30 o                         
   1  -6   4       4177.57       4204.65        35.76 o                         
   2  -6   4       5295.03       4800.95        69.29 o                         
   3  -6   4       9865.02       9502.37       161.58 o                         
   4  -6   4       3911.08       3681.48        89.92 o                         
   5  -6   4       4186.44       4655.14       322.49 o                         
   6  -6   4       6502.04       6380.72       125.18 o                         
   7  -6   4       1278.59       1622.69       243.44 o                         
   8  -6   4        543.57        680.38        91.62 o                         
   9  -6   4        931.90        888.45       127.88 o                         
 -11  -5   4       1206.70       1285.97       192.66 o                         
 -10  -5   4       2695.21       2788.61       321.60 o                         
  -9  -5   4        592.96        609.94       102.07 o                         
  -8  -5   4       1843.67       2148.41       282.35 o                         
  -7  -5   4       2278.89       2326.26       139.51 o                         
  -6  -5   4       1645.08       1600.93        72.31 o                         
  -5  -5   4        535.85        498.59        44.96 o                         
  -4  -5   4        532.37        448.50        45.91 o                         
  -3  -5   4        880.88        851.16        81.36 o                         
  -2  -5   4       7018.21       7179.28        49.77 o                         
  -1  -5   4      11796.38      12179.48       115.28 o                         
   0  -5   4       7482.69       7487.82        62.07 o                         
   1  -5   4       3776.88       3420.04        38.90 o                         
   2  -5   4       3712.19       3492.84       103.15 o                         
   3  -5   4       2457.25       2239.70        89.59 o                         
   4  -5   4        468.34        535.95        71.09 o                         
   5  -5   4         30.45         52.20        16.72 o                         
   6  -5   4        558.32        644.88        85.91 o                         
   7  -5   4       5824.57       5857.59       205.15 o                         
   8  -5   4       2653.05       2860.30       186.33 o                         
   9  -5   4        396.42        458.13        71.24 o                         
  10  -5   4        838.19        865.33       129.24 o                         
 -11  -4   4       1111.73       1125.16       148.61 o                         
 -10  -4   4        165.69        169.67        47.11 o                         
  -9  -4   4        303.91        346.88        68.96 o                         
  -8  -4   4       1580.54       1866.49       214.40 o                         
  -7  -4   4        432.71        607.85        86.34 o                         
  -6  -4   4      15993.92      16577.26       476.50 o                         
  -4  -4   4      12489.76      12918.18       332.88 o                         
  -3  -4   4        146.38        100.72        13.73 o                         
  -2  -4   4       9558.44       9389.98        77.56 o                         
  -1  -4   4        119.01        142.86         9.50 o                         
   0  -4   4       7124.29       7028.23       120.01 o                         
   1  -4   4         80.48         63.88        12.65 o                         
   2  -4   4       6124.91       6211.65        66.84 o                         
   3  -4   4       9280.34       8885.46       120.10 o                         
   4  -4   4       3892.26       3737.36       299.62 o                         
   5  -4   4       1063.70       1183.31       182.82 o                         
   6  -4   4       4350.47       4324.20       109.59 o                         
   7  -4   4       1769.84       1909.00       213.49 o                         
   8  -4   4          0.79         57.26        34.84 o                         
   9  -4   4        829.96        747.42       107.20 o                         
  10  -4   4       1219.65       1161.30       128.24 o                         
 -11  -3   4        284.58        233.02        69.35 o                         
 -10  -3   4       4065.60       4546.82       446.42 o                         
  -9  -3   4       7061.14       7491.27       212.68 o                         
  -8  -3   4       1948.48       2327.34       293.33 o                         
  -7  -3   4       4101.15       4170.74       116.26 o                         
  -6  -3   4       1573.61       1923.00       256.95 o                         
  -5  -3   4       1923.79       1891.35       234.20 o                         
  -4  -3   4       2997.06       3076.08        62.78 o                         
  -3  -3   4        809.27        826.66        35.70 o                         
  -2  -3   4       4835.71       4680.22        63.51 o                         
  -1  -3   4      30850.79      30650.04       305.15 o                         
   0  -3   4      12099.69      11972.68       271.84 o                         
   1  -3   4       5890.68       5694.43        64.40 o                         
   2  -3   4       5458.72       5277.56       192.79 o                         
   3  -3   4       1289.03       1354.34        74.52 o                         
   4  -3   4        210.00        251.17        45.68 o                         
   5  -3   4        220.64        232.72        24.63 o                         
   6  -3   4       3198.35       3283.85       234.83 o                         
   7  -3   4        766.14        877.61        95.22 o                         
   8  -3   4        465.60        462.60        66.51 o                         
   9  -3   4         10.81        117.26        29.91 o                         
  10  -3   4        162.95        214.85        35.85 o                         
 -11  -2   4          6.61        149.13        35.40 o                         
 -10  -2   4         16.65         54.01        32.54 o                         
  -9  -2   4        652.89        662.52        79.39 o                         
  -8  -2   4          7.87         47.00        15.48 o                         
  -7  -2   4        296.38        306.41        51.95 o                         
  -6  -2   4       1040.47       1258.74       190.84 o                         
  -5  -2   4       7175.27       6471.41       128.66 o                         
  -4  -2   4      13049.45      13139.48       165.99 o                         
  -3  -2   4       3963.79       3596.71        60.56 o                         
  -2  -2   4       4642.33       4440.07       144.86 o                         
  -1  -2   4       3244.27       3106.05        56.18 o                         
   0  -2   4      26280.88      26241.04       143.75 o                         
   1  -2   4        161.93        175.85        14.84 o                         
   2  -2   4        591.29        637.34        40.81 o                         
   3  -2   4       9147.93       8801.10       134.87 o                         
   4  -2   4      11068.96      11032.55       111.74 o                         
   5  -2   4       4355.48       4231.38        93.83 o                         
   6  -2   4         52.19         50.04        26.02 o                         
   7  -2   4       4326.90       5210.07       341.97 o                         
   8  -2   4         90.21        157.33        38.88 o                         
   9  -2   4          0.20         98.66        45.00 o                         
  10  -2   4       1667.60       1775.90       167.76 o                         
  11  -2   4        192.80        166.03        35.31 o                         
 -11  -1   4        649.88        687.82       119.58 o                         
 -10  -1   4          6.42         60.61        38.13 o                         
  -9  -1   4       2101.49       2413.22       315.04 o                         
  -8  -1   4         65.06         73.00        23.91 o                         
  -7  -1   4         55.88         86.80        40.88 o                         
  -6  -1   4        507.10        579.09       100.83 o                         
  -5  -1   4          1.24        -17.59        24.24 o                         
  -4  -1   4         25.55         -4.95        20.80 o                         
  -3  -1   4        710.36        923.74        99.27 o                         
  -2  -1   4       4795.02       4868.35        84.73 o                         
   0  -1   4      47885.09      48310.60       163.93 o                         
   1  -1   4        155.89        161.55         9.63 o                         
   2  -1   4       4218.43       3987.91        84.48 o                         
   3  -1   4       9838.47       9989.50        74.04 o                         
   4  -1   4       1266.58       1219.06        96.98 o                         
   5  -1   4        720.86        715.54        63.80 o                         
   6  -1   4        746.77        852.16        75.69 o                         
   7  -1   4        798.91        969.72       103.57 o                         
   8  -1   4       6636.35       6807.42       281.82 o                         
   9  -1   4       2752.92       3255.20       328.50 o                         
  10  -1   4       1263.27       1411.62       149.72 o                         
  11  -1   4        419.45        447.57        75.11 o                         
 -10   0   4         43.79        115.38        39.04 o                         
  -9   0   4        309.08        305.62        60.44 o                         
  -8   0   4         16.17         16.37        36.59 o                         
  -7   0   4       4966.58       4521.95       215.27 o                         
  -6   0   4        415.08        517.23        68.76 o                         
  -5   0   4       1021.13       1239.79       145.93 o                         
  -4   0   4       1472.50       1520.87       173.83 o                         
  -3   0   4         20.48         28.53        10.00 o                         
  -2   0   4       2713.09       2488.21        56.13 o                         
  -1   0   4       6400.26       5947.28        64.83 o                         
   0   0   4       1266.85       1193.91        57.65 o                         
   1   0   4      30527.02      31637.77       135.82 o                         
   2   0   4        270.71        292.44        39.16 o                         
   3   0   4       6269.01       6068.52       118.03 o                         
   4   0   4      21737.82      21830.35       258.66 o                         
   5   0   4      11415.42      11376.85       183.53 o                         
   6   0   4      13515.30      14086.95       170.36 o                         
   7   0   4       2303.76       3242.48       236.76 o                         
   8   0   4          4.29        -35.11        41.38 o                         
   9   0   4         26.09        120.63        46.56 o                         
  10   0   4         21.98         86.00        35.16 o                         
  11   0   4        545.73        737.88       124.02 o                         
 -10   1   4         71.56        137.43        50.46 o                         
  -9   1   4        910.03        922.95       109.04 o                         
  -8   1   4        427.58        504.04        62.28 o                         
  -7   1   4        523.78        482.07        57.72 o                         
  -6   1   4         26.05         44.84        26.24 o                         
  -5   1   4        382.19        441.27        72.98 o                         
  -4   1   4         61.86         51.25        22.75 o                         
  -3   1   4         13.42         29.47        14.71 o                         
  -2   1   4       1791.32       1671.21        76.44 o                         
  -1   1   4       6600.48       6165.28        66.59 o                         
   0   1   4       7653.25       7697.99        65.78 o                         
   1   1   4      14467.71      13982.32       309.86 o                         
   2   1   4       2881.50       2646.16        63.46 o                         
   3   1   4       8947.87       9401.65        79.56 o                         
   4   1   4        286.44        324.37        34.21 o                         
   5   1   4         10.94         25.21        18.42 o                         
   6   1   4        756.36        879.55        68.67 o                         
   7   1   4        826.81        896.73        92.40 o                         
   8   1   4       7245.73       7524.78       168.23 o                         
   9   1   4       7661.86       7643.22      2174.16 o                         
  10   1   4       1703.80       1710.71       183.45 o                         
  11   1   4       1018.79        980.47       123.50 o                         
 -10   2   4       1354.67       1538.11       193.49 o                         
  -9   2   4        446.86        499.50        76.39 o                         
  -8   2   4        704.76        835.15       117.30 o                         
  -7   2   4          1.41         52.95        22.23 o                         
  -6   2   4        470.81        606.67        85.79 o                         
  -5   2   4       4182.86       4239.94       113.17 o                         
  -4   2   4       8150.46       7842.94       150.19 o                         
  -3   2   4       3601.68       3425.85        76.15 o                         
  -2   2   4       1777.97       1496.71        48.48 o                         
  -1   2   4      12565.04      11690.96       138.56 o                         
   0   2   4        519.73        625.48        81.74 o                         
   2   2   4       8523.13       9073.72       123.62 o                         
   3   2   4       3981.94       4039.00        48.87 o                         
   4   2   4      20899.26      21434.50       414.47 o                         
   5   2   4       7855.64       8194.54       108.17 o                         
   6   2   4        690.29        748.57        82.02 o                         
   7   2   4       2958.79       3383.70       206.22 o                         
   8   2   4       1436.42       1747.02       184.02 o                         
   9   2   4        370.24        477.56        73.91 o                         
  10   2   4         81.20        194.07        62.09 o                         
  11   2   4         19.88         53.60        33.72 o                         
 -10   3   4        559.72        582.43        78.94 o                         
  -9   3   4       2313.61       2096.23       153.63 o                         
  -8   3   4       5521.97       4898.79       146.98 o                         
  -7   3   4        976.04       1082.79       135.30 o                         
  -6   3   4       3098.40       3414.12       303.47 o                         
  -5   3   4       3057.25       2838.95       113.64 o                         
  -4   3   4       1484.23       1686.80       201.41 o                         
  -3   3   4        735.16        806.98       109.09 o                         
  -2   3   4       3022.22       2829.68        68.26 o                         
  -1   3   4       5380.01       4890.96        91.40 o                         
   0   3   4      39635.55      37754.24       175.74 o                         
   1   3   4        187.51        155.17        22.79 o                         
   2   3   4      15633.86      15931.86       195.11 o                         
   3   3   4       4527.29       4449.11       112.21 o                         
   4   3   4       1394.19       1437.16        53.19 o                         
   5   3   4          3.01         26.59         8.44 o                         
   6   3   4         51.39         45.06         9.66 o                         
   7   3   4        602.17        723.64        60.11 o                         
   8   3   4        326.04        402.24        37.39 o                         
   9   3   4        528.69        642.33        90.05 o                         
  10   3   4         23.12         75.43        30.58 o                         
  11   3   4        341.26        393.55        68.84 o                         
 -10   4   4        985.25       1014.85       206.82 o                         
  -9   4   4        686.66        804.80        80.24 o                         
  -8   4   4         26.07         66.66        33.57 o                         
  -7   4   4        546.05        725.30       105.06 o                         
  -6   4   4        859.91        875.12       146.08 o                         
  -5   4   4       5994.71       5490.75       185.12 o                         
  -4   4   4      19032.51      17982.84       225.92 o                         
  -3   4   4      10533.88       9944.55       183.28 o                         
  -2   4   4       1008.19        935.40       134.57 o                         
  -1   4   4      20837.73      19129.00       217.54 o                         
   0   4   4       8254.88       7573.75       113.33 o                         
   1   4   4       5756.54       5896.22       105.86 o                         
   2   4   4        159.25        157.36        24.71 o                         
   3   4   4       1469.96       1496.52        55.43 o                         
   4   4   4       8014.01       8099.61       100.43 o                         
   5   4   4       3236.29       3276.66       109.04 o                         
   6   4   4        174.27        221.02        23.48 o                         
   7   4   4       1120.46       1175.82        58.87 o                         
   8   4   4       2486.22       2618.68       121.24 o                         
   9   4   4        428.82        504.10        65.86 o                         
  10   4   4         51.86         91.49        25.72 o                         
  11   4   4       2623.52       3204.26       244.16 o                         
  -9   5   4        964.28       1018.39       190.26 o                         
  -8   5   4        594.61        627.29        70.02 o                         
  -7   5   4         52.45         54.48        19.70 o                         
  -6   5   4       1306.56       1390.44       120.00 o                         
  -5   5   4      12814.40      12574.23       375.37 o                         
  -4   5   4       1452.34       1661.42       213.52 o                         
  -3   5   4        901.21        914.36       125.27 o                         
  -2   5   4          5.63         36.09        17.13 o                         
  -1   5   4        959.17       1034.42       117.23 o                         
   0   5   4      16923.88      16547.19       195.41 o                         
   1   5   4      15117.88      15386.57       201.10 o                         
   2   5   4        754.22        669.32        53.11 o                         
   3   5   4      20012.89      21485.13       262.53 o                         
   5   5   4        847.92        929.66        52.93 o                         
   6   5   4        920.62        923.73        56.46 o                         
   7   5   4        253.23        225.38        33.65 o                         
   8   5   4        594.88        603.09        58.59 o                         
   9   5   4        596.04        701.29        95.57 o                         
  10   5   4          9.94         52.18        32.07 o                         
  11   5   4        152.85         93.72        37.67 o                         
  -9   6   4        128.18         94.85        34.87 o                         
  -8   6   4        163.20        187.43        58.48 o                         
  -7   6   4        370.09        375.93        79.92 o                         
  -6   6   4         23.72         32.78        16.01 o                         
  -5   6   4         97.18         89.93        30.88 o                         
  -4   6   4        504.72        539.85        71.43 o                         
  -3   6   4         37.52         42.45        18.97 o                         
  -2   6   4        960.63       1093.54       118.56 o                         
  -1   6   4      14909.87      13713.30       160.61 o                         
   0   6   4      17526.69      17246.77       192.01 o                         
   1   6   4       5863.28       5963.08       260.02 o                         
   2   6   4        117.48        157.99        23.91 o                         
   3   6   4       2409.68       2534.96        76.98 o                         
   4   6   4        370.78        258.83        46.71 o                         
   5   6   4       4185.59       4238.69       102.63 o                         
   6   6   4       2623.28       2550.24        92.33 o                         
   7   6   4       7521.08       8145.61       144.38 o                         
   8   6   4       9021.27       9740.34       101.59 o                         
   9   6   4       2360.13       2367.19       241.57 o                         
  10   6   4          3.39        -15.57        45.16 o                         
  11   6   4        566.17        600.85        93.24 o                         
  -9   7   4          5.08         52.15        33.92 o                         
  -8   7   4         16.26         12.42        15.59 o                         
  -7   7   4         66.51        126.90        33.08 o                         
  -6   7   4        792.87        834.73       114.61 o                         
  -5   7   4       2479.09       2814.07       327.42 o                         
  -4   7   4       2223.07       2109.69        82.20 o                         
  -3   7   4        797.17       1011.18        99.26 o                         
  -2   7   4       1097.31       1113.89        54.05 o                         
  -1   7   4        130.15        142.83        22.42 o                         
   0   7   4       4249.21       4126.74       112.46 o                         
   1   7   4        106.32         92.54        24.36 o                         
   2   7   4       1195.42       1206.30        79.96 o                         
   3   7   4      14477.60      14379.72       247.57 o                         
   4   7   4      13089.08      13174.46       191.12 o                         
   5   7   4       3659.97       3481.78       100.29 o                         
   6   7   4        163.97        145.15        25.12 o                         
   7   7   4       4661.29       4729.87        86.64 o                         
   8   7   4       2642.40       2862.03       103.64 o                         
   9   7   4       4175.01       4198.30       199.45 o                         
  10   7   4       3618.29       3582.66       171.32 o                         
  11   7   4          7.77         59.57        35.82 o                         
  -8   8   4       2007.94       2151.22       205.73 o                         
  -7   8   4         84.34        110.99        35.40 o                         
  -6   8   4          0.82         71.58        26.30 o                         
  -5   8   4        190.09        267.62        48.31 o                         
  -4   8   4       2779.84       3070.51       223.38 o                         
  -3   8   4        204.47        248.45        62.97 o                         
  -2   8   4         15.00         87.44        24.55 o                         
  -1   8   4       3741.11       3207.43        77.36 o                         
   0   8   4       3868.17       3563.36        83.99 o                         
   1   8   4        214.54        229.60        44.32 o                         
   2   8   4        914.05        823.82        56.07 o                         
   3   8   4        627.94        823.78       100.56 o                         
   4   8   4       6174.73       6093.61       135.49 o                         
   5   8   4       7828.99       8046.04       125.14 o                         
   6   8   4        283.41        274.16        39.08 o                         
   8   8   4        545.82        566.05       103.18 o                         
   9   8   4       1500.69       1307.72       148.43 o                         
  10   8   4        411.48        330.06        55.15 o                         
  11   8   4        780.98        725.98       197.75 o                         
  -8   9   4       1203.65       1071.87        94.34 o                         
  -7   9   4        924.86        948.15       113.74 o                         
  -6   9   4         82.54        118.75        28.26 o                         
  -5   9   4       3259.98       3569.29       187.69 o                         
  -4   9   4       2987.29       3696.95       266.26 o                         
  -3   9   4         93.20        137.66        35.52 o                         
  -2   9   4       1770.35       1821.44       207.81 o                         
  -1   9   4        352.06        255.24        39.38 o                         
   0   9   4       4972.00       4856.96       111.01 o                         
   1   9   4       2485.84       2384.25        91.83 o                         
   2   9   4        595.17        663.35       120.60 o                         
   3   9   4        450.98        496.57        66.91 o                         
   4   9   4       1298.13       1156.19       174.99 o                         
   5   9   4        999.41       1079.25       115.21 o                         
   6   9   4        436.43        431.00        40.91 o                         
   7   9   4       1433.87       1399.19        42.32 o                         
   8   9   4        494.57        441.98        52.40 o                         
   9   9   4        522.47        533.62        57.61 o                         
  10   9   4        289.96        304.24        68.33 o                         
  11   9   4          4.33         -3.72        17.56 o                         
  -7  10   4        274.97        351.61        75.47 o                         
  -6  10   4        316.07        451.35        49.10 o                         
  -5  10   4         60.36         51.81        25.55 o                         
  -4  10   4       1000.11       1162.21       127.77 o                         
  -3  10   4       3938.52       4624.62       290.21 o                         
  -2  10   4       4511.94       4008.88       113.77 o                         
  -1  10   4       3474.70       3159.54       189.74 o                         
   0  10   4       6015.47       5800.87       187.42 o                         
   1  10   4        149.59        196.22        41.39 o                         
   2  10   4        539.55        468.82        78.17 o                         
   3  10   4       2923.78       2972.97       239.55 o                         
   4  10   4        470.58        415.49        67.83 o                         
   5  10   4       1392.10       1326.90        87.34 o                         
   6  10   4          9.68         28.51        23.45 o                         
   7  10   4        306.40        252.37        65.85 o                         
   8  10   4         63.76         19.87        21.64 o                         
   9  10   4        526.22        532.40        59.32 o                         
  10  10   4        297.44        248.20        41.70 o                         
  11  10   4          0.57         60.04        22.65 o                         
  -7  11   4       1354.64       1357.05       255.05 o                         
  -6  11   4       1005.68       1086.16       157.61 o                         
  -5  11   4       1641.77       1678.91       112.24 o                         
  -4  11   4       4088.52       4509.41       265.04 o                         
  -3  11   4       1194.86       1349.49       190.50 o                         
  -2  11   4          4.19         40.94        20.03 o                         
  -1  11   4        336.69        327.72        56.01 o                         
   0  11   4        972.59       1046.61       147.11 o                         
   1  11   4       3050.34       2720.40       144.50 o                         
   2  11   4       1643.32       1687.25        85.27 o                         
   3  11   4        594.83        583.98        83.30 o                         
   4  11   4       5639.86       5936.63       136.43 o                         
   5  11   4       3824.02       3727.45       270.97 o                         
   6  11   4          5.43         13.73        53.11 o                         
   7  11   4        522.77        457.83        39.88 o                         
   8  11   4        758.23        576.24       103.45 o                         
   9  11   4        413.62        309.42        76.90 o                         
  10  11   4        151.29        230.26        35.91 o                         
  11  11   4         64.29         61.58        41.17 o                         
  -6  12   4         22.75         53.59        32.37 o                         
  -5  12   4        614.90        559.05       121.07 o                         
  -4  12   4        330.92        346.52        67.17 o                         
  -3  12   4       1206.10       1274.83       121.21 o                         
  -2  12   4        731.35        605.04        94.12 o                         
  -1  12   4       4533.14       4394.82       169.58 o                         
   0  12   4       3540.58       4049.92       290.17 o                         
   1  12   4       3282.48       3230.86       146.38 o                         
   2  12   4       3253.87       3500.73       319.76 o                         
   3  12   4       6411.19       6354.90       142.21 o                         
   4  12   4        958.64        849.53        98.49 o                         
   5  12   4          4.91        118.19        38.21 o                         
   6  12   4        894.33       1026.09        93.16 o                         
   7  12   4       2255.68       2016.58        73.44 o                         
   8  12   4        461.69        423.32        79.09 o                         
   9  12   4       1539.95       1351.24       234.62 o                         
  10  12   4        696.52        670.91        80.99 o                         
  -5  13   4        401.83        382.23        52.43 o                         
  -4  13   4        296.98        231.49        56.84 o                         
  -3  13   4        566.48        543.09        72.11 o                         
  -2  13   4       1308.44       1219.06       217.66 o                         
  -1  13   4       1037.09       1198.90       165.21 o                         
   0  13   4       1340.70       1481.05       170.44 o                         
   1  13   4         89.16         99.21        31.61 o                         
   2  13   4       3929.95       4013.93       152.87 o                         
   3  13   4       5438.95       5624.23       135.54 o                         
   4  13   4       2080.18       2440.30       311.29 o                         
   5  13   4       1861.91       1973.04       176.88 o                         
   6  13   4       2719.55       2670.65       151.17 o                         
   7  13   4       3002.19       2692.31       119.97 o                         
   8  13   4        337.58        410.79        67.16 o                         
   9  13   4         12.33         16.70        27.33 o                         
  10  13   4         98.76        151.25        29.82 o                         
  -5  14   4        569.12        491.35        96.99 o                         
  -4  14   4         29.45         36.41        18.56 o                         
  -3  14   4        229.92        177.56        49.85 o                         
  -2  14   4       2006.65       1996.11       230.64 o                         
  -1  14   4        447.07        492.19        87.29 o                         
   0  14   4       1186.59       1256.43       171.62 o                         
   1  14   4        321.79        376.82        56.13 o                         
   2  14   4       1893.79       2033.09       121.98 o                         
   3  14   4        418.53        431.07        69.28 o                         
   4  14   4       1012.30       1092.22       183.30 o                         
   5  14   4         35.85         39.20        16.83 o                         
   6  14   4        519.57        572.76        68.26 o                         
   7  14   4       2153.42       2312.15       170.04 o                         
   8  14   4       1334.20       1451.54       163.73 o                         
   9  14   4        200.43        294.96        57.65 o                         
  -4  15   4        155.15        146.09        34.50 o                         
  -3  15   4         36.93         61.65        31.42 o                         
  -2  15   4        177.84         97.85        40.27 o                         
  -1  15   4        838.09        869.17        92.64 o                         
   0  15   4          1.11         -6.67        22.77 o                         
   1  15   4         70.58         83.31        25.43 o                         
   2  15   4        483.25        577.97       106.42 o                         
   3  15   4       2616.60       2849.00       371.49 o                         
   4  15   4         77.71        119.18        35.09 o                         
   5  15   4         10.11         37.22        45.80 o                         
   6  15   4        101.41        105.08        27.94 o                         
   7  15   4        172.02        157.28        36.65 o                         
   8  15   4         10.82         45.32        28.35 o                         
   9  15   4          0.83         72.75        29.10 o                         
  -3  16   4        114.46        101.56        26.27 o                         
  -2  16   4       2817.79       3073.19       166.75 o                         
  -1  16   4        829.86       1021.04       358.17 o                         
   0  16   4        324.58        279.42        61.67 o                         
   1  16   4         10.60         33.90        21.16 o                         
   2  16   4        426.71        523.32        77.90 o                         
   3  16   4         11.62         51.94        18.54 o                         
   4  16   4          1.75         25.70        25.35 o                         
   5  16   4        132.48        257.41        67.16 o                         
   6  16   4        239.09        237.75        44.06 o                         
   7  16   4        227.32        252.24        38.21 o                         
   8  16   4          3.98         52.11        36.05 o                         
  -2  17   4        146.46        159.13        42.38 o                         
  -1  17   4        350.58        412.77        74.33 o                         
   0  17   4         28.40         51.45        35.09 o                         
   1  17   4         79.37         53.77        25.25 o                         
   2  17   4        668.39        841.27        64.88 o                         
   3  17   4       1166.06       1153.32       180.70 o                         
   4  17   4        103.05        128.21        60.67 o                         
   5  17   4          6.34         82.44        28.47 o                         
   6  17   4        488.34        503.00        50.28 o                         
   7  17   4          2.49         55.30        21.26 o                         
   0  18   4        696.74        805.91       147.71 o                         
   1  18   4        254.85        199.67        34.13 o                         
   2  18   4       1146.03       1224.26       212.27 o                         
   3  18   4        702.39        686.61        93.23 o                         
   4  18   4        530.19        610.99       123.00 o                         
   5  18   4        249.89        257.95        27.77 o                         
   6  18   4          1.10         43.01        20.40 o                         
  -5 -18   5         58.09         87.29        60.64 o                         
  -4 -18   5        192.18        140.91        42.26 o                         
  -3 -18   5         81.41         40.14        36.83 o                         
  -2 -18   5        282.03        243.07        41.47 o                         
  -1 -18   5         35.40         51.61        36.28 o                         
   0 -18   5       1162.91       1036.63       136.21 o                         
  -6 -17   5          5.79         96.51        70.49 o                         
  -5 -17   5          9.89        134.69        62.89 o                         
  -4 -17   5       1190.31       1434.85       219.59 o                         
  -3 -17   5        225.00        103.10        29.04 o                         
  -2 -17   5         80.58         54.32        18.17 o                         
  -1 -17   5        138.46        121.90        31.44 o                         
   0 -17   5          7.25         58.92        26.99 o                         
   1 -17   5       1118.26        922.66       113.92 o                         
   2 -17   5        263.86        272.22        53.75 o                         
  -7 -16   5          8.25         78.83        29.08 o                         
  -6 -16   5        124.82         63.20        49.24 o                         
  -5 -16   5        128.75        174.85        52.41 o                         
  -4 -16   5        173.95        224.63        61.40 o                         
  -3 -16   5       1297.00       1257.61       154.42 o                         
  -2 -16   5        895.56        816.36       115.23 o                         
  -1 -16   5        158.70        125.48        28.96 o                         
   0 -16   5          6.40         21.39        13.54 o                         
   1 -16   5        141.53         61.07        19.64 o                         
   2 -16   5        442.94        390.44        71.16 o                         
   3 -16   5         11.09         12.05        16.29 o                         
  -8 -15   5       1281.80       1239.31       209.67 o                         
  -7 -15   5       5261.61       5458.19       371.62 o                         
  -6 -15   5        960.27       1034.27       125.87 o                         
  -5 -15   5         38.65         65.29        32.35 o                         
  -4 -15   5        416.08        438.95        73.45 o                         
  -3 -15   5        153.45        163.33        45.56 o                         
  -2 -15   5       1189.85       1244.37       117.95 o                         
  -1 -15   5         74.25        160.44        50.43 o                         
   0 -15   5         26.79         16.92        11.52 o                         
   1 -15   5        530.93        482.49        81.80 o                         
   2 -15   5        667.52        685.53        62.50 o                         
   3 -15   5        172.38        110.27        31.53 o                         
   4 -15   5          2.36         11.24         9.71 o                         
  -9 -14   5        436.12        406.16        67.90 o                         
  -8 -14   5        657.87        673.82        74.45 o                         
  -7 -14   5        514.23        439.17        55.78 o                         
  -6 -14   5        651.98        724.50        80.57 o                         
  -5 -14   5        617.41        602.91       115.59 o                         
  -4 -14   5        420.55        382.43        67.81 o                         
  -3 -14   5       2032.32       2359.05       277.35 o                         
  -2 -14   5       2821.57       2881.17       277.74 o                         
  -1 -14   5       1278.43       1332.65       281.67 o                         
   0 -14   5        350.02        271.83        38.82 o                         
   1 -14   5        367.79        385.81        65.71 o                         
   2 -14   5        102.78         88.43        31.14 o                         
   3 -14   5        164.39        104.90        37.49 o                         
   4 -14   5        747.96        714.10       168.76 o                         
   5 -14   5          6.81         41.32        21.95 o                         
  -9 -13   5        221.69        191.47        40.16 o                         
  -8 -13   5         62.80         81.20        26.43 o                         
  -7 -13   5       6617.00       7388.19       562.90 o                         
  -6 -13   5       4796.65       4955.89       134.80 o                         
  -5 -13   5       2108.44       2190.45       163.78 o                         
  -4 -13   5       1137.91       1298.49       194.08 o                         
  -3 -13   5         99.51        138.11        40.61 o                         
  -2 -13   5        229.07        261.24        40.06 o                         
  -1 -13   5        180.53        144.18        46.71 o                         
   0 -13   5        199.08        179.53        28.49 o                         
   1 -13   5        954.40       1028.70       225.37 o                         
   2 -13   5       6186.05       6370.51       140.19 o                         
   3 -13   5        958.82        948.03        52.90 o                         
   4 -13   5        232.99        163.57        59.45 o                         
   5 -13   5        736.88        578.22        87.33 o                         
   6 -13   5          5.07         57.29        35.02 o                         
  -9 -12   5        112.60        151.71        50.31 o                         
  -8 -12   5          5.88         -3.22        33.14 o                         
  -7 -12   5        305.24        336.01        46.96 o                         
  -6 -12   5        122.81        123.91        22.11 o                         
  -5 -12   5        761.24        711.18        73.04 o                         
  -4 -12   5         42.87         97.60        45.11 o                         
  -3 -12   5       2912.09       3159.69       397.76 o                         
  -2 -12   5      15303.83      16635.96       145.01 o                         
  -1 -12   5       3234.75       3591.06       155.69 o                         
   0 -12   5       1083.88       1034.46        77.18 o                         
   1 -12   5       2301.85       2391.97        79.31 o                         
   2 -12   5        515.74        388.50        76.29 o                         
   3 -12   5        333.32        317.45        62.07 o                         
   4 -12   5        227.74        200.45        47.15 o                         
   5 -12   5        779.81        716.34       101.28 o                         
   6 -12   5       1240.76       1138.54       223.75 o                         
 -10 -11   5        468.12        508.53        77.03 o                         
  -9 -11   5        107.01        180.76        52.98 o                         
  -8 -11   5        815.01        866.23        76.76 o                         
  -7 -11   5        340.44        395.35        75.29 o                         
  -6 -11   5       1176.91       1203.17       123.18 o                         
  -5 -11   5       1623.77       1744.45       284.36 o                         
  -4 -11   5         88.73         74.54        18.17 o                         
  -3 -11   5       4099.12       4603.92       378.63 o                         
  -2 -11   5         38.68        116.20        46.17 o                         
  -1 -11   5          9.05         17.55         8.35 o                         
   0 -11   5       1606.93       1616.44       115.95 o                         
   1 -11   5         46.77         53.37        17.53 o                         
   2 -11   5       7807.31       7973.36       106.07 o                         
   3 -11   5       5997.00       6372.94       203.49 o                         
   4 -11   5       1095.83       1169.30        96.84 o                         
   5 -11   5        452.88        450.59        94.83 o                         
   6 -11   5        485.74        393.82        88.37 o                         
   7 -11   5          0.28         59.97        31.57 o                         
 -10 -10   5       1423.33       1422.69       163.35 o                         
  -9 -10   5         11.36         48.04        14.77 o                         
  -8 -10   5        345.58        360.58        49.25 o                         
  -7 -10   5        576.17        614.57        77.61 o                         
  -6 -10   5         69.54         36.30        14.12 o                         
  -5 -10   5         69.81        141.90        50.42 o                         
  -4 -10   5        409.18        491.46       110.36 o                         
  -3 -10   5         19.89        -16.15        46.75 o                         
  -2 -10   5       2282.13       2278.84       335.46 o                         
  -1 -10   5        816.30       1066.22        97.51 o                         
   0 -10   5        668.16        755.47        95.11 o                         
   1 -10   5       1086.71       1110.50        37.13 o                         
   2 -10   5        952.31        942.60       119.83 o                         
   3 -10   5       1573.11       1567.00        57.44 o                         
   4 -10   5        365.23        393.98        59.21 o                         
   5 -10   5         16.80         25.68        14.54 o                         
   6 -10   5        835.28        979.64       111.36 o                         
   7 -10   5       1018.42        896.20       187.61 o                         
   8 -10   5         79.08         84.72        23.47 o                         
 -10  -9   5         64.54         82.00        25.32 o                         
  -9  -9   5        169.06        148.57        32.88 o                         
  -8  -9   5         37.31         41.49        19.22 o                         
  -7  -9   5         48.41         88.27        38.51 o                         
  -6  -9   5       3252.12       3202.08        85.16 o                         
  -5  -9   5        703.86        724.49        79.41 o                         
  -4  -9   5         49.76         64.04        14.93 o                         
  -3  -9   5         66.54        101.79        16.81 o                         
  -2  -9   5         99.95         92.43        29.04 o                         
  -1  -9   5       1365.44       1343.80       109.88 o                         
   0  -9   5       1111.11       1005.60       129.64 o                         
   1  -9   5          4.08         42.11        11.81 o                         
   2  -9   5        231.59        231.79        31.24 o                         
   3  -9   5        298.98        322.37        49.56 o                         
   4  -9   5          3.11          9.31         8.24 o                         
   5  -9   5         17.76         -1.31        19.95 o                         
   6  -9   5         95.44         74.26        33.36 o                         
   7  -9   5         15.74         35.12        22.70 o                         
   8  -9   5        249.91        211.62        31.21 o                         
 -10  -8   5       1108.49       1134.07       186.38 o                         
  -9  -8   5        215.14        253.84        43.86 o                         
  -8  -8   5        950.38        972.61       100.64 o                         
  -7  -8   5       2318.49       2422.89        98.04 o                         
  -6  -8   5        137.76        174.60        36.60 o                         
  -5  -8   5       1430.17       1649.14       155.26 o                         
  -4  -8   5       1426.13       1447.36       126.57 o                         
  -3  -8   5        377.00        458.75        61.65 o                         
  -2  -8   5       5112.78       4767.30        84.47 o                         
  -1  -8   5       2663.17       2905.01       260.93 o                         
   0  -8   5       1569.56       1590.46        31.97 o                         
   1  -8   5         59.47         54.21        11.44 o                         
   2  -8   5        191.53        217.94        38.53 o                         
   3  -8   5       1001.12        773.90        61.76 o                         
   4  -8   5         19.54         38.96        20.79 o                         
   5  -8   5        148.32        134.03        28.92 o                         
   6  -8   5         21.53          3.46        17.03 o                         
   7  -8   5          1.08        -10.08        21.04 o                         
   8  -8   5         37.64         11.86        11.21 o                         
   9  -8   5        243.94        223.60        47.50 o                         
 -11  -7   5       1392.84       1652.54       228.72 o                         
 -10  -7   5        237.34        197.13        34.08 o                         
  -9  -7   5         71.98         88.06        33.36 o                         
  -8  -7   5        302.00        300.90        45.48 o                         
  -7  -7   5       2912.29       3005.90       195.59 o                         
  -6  -7   5       4753.46       4663.31       251.39 o                         
  -5  -7   5        733.47        716.99        63.70 o                         
  -4  -7   5       2376.03       2539.86       122.16 o                         
  -3  -7   5       3695.47       3591.25        84.38 o                         
  -2  -7   5       1005.18        970.29        39.06 o                         
  -1  -7   5        630.32        601.77        52.98 o                         
   0  -7   5       1105.61        945.05        61.28 o                         
   1  -7   5       2292.22       2280.79        32.69 o                         
   2  -7   5       1295.38       1335.64       113.45 o                         
   3  -7   5        207.88        234.00        35.90 o                         
   4  -7   5       2366.43       2316.20       407.37 o                         
   5  -7   5          5.23        -15.92        23.29 o                         
   6  -7   5        193.25        168.49        33.54 o                         
   7  -7   5        288.83        346.07        61.37 o                         
   8  -7   5          0.11         22.62        12.51 o                         
   9  -7   5        160.54        150.44        35.83 o                         
 -11  -6   5        407.26        393.92        76.32 o                         
 -10  -6   5        810.88        946.96       167.41 o                         
  -9  -6   5          8.23         -7.91        35.83 o                         
  -8  -6   5        607.56        512.11        66.62 o                         
  -7  -6   5       3857.30       3772.55        39.48 o                         
  -6  -6   5       3561.02       3375.36        72.93 o                         
  -5  -6   5        996.65        998.33        42.23 o                         
  -4  -6   5       1499.65       1458.64        32.78 o                         
  -3  -6   5        416.15        398.12        29.76 o                         
  -2  -6   5       1091.97       1083.61        23.68 o                         
  -1  -6   5       5402.33       5636.61        34.50 o                         
   0  -6   5        360.49        342.27        15.20 o                         
   1  -6   5      12364.12      12557.94        68.48 o                         
   2  -6   5       1514.07       1276.59        96.05 o                         
   3  -6   5       3542.57       3299.21        69.44 o                         
   4  -6   5          2.85        -12.52        18.98 o                         
   5  -6   5        728.23        815.06       106.54 o                         
   6  -6   5        661.18        811.36        96.54 o                         
   7  -6   5        208.32        264.44        42.83 o                         
   8  -6   5       1254.29       1293.68       155.30 o                         
   9  -6   5       1037.22        978.55       163.36 o                         
 -11  -5   5        235.08        285.38        64.82 o                         
 -10  -5   5         33.90        -27.52        31.14 o                         
  -9  -5   5       2084.11       2290.53       254.98 o                         
  -8  -5   5       1478.81       1751.61       240.62 o                         
  -7  -5   5          2.73         51.34        16.76 o                         
  -6  -5   5        245.65        168.96        32.14 o                         
  -5  -5   5        539.85        634.38        63.13 o                         
  -4  -5   5          7.60         41.58        43.99 o                         
  -3  -5   5       2240.99       2086.46        33.44 o                         
  -2  -5   5      34505.75      36788.82       123.19 o                         
  -1  -5   5      17827.30      18606.25       109.65 o                         
   0  -5   5       4387.63       4920.59        73.40 o                         
   1  -5   5       6777.54       7171.68        66.92 o                         
   2  -5   5         39.44         38.62         9.23 o                         
   3  -5   5          0.83         23.44         9.77 o                         
   4  -5   5         58.51         57.06        15.84 o                         
   5  -5   5          0.47          0.96        16.70 o                         
   6  -5   5       7591.96       7487.72       136.40 o                         
   7  -5   5       1212.14       1312.06       107.98 o                         
   8  -5   5          8.51         42.64        18.96 o                         
   9  -5   5        208.57        151.72        54.51 o                         
  10  -5   5         28.84        105.94        33.80 o                         
 -11  -4   5        132.75         91.87        27.45 o                         
 -10  -4   5        461.72        526.62        69.20 o                         
  -9  -4   5        449.99        468.15        75.86 o                         
  -8  -4   5          7.19          7.56        16.57 o                         
  -7  -4   5        711.08        857.07       108.26 o                         
  -6  -4   5       4536.30       4421.06       236.16 o                         
  -5  -4   5        395.21        421.03        49.40 o                         
  -4  -4   5        573.55        682.21        91.01 o                         
  -3  -4   5        167.45        163.44        21.26 o                         
  -2  -4   5          6.21         28.10         8.24 o                         
  -1  -4   5         39.26         28.21         5.68 o                         
   0  -4   5        555.25        765.40        59.23 o                         
   1  -4   5       1356.15       1251.69        63.22 o                         
   2  -4   5       4515.01       4416.62        55.94 o                         
   3  -4   5      10237.59      10411.99       138.67 o                         
   4  -4   5        261.13        195.48        24.04 o                         
   5  -4   5        225.07        262.22        25.48 o                         
   6  -4   5          0.11         75.96        30.95 o                         
   7  -4   5        127.31        185.65        33.34 o                         
   8  -4   5        259.04        220.29        73.62 o                         
   9  -4   5         14.82         63.83        26.73 o                         
  10  -4   5          3.12         42.70        34.84 o                         
 -11  -3   5        906.72        794.57       157.36 o                         
 -10  -3   5       2879.68       2737.83       256.33 o                         
  -9  -3   5        388.68        346.96        45.68 o                         
  -8  -3   5        257.94        261.75        49.66 o                         
  -7  -3   5        261.34        280.22        43.62 o                         
  -6  -3   5        744.13        962.20       124.16 o                         
  -5  -3   5       1039.49       1231.18       170.50 o                         
  -4  -3   5       1157.65       1297.15        88.19 o                         
  -3  -3   5       2986.11       2879.82        54.70 o                         
  -2  -3   5        352.49        280.46        29.11 o                         
  -1  -3   5          1.66         24.56         6.60 o                         
   0  -3   5        793.53        923.72        73.90 o                         
   1  -3   5       1459.61       1599.36        18.73 o                         
   2  -3   5          4.36         24.58         8.79 o                         
   3  -3   5          1.00         22.18         8.59 o                         
   4  -3   5        814.60        916.15        85.47 o                         
   5  -3   5       1084.79       1090.12        60.52 o                         
   6  -3   5        165.53        284.42        28.92 o                         
   7  -3   5         76.78         51.24        26.57 o                         
   8  -3   5        328.00        230.78        45.81 o                         
   9  -3   5        760.69        969.32       146.49 o                         
  10  -3   5        282.70        284.98        50.80 o                         
 -11  -2   5        196.73        200.68        33.79 o                         
 -10  -2   5          2.80         32.62        37.03 o                         
  -9  -2   5         87.08         57.08        34.54 o                         
  -8  -2   5        372.86        419.51        57.93 o                         
  -7  -2   5        993.10        858.78       133.54 o                         
  -6  -2   5        984.78       1066.33       112.54 o                         
  -5  -2   5        750.56        844.85       121.98 o                         
  -4  -2   5        987.01       1220.99       150.23 o                         
  -3  -2   5        688.81        818.02        66.54 o                         
  -2  -2   5       1765.61       1770.87       100.64 o                         
  -1  -2   5         37.02         24.10         5.17 o                         
   0  -2   5       3000.58       2962.72        37.70 o                         
   1  -2   5       9905.30      10079.62        57.76 o                         
   2  -2   5          3.78         16.74         8.09 o                         
   3  -2   5       2184.33       2166.51       163.47 o                         
   4  -2   5       2666.77       2556.41        70.97 o                         
   5  -2   5       3886.13       3700.78       118.08 o                         
   6  -2   5        564.53        660.25        71.88 o                         
   7  -2   5        129.69         52.45        39.96 o                         
   8  -2   5        942.65        910.55       117.78 o                         
   9  -2   5        171.17        135.04        31.03 o                         
  10  -2   5        229.24        124.30        47.35 o                         
 -10  -1   5       1102.68       1147.09       131.71 o                         
  -9  -1   5        487.31        565.16        61.02 o                         
  -8  -1   5        121.20        110.83        26.16 o                         
  -7  -1   5       1574.77       1661.33       225.67 o                         
  -6  -1   5        302.65        363.34        48.99 o                         
  -5  -1   5         20.47         26.18        17.10 o                         
  -4  -1   5       2518.99       2603.17        68.15 o                         
  -3  -1   5        365.06        410.49        55.60 o                         
  -2  -1   5          3.03         33.90        15.65 o                         
  -1  -1   5       3044.06       2751.00        36.70 o                         
   0  -1   5       6340.10       6283.27        50.99 o                         
   1  -1   5      11554.14      11802.59        79.30 o                         
   2  -1   5       9618.90      10241.57       145.66 o                         
   3  -1   5        105.02        139.33        14.02 o                         
   4  -1   5       3337.71       3446.99        33.38 o                         
   5  -1   5       1522.51       1390.70        56.23 o                         
   6  -1   5       5688.49       5656.03       213.67 o                         
   7  -1   5       3508.35       3381.34       139.16 o                         
   8  -1   5       1620.78       1918.88       191.00 o                         
   9  -1   5        295.72        317.55        82.10 o                         
  10  -1   5        211.39        116.56        43.03 o                         
  11  -1   5        128.22         72.81        44.78 o                         
 -10   0   5          6.17         52.56        25.05 o                         
  -9   0   5        107.42        198.67        44.19 o                         
  -8   0   5        738.47        772.41        99.86 o                         
  -7   0   5         17.33         34.65        17.03 o                         
  -6   0   5          3.59         40.53        22.12 o                         
  -5   0   5        131.21        226.10        27.04 o                         
  -4   0   5        228.35        241.03        35.92 o                         
  -3   0   5        258.12        344.58        38.57 o                         
  -2   0   5        163.25        227.75        26.53 o                         
  -1   0   5         12.96          7.16         8.51 o                         
   0   0   5        469.42        418.50        37.33 o                         
   1   0   5        311.95        298.54        28.82 o                         
   2   0   5        621.74        693.19        65.25 o                         
   3   0   5       3779.77       3860.41       126.10 o                         
   4   0   5        827.96        784.91        84.52 o                         
   5   0   5        222.76        211.16        27.60 o                         
   6   0   5        209.16        127.82        21.02 o                         
   7   0   5        227.98        237.75        71.11 o                         
   8   0   5        231.16        315.88        55.83 o                         
   9   0   5         13.53         80.42        41.58 o                         
  10   0   5        571.29        674.56       110.07 o                         
  11   0   5         73.70        139.00        43.01 o                         
 -10   1   5        122.21        116.64        36.17 o                         
  -9   1   5        185.02        249.83        63.67 o                         
  -8   1   5          9.32         36.40        24.25 o                         
  -7   1   5         16.16         10.83        21.77 o                         
  -6   1   5        282.94        265.10        46.65 o                         
  -5   1   5       1996.38       2311.34       179.92 o                         
  -4   1   5         41.11         20.62        15.01 o                         
  -3   1   5         13.91         34.27        10.96 o                         
  -2   1   5          1.10         11.75        10.18 o                         
  -1   1   5        888.02        811.88        56.85 o                         
   0   1   5       2333.98       2315.20        50.40 o                         
   1   1   5      17788.59      17316.43       182.55 o                         
   2   1   5       9646.19      10345.29       251.93 o                         
   3   1   5        447.64        378.31        24.92 o                         
   4   1   5       1248.67       1368.12        88.84 o                         
   5   1   5       3765.57       4109.12       121.68 o                         
   6   1   5        119.40        121.74        27.53 o                         
   7   1   5        115.32        235.66        52.25 o                         
   8   1   5         36.43         52.60        20.75 o                         
   9   1   5        116.72         71.01        32.20 o                         
  10   1   5         15.85         44.38        23.09 o                         
  11   1   5         11.81        128.89        39.09 o                         
 -10   2   5        442.16        447.20       101.62 o                         
  -9   2   5        644.58        714.20       132.30 o                         
  -8   2   5       4584.39       4283.95       198.51 o                         
  -7   2   5         86.33         88.19        23.34 o                         
  -6   2   5       1383.27       1572.48       210.65 o                         
  -5   2   5        372.88        342.92        50.84 o                         
  -4   2   5         87.99         89.22        13.18 o                         
  -3   2   5       4329.62       4169.24       105.41 o                         
  -2   2   5       2045.02       1887.57        54.72 o                         
  -1   2   5         34.87         23.18         9.85 o                         
   0   2   5       3241.67       3011.03        67.62 o                         
   1   2   5       5730.04       5959.85       117.61 o                         
   2   2   5       1906.01       2028.09        97.08 o                         
   3   2   5       5193.54       5520.74       131.33 o                         
   4   2   5        731.57        861.22        99.79 o                         
   5   2   5       2730.71       2700.57       151.17 o                         
   6   2   5       5619.31       5798.57       290.88 o                         
   7   2   5          0.31         44.80        20.69 o                         
   8   2   5         61.20         96.47        27.08 o                         
   9   2   5        318.12        311.69        69.80 o                         
  10   2   5        548.33        582.20        88.54 o                         
  11   2   5        166.82        197.94        56.94 o                         
 -10   3   5          5.90        -10.47        30.40 o                         
  -9   3   5         79.52        169.93        52.95 o                         
  -8   3   5        548.64        567.65        55.56 o                         
  -7   3   5         77.76         64.26        24.53 o                         
  -6   3   5        426.46        483.72        58.90 o                         
  -5   3   5       1078.61       1248.64       148.89 o                         
  -4   3   5       3651.19       3481.57       100.34 o                         
  -3   3   5       8094.55       7882.97       124.95 o                         
  -2   3   5        337.75        361.19        40.96 o                         
  -1   3   5        542.98        661.58        66.97 o                         
   0   3   5        941.94        960.81       105.99 o                         
   1   3   5      10258.76      10447.61       134.93 o                         
   2   3   5       2030.62       2231.46        65.06 o                         
   3   3   5       2535.15       2453.70       120.54 o                         
   4   3   5        355.78        302.37        27.38 o                         
   5   3   5       2586.66       2783.60       171.60 o                         
   6   3   5        862.41        883.57        75.18 o                         
   7   3   5        348.58        414.33        50.26 o                         
   8   3   5        101.21        104.65        24.04 o                         
   9   3   5          1.28         22.54        32.12 o                         
  10   3   5        530.41        700.65       114.51 o                         
  11   3   5        382.06        296.98        83.90 o                         
  -9   4   5        257.88        258.61        59.49 o                         
  -8   4   5       1051.78       1213.07       200.73 o                         
  -7   4   5        713.87        724.42        75.09 o                         
  -6   4   5       2040.66       2061.44       221.90 o                         
  -5   4   5         15.38         45.53        15.28 o                         
  -4   4   5          5.28         -8.56        25.50 o                         
  -3   4   5        773.52        896.67       107.59 o                         
  -2   4   5         71.32         87.21        22.56 o                         
  -1   4   5         63.11         74.46        13.40 o                         
   0   4   5       8331.37       7819.40       114.73 o                         
   1   4   5       8832.09       9126.76       131.74 o                         
   2   4   5         66.17         93.74        18.03 o                         
   3   4   5       1324.13       1154.10        71.34 o                         
   4   4   5       4676.31       4369.69       118.83 o                         
   5   4   5         33.33         23.48         9.60 o                         
   6   4   5         91.03         72.65        15.19 o                         
   7   4   5         44.87         54.89        27.04 o                         
   8   4   5        210.11        220.51        48.72 o                         
   9   4   5         18.71         60.87        23.33 o                         
  10   4   5         46.21        110.15        41.23 o                         
  11   4   5        102.15        207.13        49.34 o                         
  -9   5   5        402.76        425.58        88.74 o                         
  -8   5   5       1453.57       1549.44       203.67 o                         
  -7   5   5       1682.96       1789.49       206.45 o                         
  -6   5   5        804.82        904.27       177.32 o                         
  -5   5   5       1159.22       1362.53       139.51 o                         
  -4   5   5        696.09        789.52       106.96 o                         
  -3   5   5       1488.19       1533.20       165.82 o                         
  -2   5   5       1289.65       1160.87        50.65 o                         
  -1   5   5       3805.70       3548.70        82.49 o                         
   0   5   5      12342.20      12171.36       160.52 o                         
   1   5   5        179.52        220.04        35.18 o                         
   2   5   5       3768.80       4054.21        92.12 o                         
   3   5   5       1865.89       2052.02       119.96 o                         
   4   5   5        681.54        636.20        99.27 o                         
   5   5   5        456.07        547.36        62.50 o                         
   6   5   5        237.40        226.77        26.63 o                         
   7   5   5       3664.07       3603.04       137.79 o                         
   8   5   5      11740.68      12354.05       139.17 o                         
   9   5   5       1591.69       1754.85       140.70 o                         
  10   5   5         66.48         96.78        38.57 o                         
  11   5   5          7.91        114.41        47.48 o                         
  -9   6   5        405.87        503.50        96.52 o                         
  -8   6   5        159.37        132.60        41.58 o                         
  -7   6   5        157.42        128.32        36.44 o                         
  -6   6   5         60.72         63.32        19.46 o                         
  -5   6   5        494.74        536.47        84.78 o                         
  -4   6   5          6.06         22.08        16.32 o                         
  -3   6   5       1989.59       2196.63       215.60 o                         
  -2   6   5        196.82        276.26        40.64 o                         
  -1   6   5       1358.07       1329.37        52.73 o                         
   0   6   5       1129.53       1020.36        55.19 o                         
   1   6   5       4144.63       4545.52        96.87 o                         
   2   6   5       2307.11       2719.12       110.15 o                         
   3   6   5      18278.96      19297.76       224.92 o                         
   4   6   5       4937.26       4484.68       140.62 o                         
   5   6   5       5276.15       5115.64        73.98 o                         
   6   6   5        196.81        196.53        26.42 o                         
   7   6   5       3277.98       3323.96        73.35 o                         
   8   6   5         25.29         74.46        16.57 o                         
   9   6   5         10.46         30.81        21.57 o                         
  10   6   5         11.11         63.84        31.90 o                         
  11   6   5          9.67        102.07        33.87 o                         
  -8   7   5          9.88         -8.19        28.20 o                         
  -7   7   5        159.39        170.68        48.81 o                         
  -6   7   5          1.90         43.65        28.54 o                         
  -5   7   5        903.91       1090.97       128.47 o                         
  -4   7   5       3700.98       3293.44       145.12 o                         
  -3   7   5       2326.70       2092.96        82.81 o                         
  -2   7   5        428.12        509.99        54.46 o                         
  -1   7   5        584.49        619.88        76.96 o                         
   0   7   5       3165.12       2787.03       138.48 o                         
   1   7   5          5.22          7.54        11.51 o                         
   2   7   5        129.36         74.60        20.58 o                         
   3   7   5        612.23        845.03       109.39 o                         
   4   7   5         33.31        100.60        50.08 o                         
   5   7   5        200.30        199.21        29.83 o                         
   6   7   5       1350.50       1235.17        69.21 o                         
   7   7   5         14.28         38.19        13.48 o                         
   8   7   5       2589.10       2525.33       101.08 o                         
   9   7   5        845.33        837.91        84.10 o                         
  10   7   5       1112.46        992.14        82.17 o                         
  11   7   5       1432.29       1611.68       170.51 o                         
  -8   8   5         31.82         82.92        29.51 o                         
  -7   8   5        283.06        335.57        81.88 o                         
  -6   8   5        113.28        108.59        35.07 o                         
  -5   8   5          0.04         36.61        19.64 o                         
  -4   8   5        113.53         97.54        31.70 o                         
  -3   8   5          0.42         24.14        22.95 o                         
  -2   8   5        176.61        189.03        27.82 o                         
  -1   8   5         91.98        130.06        28.56 o                         
   0   8   5       2418.73       2671.80       205.20 o                         
   1   8   5       4771.07       4395.35       133.28 o                         
   2   8   5         13.43         21.83        19.71 o                         
   3   8   5       1078.89       1204.37       173.52 o                         
   4   8   5         86.76         95.47        36.39 o                         
   5   8   5         87.77        148.18        26.57 o                         
   6   8   5        459.09        462.79        45.97 o                         
   7   8   5       1310.91       1367.33        98.62 o                         
   8   8   5        940.33       1000.50        72.15 o                         
   9   8   5         79.57         57.33        15.39 o                         
  10   8   5        441.70        423.44        74.52 o                         
  11   8   5        156.94        109.56        31.27 o                         
  -8   9   5         63.88         88.02        27.80 o                         
  -7   9   5         50.15         64.21        36.60 o                         
  -6   9   5        274.75        280.62        47.96 o                         
  -5   9   5        353.84        398.97        64.95 o                         
  -4   9   5          0.11          9.22        26.48 o                         
  -3   9   5       1277.47       1338.80       145.96 o                         
  -2   9   5         51.12         87.55        23.29 o                         
  -1   9   5         74.73        116.04        22.12 o                         
   0   9   5         50.79         74.86        21.91 o                         
   1   9   5        144.37        105.94        38.65 o                         
   2   9   5       1073.39       1138.19       154.00 o                         
   3   9   5        108.96         64.94        22.99 o                         
   4   9   5        327.71        427.16       109.54 o                         
   5   9   5       1450.46       1441.37       177.02 o                         
   6   9   5        704.31        791.58        58.14 o                         
   7   9   5         60.20         46.37        11.00 o                         
   8   9   5        899.91        927.19        63.20 o                         
   9   9   5        588.53        432.86        59.14 o                         
  10   9   5          3.88         26.73        50.98 o                         
  11   9   5        144.63        135.09        26.40 o                         
  -7  10   5         12.08         51.32        30.56 o                         
  -6  10   5        960.62       1115.66       209.90 o                         
  -5  10   5        390.59        365.67        53.16 o                         
  -4  10   5        404.62        396.16        72.48 o                         
  -3  10   5        674.87        749.68       130.53 o                         
  -2  10   5        111.55         81.48        24.73 o                         
  -1  10   5       4152.86       3760.98       142.46 o                         
   0  10   5        194.30        308.48        41.72 o                         
   1  10   5        761.28        820.31        80.97 o                         
   2  10   5        973.00       1090.16        73.76 o                         
   3  10   5        124.37        171.55        32.60 o                         
   4  10   5        209.71        256.46        43.78 o                         
   5  10   5         81.75         69.78        29.91 o                         
   6  10   5        266.91        328.45        45.56 o                         
   7  10   5          2.37         14.67        11.06 o                         
   8  10   5        746.83        596.28        91.04 o                         
   9  10   5        166.42        103.18        20.24 o                         
  10  10   5       2030.72       1964.41       166.26 o                         
  11  10   5        245.45        208.99        49.55 o                         
  -7  11   5        563.92        534.25       103.91 o                         
  -6  11   5          0.11         46.62        22.36 o                         
  -5  11   5       1603.54       1775.19       239.95 o                         
  -4  11   5        191.54        201.83        44.52 o                         
  -3  11   5         14.27         24.00        15.43 o                         
  -2  11   5        213.91         88.97        25.37 o                         
  -1  11   5       2525.13       2417.94       301.80 o                         
   0  11   5         48.47         95.23        28.58 o                         
   1  11   5          4.11         12.89        14.66 o                         
   2  11   5        753.06        701.67        82.37 o                         
   3  11   5       6581.65       7175.31       142.31 o                         
   4  11   5       1357.08       1439.14       200.97 o                         
   5  11   5       1523.64       1529.62       180.09 o                         
   6  11   5       3773.35       3433.01       168.79 o                         
   7  11   5       1952.65       1649.81       125.00 o                         
   8  11   5        613.47        582.56        69.99 o                         
   9  11   5       1279.85       1276.02       163.52 o                         
  10  11   5         67.76         27.90        17.26 o                         
  -6  12   5        160.75        116.67        37.82 o                         
  -5  12   5        894.66        962.72        96.86 o                         
  -4  12   5         34.83         89.69        31.83 o                         
  -3  12   5        146.66        157.61        39.66 o                         
  -2  12   5        305.85        287.70        62.43 o                         
  -1  12   5        512.43        461.96        52.46 o                         
   0  12   5       1540.86       2056.69       215.96 o                         
   1  12   5       3191.56       3289.91       115.30 o                         
   2  12   5       1337.71       1330.06        79.08 o                         
   3  12   5         16.41         92.54        35.80 o                         
   4  12   5       2212.43       2400.63       261.14 o                         
   5  12   5       2774.31       2633.03       316.62 o                         
   6  12   5        367.63        318.26        86.07 o                         
   7  12   5       1153.11       1017.53        80.59 o                         
   8  12   5       3920.06       3856.00        87.86 o                         
   9  12   5         51.39        119.58        47.58 o                         
  10  12   5       2708.04       2482.00       241.48 o                         
  -5  13   5        146.40         75.93        23.38 o                         
  -4  13   5         46.40         70.87        31.71 o                         
  -3  13   5       1942.37       2120.63       166.24 o                         
  -2  13   5       2212.50       2224.69       108.32 o                         
  -1  13   5        333.40        271.45        45.71 o                         
   0  13   5       1918.70       1826.11       116.82 o                         
   1  13   5        616.34        657.17        85.51 o                         
   2  13   5         13.71         95.46        25.73 o                         
   3  13   5       1485.67       1576.92       164.19 o                         
   4  13   5       2488.10       2755.82       381.44 o                         
   5  13   5        199.88        156.35        40.80 o                         
   6  13   5       2215.03       2433.57       183.56 o                         
   7  13   5        150.88        160.62        21.95 o                         
   8  13   5        133.20        225.65        55.91 o                         
   9  13   5       2878.03       2702.87       402.58 o                         
  10  13   5       1099.78       1049.83       155.50 o                         
  -5  14   5         94.90        152.24        46.21 o                         
  -4  14   5       1295.63       1064.92       188.51 o                         
  -3  14   5        299.92        289.07        73.26 o                         
  -2  14   5         49.61         29.82        27.58 o                         
  -1  14   5        190.66        278.12        69.10 o                         
   0  14   5         67.67         76.16        35.16 o                         
   1  14   5        784.13        766.53       176.12 o                         
   2  14   5       3033.57       3191.31       179.02 o                         
   3  14   5       1495.59       1848.02       113.59 o                         
   4  14   5        742.17        795.95       104.75 o                         
   5  14   5       3543.90       3614.04       130.44 o                         
   6  14   5       1674.43       1647.49       220.88 o                         
   7  14   5        641.46        602.36        88.72 o                         
   8  14   5       1853.75       1746.34       154.18 o                         
   9  14   5       1241.61       1134.76       121.84 o                         
  -4  15   5          0.40         -3.94        27.72 o                         
  -3  15   5       1696.98       1589.39       201.73 o                         
  -2  15   5        859.17        918.12        87.06 o                         
  -1  15   5        394.69        366.30        64.43 o                         
   0  15   5       1121.83       1162.11       131.07 o                         
   1  15   5       2764.16       2952.14       291.68 o                         
   2  15   5         95.17         47.59        27.01 o                         
   3  15   5          8.38         94.38        31.65 o                         
   4  15   5        257.48        390.33        63.78 o                         
   5  15   5        108.05         55.97        30.38 o                         
   6  15   5        360.65        398.45        52.05 o                         
   7  15   5        100.86         65.79        42.33 o                         
   8  15   5         10.32         86.95        39.94 o                         
   9  15   5        235.79        267.14        56.17 o                         
  -3  16   5        239.14        179.02        24.76 o                         
  -2  16   5         10.73         24.10        19.94 o                         
  -1  16   5         27.35         35.44        25.68 o                         
   0  16   5         10.15         74.13        32.88 o                         
   1  16   5          0.82         -1.53        27.38 o                         
   2  16   5        923.08       1178.14       129.44 o                         
   3  16   5          1.02         30.11        27.00 o                         
   4  16   5          7.24         -6.81        31.60 o                         
   5  16   5        944.98       1031.89       128.09 o                         
   6  16   5        522.19        549.85        62.55 o                         
   7  16   5         39.63         39.42        31.59 o                         
   8  16   5         50.24        114.52        42.95 o                         
  -1  17   5        648.51        660.49       121.19 o                         
   0  17   5        312.17        372.13        62.41 o                         
   1  17   5        592.92        623.62        66.33 o                         
   2  17   5       1453.05       1769.06       290.00 o                         
   3  17   5        117.56        101.83        34.65 o                         
   4  17   5          3.45         53.60        38.42 o                         
   5  17   5        320.69        351.79        77.87 o                         
   6  17   5         13.53         73.33        41.27 o                         
   7  17   5         48.87         81.85        27.49 o                         
   0  18   5         57.75         70.51        36.41 o                         
   1  18   5        335.65        379.90        52.17 o                         
   2  18   5        221.65        258.97        49.19 o                         
   3  18   5        604.94        568.32       108.04 o                         
   4  18   5        282.19        453.78        53.10 o                         
   5  18   5        824.99        953.54       117.55 o                         
   6  18   5        808.64        937.19       107.47 o                         
  -4 -18   6         65.96         84.56        39.39 o                         
  -3 -18   6         49.09        133.23        58.98 o                         
  -2 -18   6        572.13        559.62        80.50 o                         
  -1 -18   6        255.10        173.88        39.95 o                         
  -6 -17   6        767.23        787.72       154.54 o                         
  -5 -17   6        117.23        116.09        60.08 o                         
  -4 -17   6          7.44         15.57        24.55 o                         
  -3 -17   6       1481.54       1605.74       261.35 o                         
  -2 -17   6       1296.42       1336.65       251.36 o                         
  -1 -17   6        151.70        199.40        50.26 o                         
   0 -17   6         13.65         27.65        39.93 o                         
   1 -17   6          3.91         60.40        30.86 o                         
  -7 -16   6        145.49        223.15        72.59 o                         
  -6 -16   6        337.35        274.86        40.81 o                         
  -5 -16   6        273.30        227.72        51.46 o                         
  -4 -16   6          9.06        196.66        61.36 o                         
  -3 -16   6         38.91         88.16        38.38 o                         
  -2 -16   6        114.91         47.27        17.00 o                         
  -1 -16   6         47.28         33.57        12.77 o                         
   0 -16   6        332.95        267.21        53.82 o                         
   1 -16   6       1051.18        848.08       109.96 o                         
   2 -16   6       1341.29       1282.54       118.87 o                         
   3 -16   6        301.57        220.48        60.49 o                         
  -8 -15   6         99.88         61.92        21.39 o                         
  -7 -15   6        112.23         63.56        62.63 o                         
  -6 -15   6       1188.22       1216.90       115.97 o                         
  -5 -15   6       1103.60       1070.40       172.29 o                         
  -4 -15   6        162.46        151.09        28.20 o                         
  -3 -15   6         84.72        149.58        38.12 o                         
  -2 -15   6        346.41        223.58        38.36 o                         
  -1 -15   6        127.03        143.86        21.47 o                         
   0 -15   6         36.22          7.84        12.53 o                         
   1 -15   6        265.37        171.09        28.01 o                         
   2 -15   6        487.86        345.09        94.04 o                         
   3 -15   6        113.65         75.52        24.41 o                         
   4 -15   6        249.28        145.39        36.15 o                         
  -8 -14   6         62.11         84.16        22.72 o                         
  -7 -14   6          7.81         46.00        19.03 o                         
  -6 -14   6        236.31        164.37        46.93 o                         
  -5 -14   6        368.92        426.28        94.86 o                         
  -4 -14   6        191.30        204.28        68.34 o                         
  -3 -14   6        268.46        298.60        60.80 o                         
  -2 -14   6         33.74         37.32        40.41 o                         
  -1 -14   6        150.60        118.09        17.78 o                         
   0 -14   6        334.50        317.60        44.56 o                         
   1 -14   6         69.69         78.72        17.45 o                         
   2 -14   6        412.18        330.41        69.62 o                         
   3 -14   6        136.11        121.61        51.85 o                         
   5 -14   6         19.30         32.12        26.29 o                         
  -9 -13   6         21.48         19.28        17.88 o                         
  -8 -13   6         34.72         41.76        51.30 o                         
  -7 -13   6         63.68        124.52        62.04 o                         
  -6 -13   6          1.95         12.14        20.66 o                         
  -5 -13   6         13.10         46.45        17.45 o                         
  -4 -13   6         98.96         85.72        23.14 o                         
  -3 -13   6          2.41        -24.84        42.46 o                         
  -2 -13   6        119.42        100.42        18.72 o                         
  -1 -13   6         73.99         63.03        15.62 o                         
   0 -13   6          9.62         28.53        18.13 o                         
   1 -13   6         61.74         23.33         8.92 o                         
   2 -13   6        291.15        284.50        70.05 o                         
   3 -13   6       1217.44       1160.70       169.51 o                         
   4 -13   6        817.66        778.08        75.03 o                         
   5 -13   6          2.39         17.55        17.02 o                         
   6 -13   6        230.48        226.52        59.11 o                         
  -9 -12   6         35.56         11.78        21.20 o                         
  -8 -12   6        126.19         93.90        43.99 o                         
  -7 -12   6        390.11        382.37        57.08 o                         
  -6 -12   6         18.26         42.81        32.58 o                         
  -5 -12   6       1523.03       1477.96       137.46 o                         
  -4 -12   6        370.38        373.74        43.31 o                         
  -3 -12   6       1353.66       1570.50       205.50 o                         
  -2 -12   6       1191.56       1403.03       169.52 o                         
  -1 -12   6        428.29        545.78       145.27 o                         
   0 -12   6          6.88         -2.50         7.23 o                         
   1 -12   6          8.62         26.04         8.57 o                         
   2 -12   6        230.42        213.64        42.76 o                         
   3 -12   6       1265.93       1251.65       130.67 o                         
   4 -12   6       2960.49       3172.79       221.12 o                         
   5 -12   6       3716.71       3973.54       267.16 o                         
   6 -12   6       2057.15       1954.08       150.07 o                         
 -10 -11   6        143.72        161.17        46.73 o                         
  -9 -11   6        473.11        489.32        80.13 o                         
  -8 -11   6       2743.11       2807.11       138.24 o                         
  -7 -11   6       1542.38       1623.80       196.93 o                         
  -6 -11   6         26.42         66.23        24.44 o                         
  -5 -11   6        113.53         67.52        34.94 o                         
  -4 -11   6         86.54         99.46        17.92 o                         
  -3 -11   6        932.12        932.41       107.97 o                         
  -2 -11   6       1168.87       1165.40       157.29 o                         
  -1 -11   6       2364.76       2429.64       139.62 o                         
   0 -11   6       8081.30       8953.95        88.09 o                         
   1 -11   6      11060.51      11857.35       331.44 o                         
   2 -11   6       8166.23       8580.89       104.69 o                         
   3 -11   6        183.27        166.77        39.85 o                         
   4 -11   6        301.62        247.84        52.21 o                         
   5 -11   6        218.47        202.61        48.84 o                         
   6 -11   6        163.47        110.89        33.73 o                         
   7 -11   6        319.61        232.38        46.53 o                         
 -10 -10   6        176.37        201.35        28.03 o                         
  -9 -10   6        320.56        402.16       102.51 o                         
  -8 -10   6          1.48         -4.76        20.36 o                         
  -7 -10   6        301.12        246.26        33.58 o                         
  -6 -10   6        329.14        264.30        56.59 o                         
  -5 -10   6       3517.20       3620.37       134.48 o                         
  -4 -10   6       5787.39       5775.24       113.06 o                         
  -3 -10   6      11039.66      11365.11       237.76 o                         
  -2 -10   6       5501.74       5474.84       254.29 o                         
  -1 -10   6         66.66         62.97         9.45 o                         
   0 -10   6         18.16         10.80        15.02 o                         
   1 -10   6         13.10         49.81        27.30 o                         
   2 -10   6       4410.49       4393.96        75.26 o                         
   3 -10   6       1236.71       1388.07       100.39 o                         
   4 -10   6       2024.03       2028.87        61.54 o                         
   5 -10   6       3251.47       3058.61       110.94 o                         
   6 -10   6       3915.41       3874.07       121.76 o                         
   7 -10   6        698.02        608.60        76.35 o                         
 -10  -9   6         36.22         16.30        22.22 o                         
  -9  -9   6          6.52        -12.40        19.08 o                         
  -8  -9   6        581.17        625.34        60.38 o                         
  -7  -9   6       5410.85       5535.34       180.78 o                         
  -6  -9   6       2419.92       2362.85       170.11 o                         
  -5  -9   6        187.88        210.08        31.00 o                         
  -4  -9   6        147.23        108.43        15.75 o                         
  -3  -9   6        302.97        368.92       115.82 o                         
  -2  -9   6        676.52        598.33        32.96 o                         
  -1  -9   6       3000.79       3114.26        32.79 o                         
   0  -9   6       1281.64       1314.22        66.04 o                         
   1  -9   6       7909.67       8121.20       177.81 o                         
   2  -9   6      14776.69      15914.21       430.80 o                         
   3  -9   6         31.66         48.64        16.68 o                         
   4  -9   6          3.51         13.96         7.09 o                         
   5  -9   6         13.17         25.02        14.78 o                         
   6  -9   6         82.95         81.81        18.55 o                         
   7  -9   6        117.30        109.11        39.64 o                         
   8  -9   6         14.72         10.91        15.24 o                         
 -10  -8   6         62.05         59.20        25.02 o                         
  -9  -8   6         34.57         40.03        19.97 o                         
  -8  -8   6         82.35         75.84        31.59 o                         
  -7  -8   6         45.50         57.29        18.47 o                         
  -6  -8   6         36.75         44.17        34.19 o                         
  -5  -8   6         29.49         38.36        12.21 o                         
  -4  -8   6         48.29         51.83        14.52 o                         
  -3  -8   6       6221.99       6519.98        69.55 o                         
  -2  -8   6       3854.27       3744.77        53.02 o                         
  -1  -8   6         48.95         57.52        18.98 o                         
   0  -8   6         43.27         53.03         6.56 o                         
   1  -8   6         75.80         57.53        12.71 o                         
   2  -8   6        163.80        139.58        23.84 o                         
   3  -8   6         72.05        103.50        16.44 o                         
   4  -8   6        291.10        279.16        36.24 o                         
   5  -8   6       1106.65        996.56       134.84 o                         
   6  -8   6       1490.39       1469.35       433.15 o                         
   7  -8   6        930.91        677.66       131.15 o                         
   8  -8   6          5.87          8.00        23.41 o                         
 -10  -7   6          7.39         32.27        25.93 o                         
  -9  -7   6        191.13        163.62        49.08 o                         
  -8  -7   6        594.74        603.50       110.20 o                         
  -7  -7   6        934.40        964.99        77.66 o                         
  -6  -7   6        688.76        754.33        85.43 o                         
  -5  -7   6         97.93         73.19        12.13 o                         
  -4  -7   6         26.77         40.16        23.69 o                         
  -3  -7   6        536.86        492.45        41.58 o                         
  -2  -7   6        250.21        271.03        19.58 o                         
  -1  -7   6        766.57        742.50        77.65 o                         
   0  -7   6         96.18         92.69         8.72 o                         
   1  -7   6        347.59        322.37        23.80 o                         
   2  -7   6      12077.77      11800.49       166.13 o                         
   3  -7   6        258.84        256.05        30.80 o                         
   4  -7   6        556.98        610.51       100.91 o                         
   5  -7   6          9.63         39.06        15.18 o                         
   6  -7   6       1779.57       1813.38        99.07 o                         
   7  -7   6          3.93         54.53        19.58 o                         
   8  -7   6          7.02         44.16        16.59 o                         
   9  -7   6        263.39        258.48        39.65 o                         
 -10  -6   6        300.78        280.99        44.30 o                         
  -9  -6   6          1.35         21.64        16.76 o                         
  -8  -6   6         13.72         79.69        37.43 o                         
  -7  -6   6        121.23        101.10        17.73 o                         
  -6  -6   6        881.96        827.35        78.65 o                         
  -5  -6   6         35.20         66.55        20.99 o                         
  -4  -6   6        596.34        590.82        37.85 o                         
  -3  -6   6       3919.70       4179.05        44.25 o                         
  -2  -6   6       4214.36       4347.42        54.62 o                         
  -1  -6   6       7909.66       8072.67       208.03 o                         
   0  -6   6       1519.80       1691.19       102.91 o                         
   1  -6   6       3614.39       3631.54        38.38 o                         
   2  -6   6       3209.26       3101.39        40.97 o                         
   3  -6   6        304.58        314.90        42.69 o                         
   4  -6   6         19.70         38.21        28.85 o                         
   5  -6   6       3510.92       3932.43       300.10 o                         
   6  -6   6       6379.48       6253.19       142.31 o                         
   7  -6   6       4884.90       4750.50       204.73 o                         
   8  -6   6        151.26         91.49        32.45 o                         
   9  -6   6         11.94         18.19        26.34 o                         
 -10  -5   6         49.14         41.15        23.69 o                         
  -9  -5   6        767.74        842.79        95.48 o                         
  -8  -5   6        196.44        237.22        43.93 o                         
  -7  -5   6       1768.12       2111.22       303.64 o                         
  -6  -5   6       5311.26       5157.33        94.24 o                         
  -5  -5   6        833.14        985.63        96.87 o                         
  -4  -5   6        498.79        529.87        54.17 o                         
  -3  -5   6       3057.15       3141.93        39.46 o                         
  -2  -5   6        145.57        169.40        21.15 o                         
  -1  -5   6       6748.60       6694.40        76.14 o                         
   0  -5   6       5019.58       5227.77       185.34 o                         
   1  -5   6       3210.26       2992.29        39.29 o                         
   2  -5   6      22735.28      22746.19       255.51 o                         
   3  -5   6      11649.02      11470.58       140.01 o                         
   4  -5   6       4408.80       4385.58        78.71 o                         
   5  -5   6       3854.60       3910.44       131.62 o                         
   6  -5   6        168.17        192.40        28.08 o                         
   7  -5   6        300.10        359.46        83.75 o                         
   8  -5   6       1696.93       1704.44       129.03 o                         
   9  -5   6        145.70        165.45        40.81 o                         
  10  -5   6        724.05        792.57       120.61 o                         
 -10  -4   6        475.18        538.67        74.41 o                         
  -9  -4   6        215.43        276.83        39.51 o                         
  -8  -4   6       1438.50       1550.33       169.26 o                         
  -7  -4   6         44.63         99.65        25.90 o                         
  -6  -4   6       7081.79       7208.18       228.79 o                         
  -5  -4   6      12730.31      13096.83       221.96 o                         
  -4  -4   6       1986.12       1652.96        59.83 o                         
  -3  -4   6      13867.84      13714.92       114.33 o                         
  -2  -4   6      22961.17      23355.42       237.43 o                         
  -1  -4   6      23661.14      23748.79       255.81 o                         
   0  -4   6       1569.23       1507.22        34.88 o                         
   1  -4   6       3283.45       3369.07        26.56 o                         
   2  -4   6        666.35        695.26        45.66 o                         
   3  -4   6       8368.20       7916.84       143.57 o                         
   4  -4   6       4501.94       4341.33       219.65 o                         
   5  -4   6       2002.96       1933.33       100.36 o                         
   6  -4   6       5066.84       5420.95       296.26 o                         
   7  -4   6       3390.74       3707.58       218.84 o                         
   8  -4   6       1255.18       1393.82       129.33 o                         
   9  -4   6        552.72        502.24        53.66 o                         
  10  -4   6       1435.97       1607.46       124.61 o                         
 -10  -3   6        456.37        627.06        89.85 o                         
  -9  -3   6       3001.59       3125.33       321.82 o                         
  -8  -3   6       1985.56       2503.72       300.21 o                         
  -7  -3   6       1514.24       1749.65       161.25 o                         
  -6  -3   6       9960.94       9551.06       287.68 o                         
  -5  -3   6       2853.58       2801.77       120.56 o                         
  -4  -3   6        980.23        925.30        68.51 o                         
  -3  -3   6       3941.62       3611.11        71.03 o                         
  -2  -3   6          2.25         10.75        18.82 o                         
  -1  -3   6      31036.33      31470.47       197.55 o                         
   0  -3   6      25904.34      25950.56       254.47 o                         
   1  -3   6      16777.73      17060.87       124.20 o                         
   2  -3   6      16455.79      16766.90       114.02 o                         
   3  -3   6       9581.83       9750.82        67.60 o                         
   4  -3   6       3755.94       3777.73        98.48 o                         
   5  -3   6       2515.76       2441.48        70.31 o                         
   6  -3   6       1533.24       1455.95        90.02 o                         
   7  -3   6        206.06        213.33        34.62 o                         
   8  -3   6        923.96        997.53       154.37 o                         
   9  -3   6         50.72         28.37        18.52 o                         
  10  -3   6        156.47        159.02        84.70 o                         
 -10  -2   6        435.44        400.46        67.10 o                         
  -9  -2   6        204.52        194.67        39.77 o                         
  -8  -2   6        212.24        230.78        54.48 o                         
  -7  -2   6       1361.56       1325.17       162.53 o                         
  -6  -2   6          0.61         48.44        21.71 o                         
  -5  -2   6      11109.95      10484.90       197.14 o                         
  -4  -2   6      10397.46      10002.08       152.74 o                         
  -3  -2   6       3058.88       2845.50        64.83 o                         
  -1  -2   6       5168.22       4866.71        48.59 o                         
   0  -2   6         35.05         74.56         9.69 o                         
   1  -2   6       5552.40       5436.11        40.61 o                         
   3  -2   6       3111.94       3032.86        78.57 o                         
   4  -2   6      11536.67      11730.74       243.17 o                         
   5  -2   6         51.88         70.99         7.04 o                         
   6  -2   6       1501.54       1519.89        49.75 o                         
   7  -2   6       3448.06       3058.06       250.64 o                         
   8  -2   6        169.30        165.58        39.68 o                         
   9  -2   6        167.60        152.24        32.52 o                         
  10  -2   6       1476.85       1655.53       294.45 o                         
 -10  -1   6        294.47        349.68        44.76 o                         
  -9  -1   6       2052.63       2228.99       323.65 o                         
  -8  -1   6        177.87        106.71        34.25 o                         
  -7  -1   6         36.46         48.05        27.80 o                         
  -6  -1   6         11.75         18.39        15.26 o                         
  -5  -1   6       1878.98       1856.24       111.25 o                         
  -4  -1   6        393.97        374.74        52.01 o                         
  -3  -1   6       8219.55       7888.11       139.27 o                         
  -2  -1   6         52.84         12.07        10.25 o                         
  -1  -1   6       1766.39       1646.33        40.20 o                         
   0  -1   6       7222.76       6991.44        78.99 o                         
   1  -1   6        315.03        369.58        19.70 o                         
   2  -1   6       1562.41       1379.54        75.98 o                         
   3  -1   6       3438.76       3218.97        85.47 o                         
   4  -1   6        817.73        885.81        88.53 o                         
   5  -1   6        934.40        916.17        86.73 o                         
   6  -1   6       5319.66       5101.35       227.20 o                         
   7  -1   6        131.98        136.35        40.12 o                         
   8  -1   6       2719.04       2459.06       118.81 o                         
   9  -1   6        956.67       1072.64       114.33 o                         
  10  -1   6         55.90        135.09        42.86 o                         
  11  -1   6        235.06        350.70        54.86 o                         
 -10   0   6        224.58        352.16        55.59 o                         
  -9   0   6         75.22         69.05        22.68 o                         
  -8   0   6        330.74        268.49        43.09 o                         
  -7   0   6        657.25        660.41        90.38 o                         
  -6   0   6       3773.99       3723.28       189.09 o                         
  -5   0   6       2079.50       1892.87        83.02 o                         
  -4   0   6         70.88         69.44        14.27 o                         
  -3   0   6       4178.43       4407.36        84.38 o                         
  -2   0   6         79.78         68.45        16.36 o                         
  -1   0   6        101.30         86.22        12.60 o                         
   0   0   6      16428.94      15842.17       165.54 o                         
   1   0   6       4917.16       4887.39        59.72 o                         
   2   0   6      20108.96      20821.49       167.61 o                         
   3   0   6         52.72         69.83        22.44 o                         
   4   0   6       4597.61       4239.33        95.41 o                         
   5   0   6       3581.92       3748.32       213.14 o                         
   6   0   6         11.92          9.24        26.34 o                         
   7   0   6        387.38        411.71        50.20 o                         
   8   0   6       1296.20       1299.98       129.11 o                         
   9   0   6        552.96        562.52        89.20 o                         
  10   0   6        279.64        307.53        76.78 o                         
  11   0   6          2.97         90.40        35.09 o                         
 -10   1   6         94.88         55.56        40.50 o                         
  -9   1   6        875.70        909.38       146.72 o                         
  -8   1   6        295.19        315.09        55.02 o                         
  -7   1   6          9.27         43.67        32.85 o                         
  -6   1   6        381.98        388.53        60.33 o                         
  -5   1   6        917.56       1014.66       139.41 o                         
  -4   1   6        580.76        574.09        97.52 o                         
  -3   1   6       4111.23       3728.41       113.52 o                         
  -2   1   6       2450.57       1951.27        50.06 o                         
  -1   1   6        150.97        219.38        29.69 o                         
   0   1   6       1278.15       1178.64        34.05 o                         
   1   1   6         28.05         38.73         9.12 o                         
   2   1   6         17.93         30.64        20.73 o                         
   3   1   6       1443.24       1361.22        76.17 o                         
   4   1   6       1939.79       1892.59        57.83 o                         
   5   1   6        839.73        785.75        71.19 o                         
   6   1   6       3134.77       3057.38       159.90 o                         
   7   1   6        562.29        616.84        52.67 o                         
   8   1   6        307.41        409.05        69.10 o                         
   9   1   6       2621.06       2702.06       237.86 o                         
  10   1   6        558.01        734.61        94.03 o                         
  11   1   6        446.61        285.70        88.15 o                         
 -10   2   6        729.93        777.07       131.64 o                         
  -9   2   6       1847.76       1951.35       242.64 o                         
  -8   2   6        547.52        636.45        85.06 o                         
  -7   2   6        374.18        395.81        55.70 o                         
  -6   2   6       2480.01       2728.08       281.20 o                         
  -5   2   6        224.52        227.78        57.65 o                         
  -4   2   6       6914.91       6251.47       124.15 o                         
  -3   2   6       2862.40       2580.91        82.03 o                         
  -2   2   6       6371.48       5906.19        98.62 o                         
  -1   2   6       3951.73       3514.72        75.22 o                         
   0   2   6        737.34        539.64        74.35 o                         
   1   2   6        346.91        290.98        42.18 o                         
   2   2   6       1965.46       1933.17        96.66 o                         
   3   2   6       4468.34       4657.67       164.22 o                         
   4   2   6       2440.96       2162.54       144.88 o                         
   5   2   6       1716.12       1666.19        79.54 o                         
   6   2   6        112.67        174.58        34.45 o                         
   7   2   6       2619.81       2724.72       121.84 o                         
   8   2   6       3099.81       3148.83       131.13 o                         
   9   2   6        270.45        303.43        39.58 o                         
  10   2   6        257.50        313.66        56.83 o                         
  11   2   6        767.21        884.00       122.16 o                         
 -10   3   6        650.93        651.59        84.48 o                         
  -9   3   6        308.53        425.15        94.46 o                         
  -8   3   6        885.05        814.13       105.97 o                         
  -7   3   6        743.38        774.61       108.66 o                         
  -6   3   6       4174.20       3726.96       122.64 o                         
  -5   3   6      13694.43      12958.97       377.42 o                         
  -4   3   6       6038.71       5963.92       127.11 o                         
  -3   3   6        134.70         67.83        10.46 o                         
  -2   3   6       6079.13       5827.70        98.17 o                         
  -1   3   6        322.82        389.50        55.87 o                         
   0   3   6      17012.39      17185.74       200.55 o                         
   1   3   6       6250.99       6047.31       148.28 o                         
   2   3   6       6379.34       6161.32       150.53 o                         
   3   3   6      22642.23      23306.60       284.69 o                         
   4   3   6      11243.33      11674.91       167.56 o                         
   5   3   6       1245.84       1403.04        53.59 o                         
   6   3   6       1322.35       1379.05        48.42 o                         
   7   3   6       5981.32       6425.27       170.98 o                         
   8   3   6       1054.98       1003.51        91.44 o                         
   9   3   6        249.75        235.31       111.44 o                         
  10   3   6          2.52        146.23        49.16 o                         
  11   3   6        256.90        323.96        52.00 o                         
  -9   4   6       2615.26       2518.32       199.35 o                         
  -8   4   6        202.08        211.64        37.76 o                         
  -7   4   6         25.66         61.59        43.12 o                         
  -6   4   6       1193.52       1274.96       163.12 o                         
  -5   4   6       2980.63       2785.16       123.65 o                         
  -4   4   6       3628.19       3398.79       129.58 o                         
  -3   4   6       2179.73       2176.93       166.34 o                         
  -2   4   6      11939.14      10999.29       178.49 o                         
  -1   4   6      31076.16      30578.51       278.20 o                         
   0   4   6      26115.04      26379.43       294.94 o                         
   1   4   6       6204.46       6147.29       100.40 o                         
   2   4   6       9672.40      10694.57       149.77 o                         
   3   4   6        288.46        329.69        56.58 o                         
   4   4   6          3.33         38.67        17.20 o                         
   5   4   6       2640.01       2618.23        45.11 o                         
   6   4   6        732.25        694.77        74.59 o                         
   7   4   6       4693.11       4753.27       208.03 o                         
   8   4   6       2726.04       2901.38       138.28 o                         
   9   4   6       1553.88       1614.60       154.70 o                         
  10   4   6        958.19        980.35       182.26 o                         
  11   4   6       1566.87       1214.96       123.15 o                         
  -9   5   6        133.98        117.50        34.47 o                         
  -8   5   6        433.87        440.34        82.92 o                         
  -7   5   6        330.89        362.60        52.13 o                         
  -6   5   6       1798.99       2044.70       227.20 o                         
  -5   5   6      11498.51      11194.71       184.97 o                         
  -4   5   6       1985.58       2267.87       247.80 o                         
  -3   5   6         71.09         63.80        19.40 o                         
  -2   5   6       3759.10       3836.48        96.31 o                         
  -1   5   6       3430.05       3208.29       102.09 o                         
   0   5   6       1644.40       1492.51        54.89 o                         
   1   5   6       3351.49       3310.50        76.16 o                         
   2   5   6       4589.32       4951.77        93.66 o                         
   3   5   6      10071.17      10139.18       149.49 o                         
   4   5   6      44577.73      46772.40       354.67 o                         
   5   5   6       6227.41       6291.73        99.91 o                         
   6   5   6       2086.65       2283.70       192.53 o                         
   7   5   6       5532.70       5480.73       112.07 o                         
   8   5   6         27.53         68.80        27.85 o                         
   9   5   6        351.82        316.15        53.83 o                         
  10   5   6         38.06        187.64        52.79 o                         
  11   5   6         26.94         66.56        52.78 o                         
  -9   6   6        846.14        855.13       105.99 o                         
  -8   6   6         37.15        104.63        45.46 o                         
  -7   6   6        252.54        320.50        69.41 o                         
  -6   6   6          8.94         27.64        18.88 o                         
  -5   6   6        642.07        669.14        83.10 o                         
  -4   6   6        131.12        136.60        33.36 o                         
  -3   6   6         28.36         82.42        28.52 o                         
  -2   6   6        138.71        181.11        26.40 o                         
  -1   6   6      16743.35      15942.60       186.34 o                         
   0   6   6      21681.10      21248.31       238.61 o                         
   1   6   6       6181.88       6294.74       114.29 o                         
   2   6   6       1592.89       1616.18        79.61 o                         
   3   6   6      13190.83      13507.40       183.52 o                         
   4   6   6       3803.62       3803.72       115.00 o                         
   5   6   6       1266.53       1431.05        90.52 o                         
   6   6   6        306.85        312.80        31.92 o                         
   7   6   6       2291.39       2477.47       116.90 o                         
   8   6   6      10089.92       9998.11       238.54 o                         
   9   6   6       2571.31       2620.13       137.40 o                         
  10   6   6        198.91        190.23        27.33 o                         
  11   6   6        810.29        607.37        94.39 o                         
  -8   7   6         53.45         78.25        32.35 o                         
  -7   7   6         40.20         53.64        26.35 o                         
  -6   7   6        103.76        190.95        30.01 o                         
  -5   7   6       3944.84       4103.97       264.27 o                         
  -4   7   6       3276.29       3207.52       199.48 o                         
  -3   7   6        213.60        278.64        50.83 o                         
  -2   7   6         44.06         41.28        13.55 o                         
  -1   7   6        709.35        599.66        69.21 o                         
   0   7   6       8276.44       7539.86       154.53 o                         
   1   7   6       1578.32       1426.84        60.96 o                         
   2   7   6         54.29         95.74        19.68 o                         
   3   7   6         82.22        130.51        24.42 o                         
   4   7   6       7232.12       7270.79       156.94 o                         
   5   7   6       3734.34       3484.91       176.58 o                         
   6   7   6       1464.62       1463.02        72.32 o                         
   7   7   6       1324.08       1210.98        82.40 o                         
   8   7   6       3277.74       3573.07       116.82 o                         
   9   7   6        936.53        963.23        86.90 o                         
  10   7   6        475.02        326.14        71.38 o                         
  11   7   6        507.81        433.91        69.16 o                         
  -8   8   6       1705.02       2004.42       317.63 o                         
  -7   8   6        316.63        399.62        93.81 o                         
  -6   8   6        799.38        931.58       119.09 o                         
  -5   8   6        311.69        373.56        92.85 o                         
  -4   8   6        799.06       1024.00       122.33 o                         
  -3   8   6          3.10         -1.38        28.03 o                         
  -2   8   6         19.77         74.56        20.97 o                         
  -1   8   6       1821.54       1539.89       162.57 o                         
   0   8   6       6972.44       6531.92       178.40 o                         
   1   8   6       1388.61       1439.25       195.11 o                         
   2   8   6        951.56        977.31        68.01 o                         
   3   8   6        789.35        903.59       127.08 o                         
   4   8   6       2823.93       2838.42       178.10 o                         
   5   8   6       1188.41       1161.80       183.60 o                         
   6   8   6        690.89        821.26        68.21 o                         
   7   8   6       1297.27       1334.68        88.67 o                         
   8   8   6       2583.75       2603.23       128.57 o                         
   9   8   6       2114.18       2280.05       181.02 o                         
  10   8   6         89.76         40.30        18.41 o                         
  11   8   6        221.78        197.69        39.88 o                         
  -7   9   6        157.11        183.59        40.24 o                         
  -6   9   6         65.68         27.50        35.79 o                         
  -5   9   6       3286.40       3432.36       182.36 o                         
  -4   9   6       8167.65       7819.48       262.54 o                         
  -3   9   6       2709.41       2447.32       115.21 o                         
  -2   9   6       2651.47       2694.22       169.57 o                         
  -1   9   6       2973.47       2451.78        98.34 o                         
   0   9   6        511.90        605.32        81.00 o                         
   1   9   6          7.11         49.99        18.88 o                         
   2   9   6         14.17         17.03        15.51 o                         
   3   9   6        320.12        412.38        48.81 o                         
   4   9   6       8851.83       8669.65       289.37 o                         
   5   9   6       1671.24       1932.22       263.12 o                         
   6   9   6        608.84        667.57        80.95 o                         
   7   9   6         18.44         32.37         9.40 o                         
   8   9   6        101.84        118.57        51.58 o                         
   9   9   6         16.26         12.76        12.09 o                         
  10   9   6          5.77         29.52        19.19 o                         
  11   9   6        146.77         98.52        27.14 o                         
  -7  10   6        484.85        533.22        87.08 o                         
  -6  10   6        510.58        525.22       117.44 o                         
  -5  10   6       2443.36       2343.82       207.62 o                         
  -4  10   6        229.62        317.40        73.12 o                         
  -3  10   6        352.40        353.43        67.63 o                         
  -2  10   6       1300.90       1197.03       176.04 o                         
  -1  10   6       4646.29       4333.02       149.11 o                         
   0  10   6       9925.81       9383.68       299.63 o                         
   1  10   6       7414.38       7345.07       261.63 o                         
   2  10   6       1202.67       1251.17       210.77 o                         
   3  10   6       2121.40       2231.33       123.03 o                         
   4  10   6       2565.11       2897.94       311.48 o                         
   5  10   6        619.44        675.64       113.22 o                         
   6  10   6        215.44        279.99        34.13 o                         
   7  10   6        595.78        539.87        53.17 o                         
   8  10   6       1328.65       1294.58        72.89 o                         
   9  10   6        962.78        809.68        85.50 o                         
  10  10   6         57.79         50.82        16.03 o                         
  11  10   6         47.22         55.50        22.92 o                         
  -6  11   6        192.12        170.49        31.84 o                         
  -5  11   6        755.05        744.62       100.18 o                         
  -4  11   6       2901.80       3345.31       183.71 o                         
  -3  11   6       2353.79       2486.47       293.00 o                         
  -2  11   6       3688.17       3323.49       192.26 o                         
  -1  11   6       2031.38       2177.36       155.25 o                         
   0  11   6       1759.38       1804.06       169.65 o                         
   1  11   6        113.21        130.09        33.41 o                         
   2  11   6        573.78        614.30        86.42 o                         
   3  11   6       5088.42       4986.43       126.66 o                         
   4  11   6       7344.41       7418.99       162.42 o                         
   5  11   6       6700.90       6634.00       274.57 o                         
   6  11   6       1178.47       1343.98       137.17 o                         
   7  11   6        709.57        598.73        59.56 o                         
   8  11   6       1137.18        915.05        77.74 o                         
   9  11   6        151.41        120.91        30.36 o                         
  10  11   6         82.15         53.64        16.79 o                         
  -6  12   6         58.68         87.68        36.55 o                         
  -5  12   6        424.31        477.09        81.30 o                         
  -4  12   6         22.10         68.46        30.25 o                         
  -3  12   6        922.73        835.26       109.89 o                         
  -2  12   6        645.14        763.39        83.88 o                         
  -1  12   6        600.01        530.68        72.36 o                         
   0  12   6       3072.04       3452.42       257.30 o                         
   1  12   6       4111.59       4345.69       208.23 o                         
   2  12   6       4416.93       5226.48       279.71 o                         
   3  12   6       7948.91       8564.10       165.45 o                         
   4  12   6       1526.98       1731.70       249.16 o                         
   5  12   6         20.68        -22.47        36.56 o                         
   6  12   6        252.87        195.85        40.32 o                         
   7  12   6        338.99        336.41        42.03 o                         
   8  12   6       1661.20       1544.57        93.35 o                         
   9  12   6        477.42        448.27        81.72 o                         
  10  12   6       1475.26       1315.16       159.14 o                         
  -5  13   6        342.99        267.43        76.98 o                         
  -4  13   6         86.33        109.93        41.28 o                         
  -3  13   6        347.56        252.22        46.24 o                         
  -2  13   6       1280.56       1258.10       153.44 o                         
  -1  13   6        615.87        825.06       115.32 o                         
   0  13   6        458.86        535.55        78.18 o                         
   1  13   6         50.44         90.47        26.94 o                         
   2  13   6        891.89        833.61        86.83 o                         
   3  13   6         20.38         90.46        27.92 o                         
   4  13   6         12.69         15.65        19.49 o                         
   5  13   6          9.23         54.67        37.74 o                         
   6  13   6       3380.99       3334.28       171.24 o                         
   7  13   6       2470.74       2535.73       180.81 o                         
   8  13   6       2328.68       2033.82        96.56 o                         
   9  13   6       1336.08       1045.51       162.93 o                         
  10  13   6         85.76         67.98        29.15 o                         
  -4  14   6        294.91        296.63        48.37 o                         
  -3  14   6        428.57        377.10       105.02 o                         
  -2  14   6        250.46        224.56        57.19 o                         
  -1  14   6        341.36        451.57        52.71 o                         
   0  14   6        544.50        549.78        83.64 o                         
   1  14   6        364.02        401.82        65.83 o                         
   2  14   6        172.79        154.85        45.89 o                         
   3  14   6        350.34        429.91       136.50 o                         
   4  14   6        930.09        966.75       129.44 o                         
   5  14   6       1412.56       1416.66       156.80 o                         
   6  14   6         52.06        128.48        44.61 o                         
   7  14   6         74.64         72.16        18.83 o                         
   8  14   6          1.23         35.79        37.61 o                         
   9  14   6          3.99         -8.42        32.26 o                         
  -3  15   6        306.24        207.71        38.90 o                         
  -2  15   6        347.89        369.21        53.56 o                         
  -1  15   6       2613.22       3002.51       141.04 o                         
   0  15   6       2164.22       2543.15       328.05 o                         
   1  15   6         11.64         50.54        31.76 o                         
   2  15   6        142.54        244.64        65.89 o                         
   3  15   6         76.46        128.12        41.71 o                         
   4  15   6         27.93        100.86        33.28 o                         
   5  15   6         76.20         22.85        36.04 o                         
   6  15   6         13.46         23.23        18.71 o                         
   7  15   6        404.48        460.41        52.56 o                         
   8  15   6        358.04        275.74        71.07 o                         
   9  15   6        147.40         76.01        33.78 o                         
  -2  16   6         10.73         50.45        37.04 o                         
  -1  16   6          1.30         20.54        27.95 o                         
   0  16   6         30.98         -3.55        26.85 o                         
   1  16   6        238.31        168.10        48.75 o                         
   2  16   6       1202.92       1390.85       186.10 o                         
   3  16   6        865.04        950.30       180.86 o                         
   4  16   6        231.51        176.59        50.40 o                         
   5  16   6        366.24        434.81        57.58 o                         
   6  16   6        240.05        255.78        32.66 o                         
   7  16   6        684.49        694.31       110.30 o                         
   8  16   6       1071.08        802.37       142.75 o                         
  -1  17   6       1761.80       1888.06       208.16 o                         
   0  17   6        987.20       1031.68       101.02 o                         
   1  17   6        318.19        368.51        43.18 o                         
   2  17   6        280.93        305.60        72.56 o                         
   3  17   6         34.88         81.15        35.03 o                         
   4  17   6        337.74        453.74        68.51 o                         
   5  17   6         18.70         56.03        29.62 o                         
   6  17   6         92.19        201.32        36.68 o                         
   7  17   6        228.08        270.84        43.86 o                         
   1  18   6        447.06        436.54        53.78 o                         
   2  18   6         25.26         -0.98        28.92 o                         
   3  18   6        555.51        557.92       150.82 o                         
   4  18   6       1179.29       1089.44       166.10 o                         
   5  18   6         21.29        -20.28        37.04 o                         
  -3 -18   7         45.58         73.82        42.40 o                         
  -2 -18   7        197.63        227.94        55.81 o                         
  -5 -17   7        144.68         93.09        45.31 o                         
  -4 -17   7        242.83        391.64        64.03 o                         
  -3 -17   7        567.52        570.08       101.72 o                         
  -2 -17   7         66.99        -31.22        42.07 o                         
  -1 -17   7        464.67        382.92        65.66 o                         
   0 -17   7        893.70        803.76       160.61 o                         
   1 -17   7         28.94         61.61        38.07 o                         
  -6 -16   7         26.99         81.35        39.33 o                         
  -5 -16   7        351.87        428.70        60.90 o                         
  -4 -16   7         28.18        170.83        65.81 o                         
  -3 -16   7       1005.37       1053.71       180.16 o                         
  -2 -16   7        168.89        141.27        58.33 o                         
  -1 -16   7          8.16          5.75        19.65 o                         
   0 -16   7        100.13        114.21        43.88 o                         
   1 -16   7        506.98        692.83        96.67 o                         
   2 -16   7          9.04         18.77        31.63 o                         
  -7 -15   7       1413.50       1457.16       148.62 o                         
  -6 -15   7       2525.29       2686.57        75.59 o                         
  -5 -15   7        720.12        661.90        93.39 o                         
  -4 -15   7       2942.13       3267.67       200.19 o                         
  -3 -15   7       2694.21       3315.95       429.35 o                         
  -2 -15   7        183.80        105.39        56.98 o                         
  -1 -15   7         14.73         75.64        43.53 o                         
   0 -15   7         10.29         90.47        29.69 o                         
   1 -15   7        993.31       1136.09       145.05 o                         
   2 -15   7       1814.94       2090.63       208.09 o                         
   3 -15   7          4.65         27.77        13.33 o                         
   4 -15   7         14.76         16.81         9.68 o                         
  -8 -14   7       2262.86       2321.47       217.07 o                         
  -7 -14   7       1102.82       1149.67       142.74 o                         
  -6 -14   7       1116.30       1263.58       113.19 o                         
  -5 -14   7       1995.78       2157.46       163.04 o                         
  -4 -14   7        272.09        263.22        82.82 o                         
  -3 -14   7       2768.48       2989.90       123.65 o                         
  -2 -14   7       8578.48       9397.81       336.87 o                         
  -1 -14   7       3016.29       2993.90       479.14 o                         
   0 -14   7       1684.48       1922.99       196.08 o                         
   1 -14   7        694.28        574.30        63.03 o                         
   2 -14   7        195.01        231.87        85.67 o                         
   3 -14   7          3.22         11.46        13.95 o                         
   4 -14   7          5.12         21.07        14.55 o                         
   5 -14   7         11.89         35.96        14.92 o                         
  -9 -13   7         26.99         15.74        18.92 o                         
  -8 -13   7          0.64          9.95        21.82 o                         
  -7 -13   7       2099.39       2284.49       174.60 o                         
  -6 -13   7       3969.28       4072.64       340.90 o                         
  -5 -13   7       1077.47       1157.09        83.29 o                         
  -4 -13   7        186.15        258.31        74.16 o                         
  -3 -13   7       2207.66       2357.84       146.27 o                         
  -2 -13   7       1607.24       1573.31        95.98 o                         
  -1 -13   7       1141.81        963.58       126.90 o                         
   0 -13   7       1310.77       1230.71       142.71 o                         
   1 -13   7         35.88         28.63        23.11 o                         
   2 -13   7       1448.25       1448.85        65.13 o                         
   3 -13   7        488.59        403.02        81.49 o                         
   4 -13   7         42.30         23.82        12.68 o                         
   5 -13   7         32.62         46.02        23.67 o                         
  -9 -12   7         36.80         37.22        24.47 o                         
  -8 -12   7         18.50         17.34        15.41 o                         
  -7 -12   7        208.19        270.27        34.52 o                         
  -6 -12   7        368.11        383.26        41.40 o                         
  -5 -12   7        187.76        209.88        31.05 o                         
  -4 -12   7       2281.16       2471.99       309.86 o                         
  -3 -12   7        383.14        281.91        50.58 o                         
  -2 -12   7       1067.01       1029.69        70.85 o                         
  -1 -12   7       1212.82       1468.43       146.68 o                         
   0 -12   7        725.64        694.03        54.95 o                         
   1 -12   7       1912.28       1964.50        85.25 o                         
   2 -12   7       1311.24       1265.71        71.19 o                         
   3 -12   7       1464.37       1444.99       124.75 o                         
   4 -12   7       4449.08       5104.10       135.21 o                         
   5 -12   7       2244.36       2356.99       216.68 o                         
   6 -12   7         23.33         53.01        30.22 o                         
  -9 -11   7         60.84         46.15        21.47 o                         
  -8 -11   7        340.88        407.00        45.14 o                         
  -7 -11   7        409.99        399.89        46.15 o                         
  -6 -11   7       1511.79       1578.68       151.27 o                         
  -5 -11   7        624.63        672.58        60.16 o                         
  -4 -11   7          5.94         17.94        14.51 o                         
  -3 -11   7        198.13        194.67        57.69 o                         
  -2 -11   7        342.18        266.41        30.84 o                         
  -1 -11   7       2399.49       2409.74       126.58 o                         
   1 -11   7       4362.31       4643.00        55.79 o                         
   2 -11   7         73.34         77.23        17.52 o                         
   3 -11   7         76.25         67.36        18.25 o                         
   4 -11   7        782.31        679.07       112.17 o                         
   5 -11   7        126.74        109.28        27.01 o                         
   6 -11   7        855.84        712.89       139.52 o                         
   7 -11   7        249.10        222.74        54.92 o                         
 -10 -10   7        440.72        513.92        51.91 o                         
  -9 -10   7        354.04        323.46        46.07 o                         
  -8 -10   7        197.81        204.02        29.84 o                         
  -7 -10   7       2019.31       2046.68       163.50 o                         
  -6 -10   7       2832.16       2941.48       186.22 o                         
  -5 -10   7        392.27        379.32        50.10 o                         
  -4 -10   7       6301.33       6531.71        80.21 o                         
  -3 -10   7       2209.64       2376.79       102.26 o                         
  -2 -10   7         40.24         31.83        13.65 o                         
  -1 -10   7          9.06         11.45        19.96 o                         
   0 -10   7        348.86        254.12        26.82 o                         
   1 -10   7         66.82         38.48        27.84 o                         
   2 -10   7        290.21        288.36        86.17 o                         
   3 -10   7         89.11         77.64        24.80 o                         
   4 -10   7          7.50         17.29         9.90 o                         
   5 -10   7       1552.23       1494.00        64.77 o                         
   6 -10   7        236.88        174.07        58.69 o                         
   7 -10   7        175.05        163.08        43.44 o                         
 -10  -9   7       1939.25       1893.04       237.06 o                         
  -9  -9   7       1629.02       1591.90       163.91 o                         
  -8  -9   7       5359.34       5232.96       200.61 o                         
  -7  -9   7       1869.95       1987.17       147.46 o                         
  -6  -9   7        128.92         99.47        18.84 o                         
  -5  -9   7        658.62        696.59        67.32 o                         
  -4  -9   7         91.10         97.22        18.17 o                         
  -3  -9   7       9535.63      10745.56       275.49 o                         
  -2  -9   7       3488.10       3557.61        56.95 o                         
  -1  -9   7        326.50        309.63        35.49 o                         
   0  -9   7        130.79        123.27        26.96 o                         
   1  -9   7       2733.35       2663.57        62.13 o                         
   2  -9   7       1063.64       1149.53        72.40 o                         
   3  -9   7         12.97         66.11        18.75 o                         
   4  -9   7         45.15         49.32        20.36 o                         
   5  -9   7        906.75        741.50        92.39 o                         
   6  -9   7        144.98        163.03        35.39 o                         
   7  -9   7        543.46        434.39        56.43 o                         
   8  -9   7       1015.99        836.81       123.89 o                         
 -10  -8   7        272.18        320.78        45.74 o                         
  -9  -8   7         32.90         46.26        17.15 o                         
  -8  -8   7        824.12        865.08        94.83 o                         
  -7  -8   7       7756.82       7745.50       247.10 o                         
  -6  -8   7      10284.40      10520.73       321.65 o                         
  -5  -8   7       2884.76       3091.66        93.28 o                         
  -4  -8   7       5552.47       5735.04       111.38 o                         
  -3  -8   7        717.72        731.28        43.01 o                         
  -2  -8   7        111.03         98.33        18.59 o                         
  -1  -8   7       3033.26       2949.27        92.63 o                         
   0  -8   7        637.33        860.22       100.02 o                         
   1  -8   7        432.76        385.14        28.68 o                         
   2  -8   7       2563.29       2653.22        63.07 o                         
   3  -8   7        525.27        550.80        56.91 o                         
   4  -8   7        653.05        692.12        98.60 o                         
   5  -8   7       1293.80       1303.61       120.25 o                         
   6  -8   7        271.29        259.12        50.52 o                         
   7  -8   7        607.35        597.74       115.32 o                         
   8  -8   7         99.57         66.21        26.97 o                         
 -10  -7   7        881.97        818.00       161.64 o                         
  -9  -7   7         61.54        104.33        44.94 o                         
  -8  -7   7          5.18         69.68        23.76 o                         
  -7  -7   7        566.69        634.12        65.12 o                         
  -6  -7   7         26.96         36.69        14.52 o                         
  -5  -7   7        584.80        558.75        45.29 o                         
  -4  -7   7        415.62        404.70        34.24 o                         
  -3  -7   7       5471.53       5348.23       111.30 o                         
  -2  -7   7       5955.11       5726.63        46.47 o                         
  -1  -7   7       1383.38       1649.08       136.09 o                         
   0  -7   7          3.32         53.74        13.32 o                         
   1  -7   7        213.54        266.13        30.54 o                         
   2  -7   7        142.42        158.67        17.19 o                         
   3  -7   7        110.43         90.23        17.44 o                         
   4  -7   7       1148.42       1108.08        85.34 o                         
   5  -7   7        367.26        365.60        68.60 o                         
   6  -7   7        654.41        599.22        66.34 o                         
   7  -7   7         52.34         67.88        31.09 o                         
   8  -7   7        786.61        750.90        92.14 o                         
   9  -7   7         94.28         86.73        26.30 o                         
 -10  -6   7        464.22        371.07        70.69 o                         
  -9  -6   7       1074.82       1122.44       143.00 o                         
  -8  -6   7       1208.21       1363.95       163.40 o                         
  -7  -6   7       3540.74       3328.31       265.13 o                         
  -6  -6   7        660.59        672.03        82.22 o                         
  -5  -6   7        732.31        765.46        73.18 o                         
  -4  -6   7       1232.57       1197.79        65.31 o                         
  -3  -6   7        913.08        954.31        37.99 o                         
  -2  -6   7        183.51        209.79        27.47 o                         
  -1  -6   7        156.63        199.71        24.23 o                         
   0  -6   7          9.19         51.85        15.71 o                         
   1  -6   7       2026.58       1940.50        26.00 o                         
   2  -6   7       4443.74       4067.32        82.75 o                         
   3  -6   7       1299.49       1317.88        64.17 o                         
   4  -6   7         68.03         92.78        33.14 o                         
   5  -6   7       1238.34       1283.35        98.44 o                         
   6  -6   7         91.31         83.08        21.29 o                         
   7  -6   7        458.03        538.80        95.76 o                         
   8  -6   7         10.44         74.27        30.72 o                         
   9  -6   7          7.41          7.47        12.42 o                         
 -10  -5   7          7.26        -19.39        28.60 o                         
  -9  -5   7        554.88        602.02        97.08 o                         
  -8  -5   7        944.02        912.94       129.78 o                         
  -7  -5   7         23.21         47.81        30.62 o                         
  -6  -5   7        858.21        886.20        87.19 o                         
  -5  -5   7        457.17        451.86        40.69 o                         
  -4  -5   7          5.97         43.76        16.82 o                         
  -3  -5   7       2700.99       2493.20       124.49 o                         
  -2  -5   7      11447.85      11379.45       130.58 o                         
  -1  -5   7         48.64        125.71        29.27 o                         
   0  -5   7          5.17         14.08         9.92 o                         
   1  -5   7         15.63         22.64         5.03 o                         
   2  -5   7       9217.91       9417.38        96.13 o                         
   3  -5   7        388.48        333.25        31.90 o                         
   4  -5   7         78.67         71.33        19.66 o                         
   5  -5   7        469.80        523.68        55.66 o                         
   6  -5   7       5676.22       5750.63       135.81 o                         
   7  -5   7       2855.48       3121.08       220.67 o                         
   8  -5   7        239.56        365.63        44.27 o                         
   9  -5   7        249.20        180.34        31.72 o                         
 -10  -4   7         92.16         69.51        37.14 o                         
  -9  -4   7        333.40        250.10        35.41 o                         
  -8  -4   7        128.42        104.63        29.57 o                         
  -7  -4   7       1481.13       1723.38       235.65 o                         
  -6  -4   7       5891.97       5606.17       110.82 o                         
  -5  -4   7        215.57        218.41        31.70 o                         
  -4  -4   7        434.14        409.94        45.42 o                         
  -3  -4   7         39.76         36.99        10.92 o                         
  -2  -4   7        263.17        232.61        24.24 o                         
  -1  -4   7        296.00        335.23        16.22 o                         
   0  -4   7        488.28        590.67        70.71 o                         
   1  -4   7        117.77         99.23         8.11 o                         
   2  -4   7       7679.72       7666.24        65.39 o                         
   3  -4   7       2525.87       2352.66        35.89 o                         
   4  -4   7         84.74         56.48         7.86 o                         
   5  -4   7         47.48         49.15        19.12 o                         
   6  -4   7       1067.22       1027.63        93.52 o                         
   7  -4   7        249.27        241.37        83.99 o                         
   8  -4   7        357.07        319.55        78.71 o                         
   9  -4   7         68.93        126.20        46.01 o                         
  10  -4   7        674.29        612.74       116.72 o                         
 -10  -3   7       2303.18       2503.03       275.73 o                         
  -9  -3   7        335.57        339.81        52.77 o                         
  -8  -3   7         15.25         40.06        19.86 o                         
  -7  -3   7        570.92        637.95       112.61 o                         
  -6  -3   7       1377.98       1576.07       240.07 o                         
  -5  -3   7          0.20         45.05        26.88 o                         
  -4  -3   7        777.53        883.92        99.16 o                         
  -3  -3   7       1909.41       1833.89        47.93 o                         
  -2  -3   7       5728.47       5566.07       116.11 o                         
  -1  -3   7       3645.75       3536.92        51.43 o                         
   0  -3   7        413.12        407.34        17.38 o                         
   1  -3   7        241.75        313.23        22.53 o                         
   2  -3   7        747.56        805.57        35.51 o                         
   3  -3   7        767.36        884.69        46.29 o                         
   4  -3   7        106.76         57.38        13.91 o                         
   5  -3   7         41.15         -2.44        20.19 o                         
   6  -3   7        397.53        279.83        77.90 o                         
   7  -3   7         10.73          2.03         7.55 o                         
   8  -3   7         14.98         17.76        27.24 o                         
   9  -3   7        261.58        285.52        56.39 o                         
  10  -3   7         90.66         96.85        31.35 o                         
 -10  -2   7        338.14        313.67       157.60 o                         
  -9  -2   7        110.14        157.13        46.84 o                         
  -8  -2   7         47.99         67.53        31.12 o                         
  -7  -2   7       1407.23       1588.74       188.56 o                         
  -6  -2   7       3948.24       3520.03        98.03 o                         
  -5  -2   7       4679.54       4487.09       149.29 o                         
  -4  -2   7       4583.67       4584.97       108.28 o                         
  -3  -2   7       2390.35       1982.39        51.00 o                         
  -2  -2   7         12.44         23.80         7.24 o                         
  -1  -2   7        330.49        319.96        31.86 o                         
   0  -2   7        148.33        202.35        18.29 o                         
   1  -2   7       7290.88       7673.01        69.47 o                         
   2  -2   7       1018.16       1081.98       152.98 o                         
   3  -2   7        611.82        798.60        81.80 o                         
   4  -2   7       1875.34       1952.00       112.56 o                         
   5  -2   7       4307.59       4269.61       317.06 o                         
   6  -2   7       1729.55       1825.27       134.17 o                         
   7  -2   7         90.14         78.42        28.58 o                         
   8  -2   7        623.14        601.51        61.90 o                         
   9  -2   7         38.84         27.18        22.09 o                         
  10  -2   7         51.78         76.71        31.97 o                         
 -10  -1   7        978.78       1005.58       192.53 o                         
  -9  -1   7       1096.22       1326.47       183.78 o                         
  -8  -1   7       3607.64       4553.60       375.32 o                         
  -7  -1   7        455.68        548.69        81.76 o                         
  -6  -1   7       4884.07       4729.38       112.29 o                         
  -5  -1   7         15.93        -12.83        22.04 o                         
  -4  -1   7       1088.69       1177.28       143.05 o                         
  -3  -1   7       1027.06       1046.23        38.43 o                         
  -2  -1   7        475.67        503.44        73.23 o                         
  -1  -1   7        261.28        217.91        31.38 o                         
   0  -1   7        115.81        139.26        17.34 o                         
   1  -1   7        806.64        780.95        50.48 o                         
   2  -1   7          4.00         11.90         5.12 o                         
   3  -1   7         15.25         81.82        25.56 o                         
   4  -1   7        643.57        706.37        63.81 o                         
   5  -1   7        156.98        198.27        24.02 o                         
   6  -1   7        564.47        533.96        45.71 o                         
   7  -1   7        798.94        866.21        90.92 o                         
   8  -1   7       1461.91       1588.36       153.56 o                         
   9  -1   7       1705.86       1981.70       190.39 o                         
  10  -1   7       1563.17       1662.15       182.84 o                         
  11  -1   7       1228.16       1221.16       286.17 o                         
 -10   0   7          3.07         83.45        36.92 o                         
  -9   0   7        477.37        466.31        57.59 o                         
  -8   0   7         57.00         38.80        25.78 o                         
  -7   0   7        268.48        216.15        54.25 o                         
  -6   0   7         10.03        107.36        44.44 o                         
  -5   0   7       2044.34       1874.60       111.14 o                         
  -4   0   7       1685.97       1615.87        56.88 o                         
  -3   0   7        107.33         89.62        16.69 o                         
  -2   0   7       1677.10       1606.16        44.06 o                         
  -1   0   7        240.92        359.60        51.84 o                         
   0   0   7        145.79        236.51        37.74 o                         
   1   0   7         16.44         18.45         9.54 o                         
   2   0   7       1685.12       1835.22        79.59 o                         
   3   0   7        825.45        893.90       135.02 o                         
   4   0   7        368.88        480.52        74.61 o                         
   5   0   7        387.75        427.53        51.07 o                         
   6   0   7        702.71        743.43        90.71 o                         
   7   0   7         95.15        153.36        39.03 o                         
   8   0   7        127.82         82.93        36.40 o                         
   9   0   7         27.81        101.44        19.95 o                         
  10   0   7         13.75         58.42        33.14 o                         
  11   0   7       1133.79       1115.08       140.00 o                         
 -10   1   7        122.49         72.51        24.03 o                         
  -9   1   7        254.67        245.18        58.92 o                         
  -8   1   7          5.02         25.90        29.82 o                         
  -7   1   7        980.26       1142.21       127.24 o                         
  -6   1   7       1030.87       1151.50       142.41 o                         
  -5   1   7        860.91        855.48       115.15 o                         
  -4   1   7         43.08         32.65        24.63 o                         
  -3   1   7          0.95         31.37        15.42 o                         
  -2   1   7         15.81         16.22         9.86 o                         
  -1   1   7         94.42        129.51        21.17 o                         
   0   1   7       2949.89       3204.22        76.22 o                         
   1   1   7       5797.67       5579.97        97.68 o                         
   2   1   7       1112.72       1108.01        55.45 o                         
   3   1   7        961.50       1014.96        94.16 o                         
   4   1   7        101.06        141.18        39.17 o                         
   5   1   7        971.50       1303.25       179.77 o                         
   6   1   7          1.93         58.23        59.97 o                         
   7   1   7        801.62        862.13        91.56 o                         
   8   1   7        111.23        111.03        26.19 o                         
   9   1   7        224.11        267.41        50.84 o                         
  10   1   7        121.13         97.90        44.13 o                         
  11   1   7          1.45         47.97        40.11 o                         
 -10   2   7        395.40        410.91        89.99 o                         
  -9   2   7       1744.98       1811.27       268.32 o                         
  -8   2   7       1304.48       1428.68       141.24 o                         
  -7   2   7        241.30        346.89        57.64 o                         
  -6   2   7        253.41        246.00        39.41 o                         
  -5   2   7         17.82         56.10        14.71 o                         
  -4   2   7        184.96        189.07        40.65 o                         
  -3   2   7        351.85        332.87        51.45 o                         
  -2   2   7        617.59        836.04       100.93 o                         
  -1   2   7        132.82        136.29        24.51 o                         
   0   2   7        399.76        330.14        55.95 o                         
   1   2   7        187.20        263.12        32.53 o                         
   2   2   7        616.59        594.82        70.29 o                         
   3   2   7       3856.61       4094.45       171.90 o                         
   4   2   7          2.96         12.88         5.94 o                         
   5   2   7       2801.27       2731.02       126.71 o                         
   6   2   7       4805.87       4761.17       139.39 o                         
   7   2   7        713.66        904.86       131.24 o                         
   8   2   7        164.93        152.00        25.62 o                         
   9   2   7        285.88        261.50        51.59 o                         
  10   2   7         90.92        144.34        43.97 o                         
  11   2   7          3.69         23.38        29.07 o                         
  -9   3   7          5.23         49.29        36.82 o                         
  -8   3   7         74.89         64.85        28.93 o                         
  -7   3   7       1583.82       1639.57       207.41 o                         
  -6   3   7         65.30          1.63        22.69 o                         
  -5   3   7       1029.36       1255.85       132.93 o                         
  -4   3   7       1749.22       1571.57        99.63 o                         
  -3   3   7        647.04        637.48        83.95 o                         
  -2   3   7        862.45       1034.05        53.87 o                         
  -1   3   7        144.01        140.34        20.62 o                         
   0   3   7         52.02         64.18        10.52 o                         
   1   3   7          6.84         12.04         9.39 o                         
   2   3   7       8555.21       9466.44       128.13 o                         
   3   3   7         67.86        147.28        27.52 o                         
   4   3   7        464.23        662.90        74.05 o                         
   5   3   7         64.59         50.93        10.21 o                         
   6   3   7        165.82        175.98        55.04 o                         
   7   3   7         11.19         56.27        23.20 o                         
   8   3   7        590.91        628.91        66.43 o                         
   9   3   7        359.84        421.69        62.48 o                         
  10   3   7       1474.96       1805.47       176.10 o                         
  11   3   7        171.26        160.04        19.85 o                         
  -9   4   7        143.75        158.98        44.21 o                         
  -8   4   7          2.08         24.29        19.65 o                         
  -7   4   7         11.64         23.92        17.76 o                         
  -6   4   7        308.16        290.96        56.36 o                         
  -5   4   7        222.02        265.41        45.38 o                         
  -4   4   7       3280.80       2897.83       122.24 o                         
  -3   4   7       2724.15       2655.20       142.20 o                         
  -2   4   7       4295.30       4100.88        89.35 o                         
  -1   4   7          0.27         22.37        11.35 o                         
   0   4   7        706.60        684.74        79.91 o                         
   1   4   7        238.66        191.61        23.46 o                         
   2   4   7         30.32        -16.67        21.60 o                         
   3   4   7       1987.82       2299.12       125.01 o                         
   4   4   7        372.03        344.23        43.80 o                         
   5   4   7        661.46        708.38        64.46 o                         
   6   4   7        356.87        285.76        41.99 o                         
   7   4   7        200.46        258.39        57.86 o                         
   8   4   7       1005.57        931.86       168.08 o                         
   9   4   7          0.36         33.63        21.48 o                         
  10   4   7         37.48         76.46        34.85 o                         
  11   4   7         62.45        121.62        37.10 o                         
  -9   5   7        157.23        245.74        37.41 o                         
  -8   5   7        854.55        955.99       155.91 o                         
  -7   5   7       4614.07       4167.35       151.70 o                         
  -6   5   7        806.09        901.04       102.76 o                         
  -5   5   7        990.57       1188.82       132.47 o                         
  -4   5   7        373.48        459.32        65.79 o                         
  -3   5   7        357.74        433.72        55.64 o                         
  -2   5   7        112.46        147.91        37.20 o                         
  -1   5   7         34.73         51.48        11.26 o                         
   0   5   7         23.11         40.39        15.08 o                         
   1   5   7       1924.24       1922.81        68.24 o                         
   2   5   7         59.30        103.24        12.61 o                         
   3   5   7       2592.62       2432.17        82.05 o                         
   4   5   7       1177.71       1031.88       161.91 o                         
   5   5   7        520.36        459.17        44.00 o                         
   6   5   7        871.73        942.52        85.80 o                         
   7   5   7       3253.55       3532.07       100.85 o                         
   8   5   7       1796.71       1946.33       116.50 o                         
   9   5   7       1528.01       1612.91       116.41 o                         
  10   5   7        112.50        145.61        33.56 o                         
  11   5   7       1183.65       1325.63       225.51 o                         
  -8   6   7        788.82        775.13       100.70 o                         
  -7   6   7        278.61        259.76        43.42 o                         
  -6   6   7          0.81         59.04        25.80 o                         
  -5   6   7        334.54        372.09        54.28 o                         
  -4   6   7       3011.12       3298.00       272.17 o                         
  -3   6   7       2689.46       2575.24       149.08 o                         
  -2   6   7       1871.98       1653.18        65.57 o                         
  -1   6   7         47.24         32.41        16.87 o                         
   0   6   7       2371.89       2292.49        69.12 o                         
   1   6   7        224.43        261.82        43.82 o                         
   2   6   7        145.95        144.05        29.00 o                         
   3   6   7       1152.66       1491.32       192.76 o                         
   4   6   7       9538.36       9625.79       180.47 o                         
   5   6   7        782.59        774.23       116.84 o                         
   6   6   7        536.60        553.88        61.12 o                         
   7   6   7       7477.96       7389.63       198.63 o                         
   8   6   7       2587.96       2579.38       103.44 o                         
   9   6   7        366.98        331.93        41.19 o                         
  10   6   7        326.11        414.59        57.50 o                         
  11   6   7         34.52          9.32        51.35 o                         
  -8   7   7        264.50        227.02        30.78 o                         
  -7   7   7        211.17        282.71        76.38 o                         
  -6   7   7        462.90        517.84        68.55 o                         
  -5   7   7       1378.50       1486.05       202.41 o                         
  -4   7   7       2360.91       2988.73       347.05 o                         
  -3   7   7        445.19        395.97        51.64 o                         
  -2   7   7        138.63        186.89        25.78 o                         
  -1   7   7       1633.10       1336.46        65.18 o                         
   0   7   7        985.00       1092.77       152.18 o                         
   1   7   7          0.97        -11.19        21.76 o                         
   2   7   7        881.02        881.77       145.77 o                         
   3   7   7        315.40        474.07        58.82 o                         
   4   7   7        729.15        731.84       101.03 o                         
   5   7   7         57.22         96.41        27.96 o                         
   6   7   7        160.24        149.75        19.41 o                         
   7   7   7         61.54         30.27        25.77 o                         
   8   7   7        599.74        614.28        70.81 o                         
   9   7   7       2032.70       1917.25        72.38 o                         
  10   7   7       1001.93        955.39       115.89 o                         
  11   7   7       1268.34       1222.16       213.26 o                         
  -8   8   7         59.64        112.93        38.45 o                         
  -7   8   7         11.72         35.62        23.07 o                         
  -6   8   7        472.16        394.44        93.00 o                         
  -5   8   7          7.64         31.53        17.13 o                         
  -4   8   7       1023.78       1358.73       143.31 o                         
  -3   8   7       1051.02       1158.08       129.33 o                         
  -2   8   7        508.11        672.49       109.86 o                         
  -1   8   7        810.56        715.61       125.72 o                         
   0   8   7        450.03        562.83        58.65 o                         
   1   8   7       5415.78       5192.85       119.39 o                         
   2   8   7       3795.66       3953.95       165.53 o                         
   3   8   7         41.53        129.82        34.96 o                         
   4   8   7       1624.40       1505.57       226.21 o                         
   5   8   7       2341.52       2257.42       152.71 o                         
   6   8   7          2.94         27.74        25.29 o                         
   7   8   7        349.96        304.66        30.96 o                         
   8   8   7         47.63         49.14        18.10 o                         
   9   8   7        377.12        337.26        45.93 o                         
  10   8   7        100.59         49.99        23.85 o                         
  11   8   7        380.43        270.64        95.44 o                         
  -7   9   7        120.15        127.51        22.89 o                         
  -6   9   7        437.20        443.05        70.87 o                         
  -5   9   7       2109.97       2450.78       242.99 o                         
  -4   9   7          9.09         22.55        21.02 o                         
  -3   9   7        557.62        584.48       100.10 o                         
  -2   9   7        135.96        154.85        35.31 o                         
  -1   9   7          0.71         26.06        18.05 o                         
   0   9   7        399.39        464.43        65.24 o                         
   1   9   7       2969.46       2991.73       209.87 o                         
   2   9   7         63.29         27.27        46.68 o                         
   3   9   7        611.04        670.67        85.01 o                         
   4   9   7       1586.09       1893.05       207.73 o                         
   5   9   7       4145.54       4513.02       134.89 o                         
   6   9   7        251.66        338.27        39.54 o                         
   7   9   7        245.14        243.70        44.26 o                         
   8   9   7        113.16         50.50        19.46 o                         
   9   9   7          5.01         -8.09        12.93 o                         
  10   9   7       1441.74       1268.30        86.53 o                         
  11   9   7        132.53         68.81        40.10 o                         
  -7  10   7         73.62        172.91        37.06 o                         
  -6  10   7          4.73         51.47        30.38 o                         
  -5  10   7       1249.81       1246.88       129.17 o                         
  -4  10   7         25.08        -11.48        27.97 o                         
  -3  10   7         16.54         22.01        11.70 o                         
  -2  10   7        344.53        314.32        44.16 o                         
  -1  10   7       3523.40       3289.60       115.73 o                         
   0  10   7        372.66        354.89        60.05 o                         
   1  10   7         17.96         16.53        19.99 o                         
   2  10   7         15.04         19.57        17.34 o                         
   3  10   7       4908.63       4993.17       189.00 o                         
   4  10   7       1055.52       1040.85       168.61 o                         
   5  10   7        120.71        190.77        42.99 o                         
   6  10   7        337.81        367.70        48.91 o                         
   7  10   7         21.77         13.18        11.91 o                         
   8  10   7        502.04        438.88        43.25 o                         
   9  10   7         35.39         12.13         8.00 o                         
  10  10   7        392.57        380.12        38.79 o                         
  -6  11   7         93.88        161.20        38.98 o                         
  -5  11   7         45.85         49.28        24.71 o                         
  -4  11   7        135.37         90.66        24.46 o                         
  -3  11   7        508.91        545.91        63.35 o                         
  -2  11   7        820.26        742.45       108.38 o                         
  -1  11   7       3570.72       3246.07       194.56 o                         
   0  11   7       2918.15       3327.72       324.91 o                         
   1  11   7         56.77         85.99        28.74 o                         
   2  11   7         25.65         46.18        28.91 o                         
   3  11   7       1055.92       1270.75       149.06 o                         
   4  11   7       4919.18       5421.77       501.76 o                         
   5  11   7          7.65         38.11        33.62 o                         
   6  11   7        145.58        250.40        58.93 o                         
   7  11   7       2883.26       2963.76       117.11 o                         
   8  11   7       2999.96       2850.96       104.98 o                         
   9  11   7         37.83         21.60         7.22 o                         
  10  11   7        207.07        256.34        40.41 o                         
  -5  12   7        176.38        191.97        34.92 o                         
  -4  12   7         99.18         78.02        25.16 o                         
  -3  12   7         30.55         32.60        18.32 o                         
  -2  12   7       1097.15       1093.51       158.29 o                         
  -1  12   7        686.27        766.38        81.21 o                         
   0  12   7          6.91         51.29        20.95 o                         
   1  12   7         75.17         72.12        29.10 o                         
   2  12   7       2906.27       2603.16       536.96 o                         
   3  12   7       6500.62       6446.14       152.03 o                         
   4  12   7       3649.55       3886.56       394.10 o                         
   5  12   7        265.95        260.20        51.87 o                         
   6  12   7         24.75        190.62        49.67 o                         
   7  12   7       1870.59       1700.54       216.34 o                         
   8  12   7       6746.11       6427.10       125.88 o                         
   9  12   7        580.42        462.95        96.48 o                         
  10  12   7         53.54         73.75        38.61 o                         
  -5  13   7         10.63         16.53        17.26 o                         
  -4  13   7         26.66          8.42        13.02 o                         
  -3  13   7        426.71        364.63        94.75 o                         
  -2  13   7        790.60        815.35        87.33 o                         
  -1  13   7        756.07        893.13       135.50 o                         
   0  13   7        279.96        254.44        46.16 o                         
   1  13   7        199.74        194.65        39.69 o                         
   2  13   7          3.45        -12.66        30.19 o                         
   3  13   7        797.18        941.14       121.91 o                         
   4  13   7       4160.98       3970.77       300.89 o                         
   5  13   7        630.81        721.90       154.10 o                         
   6  13   7         16.94         43.82        36.11 o                         
   7  13   7       1429.19       1527.87       175.70 o                         
   8  13   7        251.10        196.16        51.32 o                         
   9  13   7        313.60        435.34        56.14 o                         
  -4  14   7        270.14        300.75        47.94 o                         
  -3  14   7       1225.85       1358.33       236.95 o                         
  -2  14   7        410.14        360.69        83.28 o                         
  -1  14   7       1643.29       1759.68       204.27 o                         
   0  14   7       1895.99       1916.36       304.45 o                         
   1  14   7        104.70         85.07        23.43 o                         
   2  14   7        981.23        911.88       125.53 o                         
   3  14   7        478.82        502.70        59.40 o                         
   4  14   7        237.49        292.89        65.03 o                         
   5  14   7       4009.96       3927.81       424.07 o                         
   6  14   7        775.78        650.85       104.65 o                         
   7  14   7         37.04         34.94        21.44 o                         
   8  14   7        846.93        705.00       116.48 o                         
   9  14   7        639.36        405.29       119.36 o                         
  -3  15   7        309.30        188.71        35.81 o                         
  -2  15   7         52.50         82.26        26.72 o                         
  -1  15   7         18.53         32.64        18.87 o                         
   0  15   7       1501.60       1537.28       109.53 o                         
   1  15   7       4018.46       4093.18       267.41 o                         
   2  15   7       2331.81       2476.60       191.48 o                         
   3  15   7        489.11        591.33        76.98 o                         
   4  15   7        824.69        834.57       133.55 o                         
   5  15   7        162.07        109.00        39.37 o                         
   6  15   7        805.87        702.71       147.45 o                         
   7  15   7        571.85        531.69        57.13 o                         
   8  15   7          2.27         -2.17        21.53 o                         
  -2  16   7        217.98        182.26        32.00 o                         
  -1  16   7          4.72         85.76        35.46 o                         
   0  16   7        916.40        970.44       103.31 o                         
   1  16   7        694.19        735.22       127.27 o                         
   2  16   7         19.58         49.92        18.74 o                         
   3  16   7         73.53         91.82        30.31 o                         
   4  16   7         28.15         66.13        35.66 o                         
   5  16   7       1474.73       1482.32       246.42 o                         
   6  16   7       1276.40       1455.26       163.14 o                         
   7  16   7         58.43        101.44        51.51 o                         
   8  16   7          7.47         86.06        26.67 o                         
  -1  17   7        462.40        561.46        97.63 o                         
   0  17   7        178.60        318.51        48.18 o                         
   1  17   7        299.17        302.49        51.34 o                         
   2  17   7         66.49        127.17        36.40 o
[truncated: 398,440 more chars]
